# Supplementary material for: Transcriptomic Analysis in Human 3D Skin Model Injected with Resorbable Hyaluronic Acid Fillers Reveals Foreign Body Response
Source: Int J Mol Sci. 2022 Oct 27;23(21):13046. doi: 10.3390/ijms232113046 (PMC9654658; doi:10.3390/ijms232113046)
Supplement: Supplementary file 1 [file ijms-23-13046-s001.zip]

Archive with 2 entries (2 files):
- IJMS_Jennen_SupplementTableS1_LimmaOutput.xlsx
- IJMS_Jennen_SupplementTableS2_PathVisio.xlsx
