# Supplementary material for: Transcriptomic Analysis in Human 3D Skin Model Injected with Resorbable Hyaluronic Acid Fillers Reveals Foreign Body Response
Source: Int J Mol Sci. 2022 Oct 27;23(21):13046. doi: 10.3390/ijms232113046 (PMC9654658; doi:10.3390/ijms232113046)
Supplement: Supplementary file 1 [file ijms-23-13046-s001.zip › IJMS_Jennen_SupplementTableS1_LimmaOutput.xlsx]

## Sheet: Read me
Supplemantary Table S1
Identification of differentially expressed genes (DEGs).
For each of the selected groups of the in vitro experiments a paired analysis between the exposures and their controls was conducted using a moderated t-test of the Limma (Linear Models for Microarray Data) R-package.
Cut-off criteria used with this test to define significance was a Benjamini-Hochberg adjusted p-value <0.05. In addition, the number of genes with an absolute fold change (FC) >1.5 (corresponds with a log2 FC of 0.585) were captured.
Sheet name
Phenion_RIVM_BioAlcamid_limma
Phenion_Perfectha_limma
Legend
For each exposure 3 columns were used, e.g. BioAlcamid_logFC, BioAlcamid_P.Value, BioAlcamid_adj.P.Val showing for the exposure to BioAlcamid compared to its control, the log2 fold change, the p-value, and the Benjamini-Hochberg adjusted p-value, respectively.
Abbreviations: FL=FineLine, Dm=Derm, Dp=Deep, SD=SubSkin
Part of
Transcriptomic analysis in human 3D skin model injected with resorbable hyaluronic acid fillers reveals foreign body response
Danyel Jennena, Marcel van Herwijnena, Marlon Jettena, Rob J. Vandebrielb, Peter Keizersb, Robert E. Geertsmab, Wim H. De Jongc, Jos C.S. Kleinjansa
a) Department of Toxicogenomics, GROW School for Oncology and Developmental Biology, Maastricht University, Maastricht, The Netherlands
b) Centre for Health Protection, National Institute for Public Health and the Environment (RIVM), Bilthoven, The Netherlands
c) Formerly Centre for Health Protection, National Institute for Public Health and the Environment (RIVM), Bilthoven, The Netherlands (retired)
Correspondance:
Danyel Jennen, danyel.jennen@maastrichtuniversity.nl

## Sheet: Phenion_RIVM_BioAlcamid_limma
Agilent ID	BioAlcamid_logFC	BioAlcamid_P.Value	BioAlcamid_adj.P.Val	RIVM1_logFC	RIVM1_P.Value	RIVM1_adj.P.Val	RIVM2_logFC	RIVM2_P.Value	RIVM2_adj.P.Val	RIVM3_logFC	RIVM3_P.Value	RIVM3_adj.P.Val	RIVM4_logFC	RIVM4_P.Value	RIVM4_adj.P.Val	RIVM5_logFC	RIVM5_P.Value	RIVM5_adj.P.Val
A_33_P3246448	-0.23117	0.349637	0.636889	0.164376	0.503268	0.770017	0.842334	0.00270953	0.0292067	0.346923	0.167071	0.587043	0.58182	0.0269498	0.391007	0.548642	0.0355734	0.268741
A_21_P0000509	1.25204	4.64417e-05	0.0135848	0.031466	0.893437	0.960936	-0.0453717	0.84688	0.916016	-0.225862	0.342714	0.730618	-0.120151	0.610297	0.877861	-0.278893	0.244608	0.567098
A_21_P0000744	0.110384	0.402456	0.679629	-0.0087	0.946815	0.980124	0.142329	0.28362	0.472617	-0.0587585	0.6534	0.893097	0.0529267	0.685693	0.904778	-0.169421	0.204989	0.526546
A_33_P3211513	0.210241	0.361561	0.647162	0.197694	0.390248	0.694532	0.530455	0.0301161	0.112764	0.0365937	0.872288	0.966849	0.300126	0.198342	0.637763	0.363824	0.123051	0.42573
A_33_P3414202	-0.290302	0.0234656	0.170762	-0.28667	0.025007	0.220342	-0.652352	3.20798e-05	0.00775311	-0.446768	0.00133603	0.171632	-0.216636	0.0806807	0.502826	-0.493899	0.000556505	0.130961
A_33_P3316686	0.157136	0.243055	0.532838	0.106884	0.422115	0.717246	-0.0636218	0.630641	0.777613	0.0768031	0.562232	0.855764	-0.0825409	0.533717	0.849017	-0.144841	0.280459	0.600577
A_33_P3263061	-0.115883	0.142506	0.41195	0.0493	0.521758	0.782039	-0.0496658	0.51871	0.688129	0.0349065	0.649114	0.89133	-0.0284813	0.710169	0.914081	-0.0682154	0.378024	0.67908
A_24_P278460	0.155033	0.297306	0.588723	0.063655	0.664449	0.861597	-0.42944	0.00842186	0.0530082	-0.16704	0.262682	0.674438	-0.214744	0.154707	0.592448	-0.176255	0.238235	0.560236
A_21_P0014651	-0.272835	0.172387	0.451797	-0.44661	0.032244	0.241241	-0.489317	0.0204869	0.0892944	-0.437848	0.0353333	0.391464	-0.372538	0.0684752	0.486519	-0.576826	0.00784321	0.180607
A_24_P286898	0.35256	0.0215584	0.163679	0.425685	0.007153	0.143104	0.146249	0.308644	0.498387	0.180902	0.211557	0.628854	0.0590901	0.676869	0.903148	0.365514	0.0177936	0.213044
A_23_P340890	-0.0592962	0.512423	0.755565	0.181291	0.056553	0.302832	0.343156	0.00121881	0.0199572	0.0647355	0.475051	0.810754	0.056764	0.530376	0.847408	0.160189	0.0883739	0.374329
A_21_P0010885	0.144107	0.189198	0.474548	-0.10927	0.314244	0.633731	-0.134203	0.219895	0.401519	-0.0881212	0.414562	0.779426	-0.0646945	0.547345	0.853269	-0.299018	0.0113427	0.195493
A_33_P3379396	-0.0767415	0.482353	0.737634	0.003985	0.970682	0.988929	-0.21478	0.0605181	0.174677	-0.0967775	0.377703	0.754226	-0.0298013	0.783671	0.938182	0.034978	0.747385	0.901075
A_23_P109034	0.639001	0.000113283	0.0204927	0.450652	0.002662	0.105344	0.726792	2.76896e-05	0.00770223	0.344754	0.0155651	0.317078	0.431123	0.00370292	0.30161	0.450326	0.00267686	0.155345
A_33_P3261031	-0.0842261	0.826739	0.926567	-0.29241	0.450862	0.739306	-0.115384	0.764429	0.86655	0.0522642	0.891913	0.973271	-0.204585	0.596242	0.871239	-0.117022	0.761196	0.907456
A_33_P3732466	-0.113923	0.319423	0.610515	0.171781	0.14036	0.447672	-0.131097	0.254133	0.440485	-0.459549	0.000685737	0.150108	0.019916	0.859822	0.96416	-0.0239853	0.831608	0.93731
A_33_P3402773	-0.276296	0.332508	0.622974	0.107213	0.703517	0.879627	-0.309967	0.278671	0.46777	-0.282535	0.322012	0.716524	-0.00703059	0.980046	0.995525	0.0298241	0.915519	0.969066
A_33_P3365553	0.014965	0.962937	0.987161	-0.18781	0.561755	0.80551	0.12008	0.709815	0.831552	0.369692	0.260087	0.673064	-0.0170327	0.95782	0.99027	0.322065	0.324361	0.639061
A_33_P3402035	0.183279	0.125205	0.386831	0.178877	0.133908	0.439363	-0.163712	0.167875	0.337759	0.0389225	0.736198	0.92584	-0.0354261	0.759058	0.931079	-0.0174078	0.880072	0.956742
A_23_P61637	-0.498794	0.0346753	0.20468	-0.15041	0.498159	0.76691	0.19696	0.377388	0.566401	0.0810744	0.713689	0.917362	0.0993169	0.653424	0.894418	0.342705	0.133168	0.438767
A_33_P3219429	0.0457317	0.588448	0.803776	0.029851	0.723277	0.887851	0.256842	0.0065252	0.0460847	0.120969	0.162797	0.582849	0.00316059	0.970039	0.992405	0.0561824	0.507162	0.770941
A_33_P3372397	0.201848	0.261571	0.551502	0.355842	0.056388	0.302496	0.135782	0.445448	0.627169	-0.0215291	0.902881	0.976496	-0.0294231	0.867582	0.966438	0.142996	0.422085	0.711555
A_33_P3350056	2.70746	2.50659e-08	4.44368e-05	0.774709	0.013254	0.177199	0.976416	0.00283516	0.0298236	0.767406	0.0139989	0.312915	0.783907	0.0123704	0.345794	0.880361	0.00594548	0.170556
A_32_P202703	-0.0121397	0.881905	0.95177	-0.06312	0.443762	0.734246	-0.104933	0.209747	0.390346	-0.050964	0.535091	0.840959	0.0283224	0.729287	0.920343	-0.0930399	0.263735	0.585226
A_24_P787889	-0.00436593	0.974012	0.991651	0.064176	0.633203	0.844737	0.365558	0.0131391	0.0684684	-0.114258	0.398972	0.769138	0.197622	0.152844	0.590012	0.252851	0.0724872	0.348127
A_21_P0014626	0.109836	0.155728	0.430702	0.104377	0.1761	0.492985	0.0342879	0.648751	0.789869	0.00706938	0.924955	0.982718	-0.0499266	0.508638	0.836573	0.0175787	0.814938	0.930318
A_23_P203658	0.236327	0.102516	0.349635	0.171402	0.227667	0.550074	0.292298	0.047648	0.150178	-0.0558126	0.688707	0.907376	0.0848841	0.543605	0.852232	0.203871	0.154877	0.470254
A_33_P3354678	-1.05913	0.000609721	0.0386962	-0.7404	0.009328	0.15679	-0.999419	0.00101736	0.0185172	-0.447956	0.0941425	0.495256	-0.491581	0.0684136	0.486519	-0.735055	0.00975633	0.190326
A_23_P14389	-0.12306	0.369264	0.652846	0.132019	0.336303	0.650164	-0.241317	0.0881995	0.22352	0.00656718	0.961318	0.992268	-0.0129508	0.923812	0.982782	-0.0914314	0.502416	0.76768
A_33_P3323435	0.00781659	0.957847	0.984846	-0.06709	0.651041	0.855233	0.588106	0.000854274	0.0171837	0.225251	0.140543	0.555025	0.217393	0.154038	0.591163	0.301813	0.0538457	0.312157
A_21_P0011375	-0.123734	0.402229	0.679505	-0.0877	0.550651	0.799591	0.0756607	0.606145	0.758701	-0.0243139	0.867936	0.966225	0.0587351	0.688508	0.905704	-0.174348	0.242622	0.564648
A_33_P3241482	-0.0222547	0.767453	0.899313	0.082907	0.278515	0.600274	-0.166383	0.0382172	0.131047	-0.0792658	0.299451	0.700597	-0.0655528	0.388442	0.77097	-0.114851	0.139352	0.448958
A_23_P145541	-0.183382	0.137998	0.406926	-0.21063	0.091631	0.376375	-0.325003	0.0134096	0.0693387	-0.304223	0.0193634	0.335153	-0.26542	0.0377509	0.42259	-0.338034	0.0106207	0.19331
A_23_P144096	1.34206	0.000691667	0.0402086	0.576363	0.093757	0.380464	0.579149	0.0923064	0.229983	0.282498	0.396389	0.767714	0.199151	0.547765	0.853269	0.663336	0.0568469	0.317957
A_33_P3299510	-0.248572	0.0655533	0.281523	0.093631	0.468599	0.750426	-0.299807	0.0296289	0.111678	-0.210833	0.113335	0.522538	-0.168886	0.198757	0.638132	-0.0846924	0.511502	0.773624
A_23_P76705	0.414059	0.00245488	0.0653454	0.118098	0.325476	0.641994	-0.0145485	0.9022	0.9473	0.0559966	0.637286	0.886776	0.0914	0.444041	0.803796	0.00955393	0.935675	0.97563
A_24_P355944	-0.131332	0.161169	0.436844	-0.12026	0.197413	0.51761	-0.150683	0.111061	0.259151	-0.0236174	0.795385	0.943792	0.0357441	0.695082	0.908867	-0.192831	0.0461307	0.295391
A_32_P199252	0.460072	0.0081192	0.104961	0.316928	0.054656	0.298466	-0.0804577	0.607158	0.759325	0.0795505	0.611185	0.876058	-0.0123208	0.937002	0.985808	0.038566	0.804756	0.926404
A_19_P00811812	0.404956	0.0308366	0.194085	0.410286	0.028969	0.231402	0.388033	0.0375365	0.129448	0.504592	0.00927026	0.277515	-0.0186613	0.91489	0.979797	0.269862	0.135121	0.442062
A_33_P3311205	-0.272506	0.0373518	0.211422	-0.03549	0.772251	0.909396	-0.26159	0.0446462	0.144421	0.0262797	0.83021	0.955009	-0.221752	0.0836482	0.505848	-0.107598	0.385051	0.683667
A_32_P89827	0.0792525	0.604409	0.812356	-0.09043	0.554913	0.800923	-0.0565054	0.711304	0.8327	-0.185625	0.233105	0.65117	-0.164062	0.289726	0.70302	-0.279703	0.0797999	0.359546
A_23_P44264	-0.171469	0.336891	0.625832	0.087923	0.618861	0.837621	0.232899	0.197141	0.374535	-0.00395761	0.982069	0.996862	0.215094	0.231928	0.662502	0.171987	0.335473	0.648315
A_33_P3245927	0.00636131	0.931706	0.973934	0.090766	0.231421	0.554007	-0.0866994	0.252129	0.43847	-0.105091	0.168866	0.589729	-0.0407074	0.585058	0.866757	-0.0590009	0.430962	0.718492
A_21_P0007347	-0.133215	0.529532	0.766706	0.018576	0.929729	0.974671	-0.229834	0.283542	0.472547	-0.242506	0.258742	0.671657	-0.0685374	0.745269	0.926334	-0.0899755	0.670095	0.864338
A_33_P3278313	-0.308227	0.00308641	0.0716176	0.164918	0.08281	0.358122	-0.00210747	0.981485	0.990061	0.00225351	0.980203	0.996758	0.00464692	0.959191	0.990395	0.0374796	0.680582	0.870346
A_33_P3306973	-0.106673	0.388814	0.668219	0.023685	0.846654	0.940759	0.0495153	0.686559	0.816246	0.10945	0.376864	0.753615	0.0678554	0.581075	0.864687	-0.0385136	0.75339	0.903763
A_33_P3235690	0.0799497	0.531647	0.768262	0.092487	0.470196	0.751202	-0.0563369	0.658446	0.796497	0.0174174	0.891005	0.972991	0.109239	0.395121	0.775086	-0.0193287	0.879139	0.956315
A_21_P0004992	-0.0713585	0.454085	0.717668	0.023954	0.800126	0.921998	-0.0737264	0.439505	0.621971	-0.00596373	0.949693	0.988966	0.136158	0.161984	0.598594	-0.142219	0.145129	0.457423
A_21_P0005597	-0.565779	0.0183089	0.152194	-0.32318	0.154425	0.466817	-0.353574	0.121349	0.274585	-0.202909	0.362511	0.744279	-0.0891818	0.686019	0.904778	-0.424472	0.0668856	0.337946
A_33_P3858476	0.28564	0.0935031	0.334333	0.192208	0.248295	0.571606	0.0659551	0.686771	0.816383	0.0658114	0.687414	0.906852	-0.078156	0.633101	0.887637	0.105925	0.518834	0.778426
A_33_P3260373	0.202581	0.522089	0.761949	0.174564	0.580626	0.81453	0.293322	0.357186	0.546391	0.412038	0.201239	0.621244	-0.107852	0.732122	0.92169	0.24087	0.44773	0.730644
A_33_P3282898	-0.0240377	0.892743	0.956364	0.200166	0.270183	0.592847	0.236955	0.194941	0.37203	-0.440603	0.0225143	0.347105	0.0624867	0.726371	0.919487	-0.153174	0.395262	0.690819
A_24_P303420	-0.279967	0.214123	0.501639	0.087137	0.692937	0.874812	-0.0789096	0.720539	0.838858	0.100784	0.648136	0.890916	0.0403233	0.854746	0.962857	0.163497	0.461368	0.739256
A_19_P00322002	0.279476	0.121744	0.380694	0.599815	0.002763	0.105626	0.699969	0.00077781	0.0166594	0.263347	0.143239	0.557769	0.162443	0.357073	0.750319	0.301385	0.096997	0.386245
A_19_P00320028	-0.650333	0.00107299	0.0474133	0.021283	0.899153	0.963291	-0.108305	0.521469	0.69048	-0.329176	0.0629362	0.44796	0.11816	0.484801	0.825454	-0.141471	0.404387	0.69796
A_24_P42066	-0.0778607	0.596867	0.808078	0.110104	0.456365	0.743469	0.0941039	0.523457	0.691784	0.025229	0.863415	0.965451	-0.0782669	0.59497	0.870882	0.113275	0.443718	0.727771
A_33_P3321007	0.275502	0.353061	0.639725	-0.03889	0.894377	0.961174	0.229822	0.436736	0.619694	0.221407	0.453422	0.800268	0.22051	0.455222	0.810338	0.0123332	0.966406	0.986898
A_33_P3404480	0.184329	0.47347	0.73155	0.298938	0.250784	0.574021	0.549406	0.0431383	0.141358	0.524181	0.0524487	0.429754	0.404355	0.126169	0.561328	0.429248	0.105946	0.399815
A_33_P3357431	0.0894466	0.568787	0.792445	0.117476	0.455789	0.743032	0.0642733	0.681489	0.812872	-0.0604424	0.699436	0.911705	0.133329	0.398428	0.776425	0.163951	0.301684	0.619606
A_21_P0001847	0.0743215	0.432375	0.701894	0.193401	0.051651	0.292423	-0.0584142	0.535743	0.701412	-0.224712	0.0263596	0.363425	0.0598969	0.525562	0.844989	0.0411369	0.661845	0.859964
A_33_P3325018	-0.194343	0.0353045	0.20621	0.052464	0.545263	0.796712	-0.140537	0.11657	0.267827	-0.149007	0.0975788	0.499521	-0.0200641	0.816217	0.949432	-0.123267	0.165176	0.482519
A_21_P0004300	-0.160474	0.448583	0.713826	-0.12339	0.558757	0.804159	-0.091027	0.66548	0.801254	-0.398393	0.0709989	0.4632	-0.0325356	0.876887	0.969232	-0.36727	0.0937218	0.383103
A_23_P88740	0.778666	0.000824397	0.0424051	0.160846	0.414166	0.711477	0.17244	0.382033	0.570571	0.100601	0.607359	0.874071	0.188868	0.339435	0.737619	-0.00210877	0.991372	0.996996
A_33_P3412975	-0.165744	0.139906	0.408958	0.000849	0.993762	0.997366	-0.0420784	0.699129	0.824109	-0.0680373	0.533487	0.840684	0.0143745	0.894751	0.974338	-0.00221145	0.983758	0.993886
A_24_P41021	0.125069	0.169254	0.448119	0.305715	0.002683	0.105386	0.140526	0.125134	0.280328	0.161246	0.0816264	0.478702	0.0513344	0.563469	0.858587	0.0792355	0.375815	0.677338
A_21_P0014949	0.0391495	0.804471	0.915226	0.148018	0.355041	0.66572	0.351505	0.0373716	0.12903	0.0695135	0.660873	0.896354	0.349265	0.0384532	0.424492	0.182846	0.256382	0.578176
A_33_P3209386	-0.409844	0.00374351	0.0761066	-0.25667	0.050797	0.289996	-0.508883	0.000644182	0.0156528	-0.365511	0.00817092	0.270086	-0.308369	0.021796	0.376362	-0.373343	0.00712469	0.178542
A_23_P162702	-0.186208	0.0768479	0.303872	-0.13858	0.179007	0.496055	-0.0282967	0.778188	0.874585	-0.0518429	0.606809	0.874071	0.0204664	0.838471	0.957553	0.00245317	0.980494	0.992532
A_23_P434518	0.241013	0.0126961	0.128412	0.406912	0.000204	0.048983	0.264426	0.00714935	0.0485745	-0.0177323	0.840116	0.958524	0.136603	0.132923	0.569194	0.372108	0.000483623	0.13092
A_21_P0003091	-0.044021	0.787906	0.907983	0.028685	0.860753	0.947006	-0.0287946	0.860227	0.923503	-0.263304	0.120444	0.530049	0.297838	0.081864	0.505265	0.105856	0.519829	0.77883
A_33_P3284404	0.0472317	0.658355	0.840206	0.168201	0.127377	0.429879	0.256722	0.0255827	0.101616	0.0502165	0.638391	0.887513	0.0887371	0.409539	0.78405	0.138926	0.203074	0.524388
A_32_P215938	-0.0364731	0.713015	0.871344	0.138914	0.172367	0.488569	0.435422	0.000338326	0.0124609	0.116257	0.249545	0.664741	0.237335	0.0262378	0.391007	0.204358	0.0513607	0.307217
A_33_P3325808	0.029904	0.930016	0.973153	-0.81871	0.02589	0.223567	-0.782905	0.0321206	0.117129	-0.26801	0.435379	0.791177	-0.69279	0.0544857	0.463374	-0.374163	0.28023	0.60052
A_19_P00318261	0.00415978	0.974671	0.991751	0.081071	0.538368	0.792224	-0.130993	0.32448	0.513617	-0.0504421	0.700859	0.912019	-0.0649569	0.621316	0.882987	-0.124178	0.349588	0.659112
A_23_P140602	-0.112296	0.243505	0.53337	-0.07025	0.460122	0.746036	-0.289086	0.00635051	0.0453471	-0.091936	0.336465	0.72638	-0.13941	0.151962	0.588965	-0.312361	0.00370116	0.160318
A_24_P252575	-0.181543	0.0360762	0.207703	-0.03449	0.670936	0.864306	-0.0425588	0.600629	0.754353	-0.154675	0.0692835	0.460268	-0.039383	0.627877	0.88538	-0.0173375	0.830551	0.937001
A_23_P63459	0.0733139	0.408513	0.684423	0.208397	0.027598	0.22813	-0.0487126	0.580734	0.738753	-0.00530004	0.951864	0.990039	-0.0637672	0.471113	0.818278	-0.0276184	0.753432	0.903763
A_33_P3215028	0.0553218	0.532066	0.768722	0.051144	0.563159	0.806216	-0.0911545	0.307955	0.497669	-0.118386	0.190029	0.610514	-0.0230095	0.793973	0.941539	-0.112507	0.21187	0.53383
A_33_P3228722	0.349596	0.0425505	0.226136	0.359692	0.037549	0.256682	0.20717	0.211252	0.392181	0.247417	0.139192	0.554042	0.037756	0.815685	0.949432	0.120368	0.460721	0.738865
A_33_P3340085	-0.15275	0.0706927	0.292478	0.029709	0.712308	0.883516	-0.208431	0.0175016	0.0812009	-0.135111	0.106292	0.513459	-0.0495766	0.53978	0.850447	-0.189761	0.0283745	0.245269
A_23_P215175	0.167069	0.237311	0.526759	-0.00607	0.965017	0.986345	-0.223936	0.118973	0.27144	-0.045979	0.740175	0.926538	-0.182015	0.199636	0.638998	-0.126653	0.36611	0.669988
A_23_P11032	0.131009	0.244681	0.534814	0.181271	0.113729	0.411826	0.212278	0.0675082	0.187927	0.0166921	0.879786	0.969273	0.211864	0.0679942	0.486014	0.0810014	0.46641	0.743082
A_32_P57810	-0.0254088	0.870949	0.946844	0.165698	0.297152	0.616057	0.317591	0.0548634	0.164417	0.173604	0.275447	0.683209	0.169927	0.285392	0.699266	-0.0149899	0.923629	0.971214
A_21_P0002212	0.117265	0.606417	0.813174	-0.2846	0.219791	0.541625	-0.531363	0.029343	0.110947	-0.955665	0.000506047	0.146885	0.335237	0.151762	0.588548	-0.468382	0.0512594	0.307181
A_23_P214678	-0.0921128	0.236414	0.525792	-0.04894	0.523038	0.782852	-0.158483	0.0497957	0.154656	-0.0929871	0.232177	0.650332	-0.0779096	0.313769	0.720268	-0.135653	0.0883923	0.374348
A_33_P3240972	0.778729	0.000350253	0.0301422	0.418115	0.028747	0.231019	-0.019449	0.912828	0.953377	0.0971378	0.586151	0.866387	0.445691	0.0208448	0.370901	0.478111	0.0141876	0.201269
A_24_P153043	-0.110772	0.146311	0.417852	0.012464	0.866031	0.949631	-0.039051	0.598475	0.753072	-0.0846369	0.260851	0.673499	-0.0208595	0.777848	0.936413	-0.0167137	0.821085	0.933131
A_23_P36187	-0.450187	0.0327457	0.199307	-0.53975	0.012643	0.174864	-0.78573	0.000817309	0.0169135	-0.22644	0.258528	0.671562	-0.261692	0.194394	0.633131	-0.309161	0.128879	0.432865
A_24_P149395	-0.220058	0.0107702	0.119725	-0.08455	0.286718	0.607185	-0.0441876	0.572977	0.732705	-0.0145782	0.85185	0.961681	-0.0691056	0.38126	0.76644	-0.072198	0.360816	0.665954
A_21_P0012208	-0.418153	0.0353375	0.206223	-0.03445	0.852867	0.943601	-0.675792	0.0017936	0.0237764	-0.83846	0.000262562	0.127533	-0.104368	0.575769	0.862685	-0.429212	0.0313096	0.254914
A_19_P00801041	-0.546791	0.0031199	0.0719702	-0.41351	0.018614	0.199126	-0.45242	0.0111537	0.0623633	-0.578081	0.0020349	0.197516	-0.298684	0.0774969	0.500088	-0.38752	0.0260357	0.237631
A_23_P82762	0.466421	0.0336337	0.202076	0.250397	0.231627	0.554204	-0.00796835	0.968972	0.983882	0.107125	0.602491	0.872272	-0.0779394	0.704203	0.91276	0.0889571	0.664987	0.861609
A_24_P336577	-0.179592	0.113928	0.367398	-0.15139	0.178086	0.495309	-0.411398	0.00137327	0.0211375	-0.303643	0.0118444	0.298284	-0.221561	0.0554642	0.464142	-0.275707	0.0203406	0.221738
A_33_P3317282	0.253008	0.0488043	0.242913	0.117698	0.337409	0.651247	0.253214	0.0486406	0.152365	0.315314	0.0170115	0.326666	0.274786	0.0340435	0.411036	-0.0125856	0.917172	0.969381
A_33_P3236030	-0.0291717	0.807064	0.916607	0.192565	0.119882	0.420236	0.369307	0.00595242	0.0436863	0.12566	0.300203	0.701153	0.241769	0.0554569	0.464142	0.123388	0.308755	0.625175
A_33_P3273459	0.233176	0.0570268	0.263454	0.190762	0.113198	0.410961	0.0796182	0.495219	0.669392	-0.044171	0.703787	0.913814	0.0751353	0.519499	0.841887	0.00930201	0.93605	0.975659
A_24_P383850	0.289329	0.0320726	0.197608	0.193016	0.137788	0.444777	-0.160805	0.211795	0.392888	-0.0888273	0.483296	0.814168	-0.0268599	0.831013	0.954446	-0.0552453	0.661414	0.859827
A_23_P354791	0.47213	0.0726729	0.296706	0.356988	0.166147	0.480871	0.718957	0.00966372	0.0574306	0.157528	0.531735	0.839911	0.614723	0.0233426	0.381526	0.226349	0.371821	0.674867
A_23_P59153	0.151816	0.162571	0.43897	-0.11677	0.277125	0.598886	-0.159787	0.14282	0.304609	-0.0494741	0.640345	0.887942	-0.0719744	0.498252	0.83189	-0.157341	0.148656	0.46251
A_23_P344853	0.0214728	0.868035	0.945823	0.163373	0.216541	0.538086	-0.232162	0.0857774	0.219158	-0.0759675	0.558514	0.853809	-0.136036	0.300144	0.711103	-0.107716	0.40919	0.700938
A_24_P134235	0.454652	0.00707777	0.0983706	0.250603	0.109941	0.405702	-0.171193	0.265225	0.453743	0.0886934	0.558462	0.853809	0.0155558	0.917853	0.980269	0.0377431	0.802548	0.925511
A_33_P3218772	0.411711	0.0119376	0.124859	0.058522	0.694181	0.875064	-0.054292	0.715196	0.835206	0.0940898	0.52879	0.838496	-0.00665823	0.964237	0.991154	-0.0765203	0.607761	0.830973
A_23_P53646	0.077203	0.498066	0.747466	0.133021	0.249267	0.572558	-0.127218	0.269722	0.458547	0.0696494	0.540521	0.843319	-0.0714546	0.530198	0.847398	-0.0570929	0.615237	0.835684
A_23_P319783	-0.380371	0.214721	0.502384	-0.0855	0.775571	0.911235	0.305186	0.315597	0.505359	0.0112732	0.969977	0.994651	0.249994	0.408741	0.783199	0.403249	0.189628	0.509453
A_21_P0011627	-0.361217	0.0711891	0.293452	0.157795	0.412223	0.709917	0.35661	0.0745324	0.200704	0.153777	0.423994	0.785979	0.195415	0.312426	0.719544	0.194031	0.315763	0.631052
A_21_P0008647	-0.102614	0.288447	0.579653	0.326657	0.002807	0.106008	-0.159339	0.107034	0.253023	-0.0538472	0.572819	0.860796	0.0301278	0.751589	0.928812	0.149475	0.128842	0.432865
A_33_P3230976	0.0129177	0.888829	0.954214	-0.04102	0.658003	0.858823	-0.183936	0.0593422	0.172623	-0.0672805	0.469946	0.80788	-0.187307	0.055278	0.464142	-0.0619869	0.505092	0.769567
A_32_P231086	-0.14572	0.234071	0.523148	-0.03786	0.752499	0.901295	-0.0591722	0.622813	0.771538	0.033119	0.782557	0.939365	0.133993	0.272335	0.691072	0.136814	0.262727	0.584651
A_23_P7535	-0.106959	0.518961	0.759799	0.00678	0.967185	0.987557	-0.0699399	0.672124	0.806393	-0.0492049	0.765579	0.934267	0.165087	0.323606	0.72808	-0.254478	0.135512	0.442614
A_23_P31073	-0.561653	0.127922	0.391001	-0.00382	0.991444	0.996819	0.284989	0.428007	0.611912	0.157051	0.660181	0.895869	0.353344	0.32815	0.731367	0.239468	0.504236	0.768822
A_32_P85591	0.14453	0.473652	0.731651	0.087759	0.66196	0.860594	0.363205	0.0830229	0.214719	0.144537	0.473632	0.809748	0.458347	0.03275	0.40791	0.27458	0.181778	0.502355
A_23_P345710	-0.104539	0.164004	0.440634	0.055663	0.449295	0.738212	0.0206419	0.777437	0.874111	-0.0783747	0.290719	0.694887	0.144799	0.0600129	0.469955	0.0462169	0.528786	0.785031
A_33_P3331085	0.457225	0.114804	0.368658	0.359759	0.208349	0.530184	1.07378	0.00113918	0.0194937	0.363511	0.203863	0.622643	0.622002	0.0371345	0.4208	0.639288	0.032759	0.258802
A_24_P251734	-1.29679	0.00401326	0.0784711	-0.72358	0.081101	0.355304	-1.04826	0.0155948	0.0758768	-1.27509	0.00452571	0.244979	-0.346506	0.386945	0.770372	-0.505247	0.212693	0.534805
A_23_P166122	-0.063387	0.553744	0.783038	-0.10254	0.34212	0.654884	-0.187165	0.0922861	0.229976	-0.0430367	0.68681	0.90673	-0.156983	0.152924	0.590012	-0.269354	0.0199697	0.220378
A_33_P3237364	-0.0744486	0.643297	0.832719	0.010114	0.949678	0.980847	-0.287022	0.0867489	0.220982	0.0116553	0.942023	0.987067	-0.237048	0.151621	0.588548	-0.0887974	0.581221	0.816566
A_24_P401090	0.531614	0.0833985	0.316097	0.473405	0.11982	0.420199	0.590702	0.0567836	0.167963	0.0463975	0.874371	0.967661	0.344404	0.249821	0.677328	0.256898	0.386538	0.684769
A_23_P213518	-0.0534707	0.48912	0.742502	0.035114	0.648323	0.853095	-0.194302	0.0198817	0.0876921	-0.141563	0.0784999	0.474215	-0.0662804	0.393011	0.773628	-0.0184691	0.80999	0.929217
A_33_P3291776	0.0280903	0.725209	0.878297	0.076612	0.34337	0.655618	0.062083	0.440489	0.622933	-0.0260713	0.744178	0.927353	0.0923811	0.256049	0.68028	-0.00790061	0.921112	0.970587
A_33_P3222744	-0.0248555	0.879579	0.95097	0.097525	0.554166	0.80076	-0.185654	0.266531	0.455267	-0.22113	0.189003	0.60967	0.0504244	0.758824	0.930921	-0.0701135	0.669855	0.864278
A_24_P3415	0.00283194	0.991071	0.996731	0.264809	0.303083	0.621862	0.508772	0.0571289	0.168603	0.323474	0.21185	0.629303	0.314281	0.224534	0.656088	0.443156	0.0933941	0.382819
A_23_P362228	-0.236639	0.109892	0.361037	0.070632	0.621109	0.838554	-0.159099	0.272507	0.4615	-0.520785	0.00172603	0.190451	0.0130814	0.926803	0.98313	-0.103359	0.471335	0.74699
A_24_P782308	0.227876	0.230762	0.519921	0.307145	0.112153	0.409442	0.883239	0.00015979	0.0102035	0.530061	0.010136	0.281207	0.755349	0.000712151	0.252772	0.611891	0.00389202	0.162785
A_33_P3846177	0.554205	0.0483984	0.24185	-0.08487	0.748706	0.899372	0.18866	0.479021	0.655962	0.0885348	0.738266	0.926004	-0.201954	0.449088	0.806575	-0.227773	0.394358	0.690302
A_33_P3271634	-0.109778	0.4439	0.710668	0.254303	0.087041	0.366299	0.265681	0.074905	0.201322	0.0695539	0.625799	0.882732	0.195225	0.181248	0.620785	0.167583	0.247858	0.569469
A_23_P59388	-0.0564876	0.632848	0.827289	-0.04402	0.709327	0.882569	-0.0319218	0.786701	0.879803	0.0973716	0.413347	0.778505	0.0953764	0.422796	0.792765	0.220687	0.0744237	0.350988
A_33_P3238290	0.350751	0.0688802	0.28855	0.585116	0.004809	0.128529	0.685909	0.00143363	0.0212978	0.543617	0.00787581	0.266519	0.468395	0.0189223	0.364624	0.482681	0.0160566	0.208555
A_23_P99891	0.505445	0.000368365	0.0308605	0.389155	0.003345	0.110743	0.419374	0.00188344	0.0244673	0.203383	0.0927995	0.49383	0.213652	0.078678	0.500915	0.248804	0.0437086	0.289848
A_23_P430670	0.0567392	0.589222	0.803927	0.106811	0.314669	0.633878	0.107958	0.309656	0.49946	0.075762	0.472415	0.809092	-0.23428	0.0362925	0.417315	-0.0247171	0.813387	0.929826
A_33_P3658861	-0.0424249	0.774905	0.902635	0.213889	0.161175	0.474985	0.172527	0.253611	0.440184	0.0722811	0.626911	0.883081	-0.175513	0.245801	0.674972	0.0753768	0.612336	0.833414
A_23_P27724	-0.0516908	0.591841	0.805644	-0.01718	0.858024	0.945701	0.0644992	0.504495	0.676732	-0.0526478	0.58506	0.866013	0.0454638	0.636899	0.888864	-0.00357141	0.970322	0.988613
A_23_P160849	-0.0350083	0.722253	0.876824	0.192245	0.063537	0.319147	-0.049958	0.612683	0.764063	-0.0891304	0.370371	0.749212	0.0931952	0.34948	0.746007	0.0147531	0.880744	0.957023
A_24_P823684	0.281113	0.0332236	0.200993	0.101143	0.416074	0.713233	-0.0257458	0.834488	0.908264	0.0566646	0.646429	0.890019	0.07348	0.552788	0.855151	-0.0517789	0.674928	0.866785
A_23_P43079	-0.103828	0.33117	0.622064	-0.06456	0.542219	0.794666	-0.106487	0.319283	0.508741	0.0206263	0.844839	0.960241	0.029983	0.776176	0.936168	-0.124627	0.246309	0.568575
A_23_P217659	0.0708249	0.501747	0.749045	0.042964	0.682365	0.869613	-0.100874	0.341994	0.531854	-0.0482831	0.6458	0.889615	-0.0384102	0.714328	0.915706	-0.0501805	0.632974	0.845195
A_33_P3404749	-0.048935	0.715258	0.872684	0.117375	0.386004	0.691453	-0.0315918	0.813598	0.895527	-0.103689	0.442674	0.794511	-0.0899293	0.504604	0.834323	-0.123061	0.363944	0.66814
A_23_P137543	-0.0957071	0.471722	0.730153	-0.21087	0.123222	0.424964	-0.327984	0.0218909	0.0926798	-0.250778	0.0706066	0.462721	-0.183228	0.176788	0.614872	-0.269819	0.0534358	0.311533
A_23_P374322	0.221126	0.149289	0.422058	0.215178	0.159873	0.473477	0.090048	0.546665	0.710956	0.201483	0.186599	0.607845	0.161399	0.285636	0.699477	0.0354169	0.811748	0.929583
A_33_P3270599	-0.36173	0.00434447	0.0809202	0.084943	0.450856	0.739306	0.0522537	0.641008	0.784575	-0.0674717	0.547981	0.849064	0.0126164	0.910086	0.978847	-0.0465663	0.677544	0.868218
A_33_P3330911	0.427991	0.134894	0.401556	0.620563	0.036051	0.253682	0.792156	0.00983645	0.0579702	0.373802	0.188209	0.608768	0.380693	0.180602	0.619685	0.421405	0.140611	0.450987
A_21_P0011326	-0.138913	0.573596	0.795092	-0.20829	0.40153	0.702479	-0.125123	0.611909	0.763472	-0.362856	0.15221	0.568797	-0.402397	0.114759	0.54827	-1.00973	0.000637438	0.13198
A_23_P45166	-0.171207	0.148442	0.420649	-0.18198	0.126015	0.428035	-0.291282	0.0196335	0.0872046	-0.202133	0.0917268	0.492867	-0.169834	0.151527	0.588548	-0.311523	0.0135258	0.200721
A_21_P0013807	-0.582055	0.126557	0.388959	-1.08297	0.008231	0.150125	-1.05081	0.00994144	0.0583711	-0.124467	0.735417	0.92584	-0.729342	0.060202	0.470435	-1.37984	0.00140001	0.150727
A_33_P3224250	-0.017265	0.953115	0.982545	-0.17371	0.556199	0.801992	-0.195779	0.507742	0.679032	0.32731	0.273655	0.681799	0.237739	0.422646	0.792737	-0.217002	0.463519	0.740961
A_21_P0003212	-0.0964813	0.510739	0.754544	0.012751	0.930291	0.974781	0.402458	0.012227	0.0656871	0.26522	0.0822386	0.479699	0.249163	0.100817	0.527123	0.201925	0.177713	0.498076
A_24_P166094	0.0288051	0.74593	0.888543	0.017769	0.841429	0.93797	-0.169278	0.069726	0.191882	-0.0599706	0.502176	0.824059	-0.0888509	0.323933	0.728248	-0.132739	0.14746	0.460891
A_33_P3381022	-0.161319	0.518298	0.759288	-0.18546	0.458608	0.74507	-0.296598	0.241747	0.426862	-0.58816	0.0278093	0.370021	-0.46743	0.0729251	0.494448	-0.593747	0.0265502	0.239244
A_21_P0004336	-0.478655	0.195675	0.483407	-0.98135	0.013325	0.177801	-0.943152	0.0166817	0.0791155	-0.709493	0.0621257	0.447482	0.102216	0.777111	0.936234	-0.820152	0.0338257	0.262014
A_23_P593	-0.0857839	0.297145	0.588588	0.019934	0.805639	0.924584	0.077154	0.346923	0.536507	-0.0774047	0.345399	0.733428	0.0501738	0.537664	0.849915	0.0168095	0.835586	0.938777
A_33_P3272189	-0.0551122	0.593523	0.806487	0.021931	0.831201	0.934719	-0.113338	0.278818	0.4679	-0.00944238	0.926836	0.983039	-0.0325125	0.752193	0.928984	-0.0185048	0.857236	0.946961
A_21_P0000477	0.156927	0.200463	0.487206	0.179056	0.146942	0.456723	-0.0267217	0.823292	0.901354	-0.0510975	0.66998	0.899379	0.0260401	0.827721	0.953099	0.0124981	0.916767	0.969364
A_24_P930926	0.241705	0.0994818	0.344469	0.348522	0.022352	0.211956	0.253866	0.0848122	0.21757	0.179529	0.212905	0.630783	0.101617	0.473838	0.819426	0.271929	0.0665426	0.337176
A_33_P3338166	0.23539	0.114998	0.368982	-0.03365	0.815169	0.928987	0.373075	0.0174358	0.081158	0.160964	0.271754	0.68077	0.17027	0.245997	0.674972	0.316113	0.0394326	0.27921
A_23_P77401	0.00743985	0.964379	0.987493	-0.05667	0.734157	0.892975	0.0238231	0.88632	0.938893	0.0104004	0.950222	0.989202	-0.0606688	0.716261	0.916096	-0.193022	0.255843	0.577975
A_32_P12639	0.0748666	0.433097	0.70255	-0.13672	0.160804	0.474543	-0.122131	0.20766	0.387706	0.117084	0.22619	0.643328	0.0363475	0.701515	0.911644	-0.09797	0.30809	0.624866
A_24_P268160	-0.0579241	0.654615	0.838311	0.123516	0.345153	0.656792	0.374763	0.00901752	0.0550997	0.117295	0.369373	0.748458	0.128868	0.325217	0.729495	0.224034	0.0961472	0.384705
A_33_P3230588	-0.286469	0.0516964	0.25054	-0.00509	0.970791	0.988929	-0.451288	0.00425566	0.036419	-0.219775	0.126843	0.53779	-0.056386	0.685616	0.904778	-0.0968408	0.488966	0.758798
A_21_P0008871	-0.065994	0.634992	0.82831	-0.06841	0.622727	0.839428	0.0722778	0.603368	0.756507	0.156249	0.268271	0.678303	0.0601607	0.665016	0.899473	0.0547343	0.693483	0.875995
A_21_P0012967	-1.01003	0.00424222	0.0799038	-0.93517	0.007177	0.143104	-1.18317	0.00124373	0.0201176	-1.00293	0.00446009	0.244979	-0.881018	0.0104573	0.336868	-1.20667	0.00105282	0.138597
A_23_P22761	-0.295762	0.266576	0.556332	-0.40452	0.134565	0.439751	-0.365804	0.173457	0.344788	-0.53695	0.0523867	0.429754	-0.653683	0.0211696	0.372348	-0.398971	0.139641	0.449177
A_21_P0010700	-0.354373	0.233292	0.522154	-0.46159	0.125827	0.42788	-1.08914	0.00143066	0.0212922	-0.439104	0.144047	0.558493	-0.172598	0.555163	0.856565	-0.486749	0.107795	0.402564
A_33_P3519223	-0.50729	0.0108619	0.119731	-0.29772	0.111699	0.408717	-0.546118	0.00681656	0.0471873	-0.28005	0.132966	0.546384	-0.336183	0.0753001	0.495951	-0.446332	0.022233	0.228141
A_33_P3212188	-0.30554	0.187517	0.472157	0.03823	0.865614	0.949341	-0.169205	0.457402	0.637529	0.128759	0.570399	0.859672	-0.233913	0.30784	0.716631	-0.0984828	0.663633	0.860804
A_33_P3367106	0.173669	0.140483	0.40945	-0.1671	0.155148	0.467849	-0.157101	0.179907	0.353122	-0.153622	0.189234	0.610014	-0.0925515	0.421398	0.791837	-0.264158	0.0309854	0.253605
A_21_P0010868	-0.220022	0.339347	0.62763	-0.17395	0.447713	0.737462	-0.256597	0.267459	0.456207	-0.122782	0.590416	0.867373	0.20108	0.381496	0.766682	-0.275892	0.234445	0.556377
A_33_P3366575	0.209269	0.178338	0.459657	0.178887	0.24656	0.569664	-0.0325784	0.829605	0.905699	0.0186584	0.90186	0.976196	0.0150094	0.920976	0.981705	0.00504427	0.9734	0.989656
A_23_P95930	0.70187	0.00217459	0.0614826	0.535411	0.013631	0.180204	0.588037	0.00768792	0.050436	0.460065	0.030249	0.376692	0.254028	0.20925	0.646719	0.440886	0.0368419	0.272382
A_21_P0013341	0.0267894	0.803154	0.914716	0.196824	0.080206	0.353703	-0.131272	0.231543	0.414962	-0.159065	0.15106	0.566606	-0.0143848	0.893454	0.973813	0.0513513	0.633631	0.845519
A_33_P3239102	0.05611	0.650591	0.836622	0.306594	0.02203	0.210422	-0.138293	0.27154	0.460538	0.0685168	0.580768	0.864672	0.0408087	0.741475	0.924978	-0.0174525	0.887652	0.959179
A_23_P12816	0.546199	0.0363629	0.208227	-0.033	0.89244	0.960528	-0.175567	0.475233	0.653087	0.0337658	0.889974	0.972677	-0.0278646	0.909103	0.978834	-0.258797	0.296816	0.61555
A_24_P388528	0.0411352	0.642845	0.832378	0.203692	0.031851	0.240624	-0.0407665	0.645808	0.787694	0.0908474	0.311683	0.709869	0.0420318	0.635668	0.888337	-0.0559039	0.529672	0.785608
A_21_P0003137	0.129371	0.205345	0.492605	0.272373	0.01302	0.176019	0.0406979	0.683867	0.814502	-0.0537573	0.591362	0.868012	-0.035109	0.725216	0.918636	0.209541	0.0477779	0.299154
A_33_P3229012	-0.14108	0.498347	0.747553	0.264364	0.212103	0.533407	0.0407956	0.8438	0.914207	-0.00989462	0.961863	0.992268	0.146686	0.481674	0.823868	0.0626921	0.762232	0.907899
A_33_P3349774	0.541485	0.104787	0.353073	0.159397	0.62048	0.838232	0.163335	0.611935	0.763472	0.535451	0.10842	0.516958	0.0635034	0.843133	0.959334	0.0721869	0.822051	0.933469
A_33_P3483909	-0.413653	0.0844211	0.318113	0.169172	0.463836	0.748124	-0.0452248	0.843588	0.914128	0.145846	0.526837	0.838018	-0.251571	0.280571	0.696374	-0.110151	0.631805	0.844651
A_23_P158829	0.025282	0.771251	0.901198	0.150583	0.096429	0.385717	0.152365	0.0928577	0.230859	0.0108865	0.900268	0.975806	0.0644973	0.461363	0.813135	0.103122	0.244693	0.567188
A_33_P3409553	-0.110882	0.198949	0.486052	0.016462	0.845056	0.939962	-0.0974265	0.256409	0.443071	-0.111469	0.196695	0.616987	-0.0967513	0.259595	0.683344	-0.026393	0.754252	0.904205
A_23_P398275	-0.236497	0.106821	0.35668	-0.07421	0.600101	0.826199	-0.0763616	0.589641	0.746054	-0.066287	0.639283	0.887633	0.0702585	0.619485	0.882223	0.101178	0.476273	0.750299
A_33_P3225327	0.742823	0.00289428	0.0699679	0.314529	0.15953	0.472987	0.74716	0.00276967	0.0294667	0.297337	0.182259	0.603611	0.343848	0.126189	0.561328	0.431128	0.0598174	0.324177
A_23_P430411	-0.230476	0.293934	0.5856	0.143192	0.510096	0.774529	-0.226221	0.302651	0.491937	0.0349608	0.871455	0.966699	0.0549688	0.799288	0.943436	0.00209967	0.992243	0.997344
A_21_P0003293	-0.0610449	0.648169	0.835277	0.408668	0.006357	0.140147	0.348195	0.016833	0.079538	0.0261251	0.84478	0.960241	0.0403746	0.762401	0.932037	0.284542	0.0448549	0.292277
A_33_P3240497	0.11427	0.418371	0.691486	0.331215	0.027872	0.22877	0.133969	0.34449	0.53418	0.243525	0.0950479	0.496898	0.180442	0.207705	0.645439	0.103225	0.463959	0.741466
A_23_P136413	0.0158408	0.87295	0.947799	0.114108	0.258344	0.5809	0.0648164	0.515425	0.685465	-0.0932811	0.352464	0.73801	0.0763206	0.444868	0.803985	0.0211956	0.830622	0.937001
A_32_P157213	0.238503	0.418833	0.691892	0.411578	0.170867	0.487264	0.194412	0.508515	0.679563	0.398196	0.18444	0.605585	-0.166237	0.57117	0.860693	0.258552	0.381616	0.681628
A_33_P3227934	-0.029395	0.80806	0.917268	-0.00673	0.955627	0.98359	-0.137634	0.263917	0.452138	0.096028	0.431322	0.789583	0.0222644	0.853959	0.962857	-0.132442	0.281704	0.601463
A_23_P9362	0.0140112	0.848564	0.93654	0.01992	0.786141	0.915518	-0.122149	0.109191	0.256314	0.0119638	0.870461	0.966431	-0.0138006	0.85081	0.961844	-0.0863223	0.248651	0.570212
A_21_P0009319	-0.0033171	0.974487	0.991751	-0.02421	0.815609	0.929039	-0.295727	0.0100826	0.0589228	-0.270303	0.0170021	0.326666	-0.137449	0.196311	0.635703	-0.176837	0.101662	0.393851
A_23_P88249	-0.00344212	0.964337	0.987493	-0.02367	0.758855	0.902853	-0.133105	0.0972893	0.237546	0.0099128	0.897567	0.974827	-0.0184511	0.810738	0.94753	-0.185792	0.0254281	0.236149
A_23_P93217	-0.420173	0.0273294	0.183206	-0.17905	0.318087	0.636054	-0.511664	0.00914912	0.0555211	-0.402279	0.0336161	0.386131	-0.434178	0.0231979	0.381526	-0.41329	0.0296045	0.24897
A_33_P3274851	-0.141632	0.109813	0.361004	-0.08538	0.323404	0.64078	-0.277276	0.00419343	0.0361933	-0.169014	0.060167	0.443325	-0.0953313	0.271874	0.691072	-0.212714	0.021386	0.224834
A_33_P3233565	-0.0316378	0.745818	0.888543	-0.03455	0.723393	0.887851	-0.286249	0.00837099	0.0527992	-0.169053	0.0962601	0.498135	-0.161337	0.111171	0.541735	-0.282276	0.00914193	0.189798
A_23_P49338	0.355026	0.0295122	0.189847	0.372774	0.023183	0.214066	0.268953	0.0896394	0.225985	0.289434	0.0695378	0.461042	0.204061	0.189863	0.629357	0.178865	0.247746	0.569435
A_33_P3252043	0.00261619	0.976374	0.992019	-0.01255	0.887045	0.957861	0.226866	0.0184194	0.0839205	-0.101448	0.259924	0.673064	0.082979	0.353812	0.748119	0.0212923	0.809694	0.929119
A_23_P163161	-0.243771	0.0287839	0.187767	-0.03427	0.741202	0.895591	-0.309212	0.00755345	0.0500049	-0.209081	0.0562707	0.436276	-0.0451295	0.663983	0.899433	-0.129301	0.222323	0.544009
A_24_P106624	-0.689102	0.00826979	0.105625	-0.16183	0.492539	0.764467	-0.573652	0.0235718	0.0966835	-0.343501	0.154822	0.57157	-0.178325	0.450186	0.807158	-0.375605	0.12189	0.424283
A_33_P3332126	0.565045	0.0213135	0.162827	0.212171	0.354399	0.665409	-0.0430648	0.849062	0.916995	0.16812	0.460934	0.804329	0.22983	0.316839	0.722817	-0.0018544	0.993458	0.997735
A_23_P11279	0.0643398	0.508351	0.75348	0.145225	0.145608	0.454995	-0.0458051	0.636644	0.781609	0.0479171	0.621291	0.880576	0.0239651	0.804321	0.945265	0.0440495	0.649538	0.854272
A_21_P0000197	1.03785	0.00460127	0.0824311	0.024401	0.939803	0.978039	-0.0285005	0.929716	0.962621	-0.0985278	0.760723	0.932278	-0.233538	0.473219	0.819162	-0.247353	0.447868	0.730791
A_23_P168229	-0.280986	0.00966527	0.113524	-0.2108	0.043089	0.272576	-0.246713	0.0203438	0.0890068	-0.141447	0.160705	0.580586	-0.00965611	0.92142	0.981981	-0.253731	0.0175007	0.212424
A_24_P343095	0.878274	0.000444425	0.0343094	-0.08693	0.67305	0.865278	0.0384984	0.851437	0.918404	-0.0323098	0.875085	0.967937	0.0785349	0.702893	0.912205	-0.0624288	0.761555	0.907717
A_24_P302695	-0.0772538	0.416241	0.689981	0.073298	0.440062	0.731155	-0.225815	0.0261386	0.103097	-0.0753342	0.427695	0.787731	-0.095617	0.31682	0.722817	-0.136098	0.160343	0.476995
A_33_P3344991	0.0920053	0.442056	0.70921	0.12499	0.299879	0.618456	0.0997562	0.405292	0.590919	-0.124338	0.302326	0.70361	0.0496723	0.676211	0.902885	-0.295169	0.021771	0.226058
A_23_P93623	-0.108803	0.136696	0.40443	-0.07006	0.328615	0.644133	-0.172369	0.0241515	0.0980064	-0.0616687	0.388339	0.761944	-0.0913923	0.206938	0.645048	-0.10581	0.14712	0.460721
A_33_P3367301	0.602933	0.00220971	0.0617935	0.469514	0.012232	0.172995	0.580223	0.00296579	0.0304285	0.388717	0.033018	0.384166	0.415666	0.0238445	0.382886	0.380344	0.036481	0.271634
A_23_P118435	-0.0949506	0.258195	0.548529	-0.03064	0.71044	0.882846	0.0286023	0.728879	0.843959	-0.0176436	0.830506	0.955195	-0.0121811	0.882473	0.970311	0.0150644	0.854958	0.946072
A_24_P117029	0.313099	0.0119308	0.124859	-0.19226	0.102084	0.393653	-0.106146	0.353456	0.54258	0.0696943	0.539392	0.842929	-0.0610799	0.590179	0.868513	-0.106564	0.351612	0.660781
A_23_P107073	0.158892	0.0734792	0.297962	-0.00242	0.9772	0.990762	-0.0506815	0.550968	0.714389	0.0190824	0.821549	0.951798	-0.012143	0.885821	0.971732	-0.0034872	0.967097	0.987105
A_23_P138680	0.375734	0.0254931	0.176627	0.418035	0.014426	0.183107	0.464907	0.00755778	0.0500049	0.499166	0.004679	0.247364	0.325899	0.0486797	0.450286	0.33638	0.0425958	0.287244
A_19_P00317872	0.225276	0.0398326	0.218065	0.033148	0.747303	0.898737	-0.0127692	0.901092	0.946809	0.155371	0.143162	0.557555	-0.0153406	0.881322	0.970187	0.136494	0.195173	0.515361
A_23_P52058	-0.0926162	0.550676	0.782034	-0.03767	0.807364	0.92523	-0.575224	0.00148427	0.0217225	-0.138288	0.376006	0.753076	-0.260352	0.105136	0.533137	-0.190538	0.227298	0.550236
A_23_P115036	-0.038209	0.724831	0.878048	0.039765	0.714149	0.884322	-0.220487	0.0544644	0.163578	-0.121416	0.271187	0.680449	-0.0114286	0.916005	0.979891	-0.0420729	0.69842	0.878792
A_19_P00800006	-0.0954785	0.236294	0.525706	-0.00275	0.972208	0.989267	-0.0959087	0.234276	0.418309	-0.0626117	0.431908	0.789964	-0.151576	0.067973	0.486014	-0.0375858	0.635075	0.846423
A_21_P0008531	-0.0863687	0.657801	0.840045	0.049085	0.800854	0.922193	-0.0315132	0.87128	0.929305	0.144971	0.459556	0.803556	0.105368	0.589459	0.868271	0.163721	0.404637	0.69804
A_21_P0001992	-0.817079	0.0794621	0.309288	-0.58948	0.196047	0.51616	-0.777002	0.0939751	0.232381	-0.436697	0.332765	0.724077	-0.475279	0.29305	0.705945	-0.252364	0.572083	0.81066
A_23_P410224	0.410935	0.350999	0.638116	-0.08725	0.841075	0.93789	-0.302481	0.489817	0.665062	0.545242	0.220335	0.637779	0.0451745	0.917276	0.980231	0.110579	0.799466	0.924064
A_21_P0011031	0.184818	0.557167	0.785047	0.458701	0.155482	0.468102	-0.0911461	0.771317	0.870427	0.379641	0.235381	0.653258	0.329485	0.30061	0.711194	0.187732	0.551031	0.798163
A_32_P516818	-0.109136	0.684744	0.85523	-0.48903	0.081626	0.355954	-0.232882	0.390403	0.578231	-0.3012	0.270107	0.680201	-0.153424	0.569096	0.860047	-0.447014	0.108906	0.404253
A_23_P94819	-0.542688	0.0651839	0.280552	-0.19325	0.492231	0.764467	-0.563598	0.0564019	0.167374	-0.150167	0.592548	0.868195	-0.189202	0.501222	0.833114	-0.108127	0.699402	0.879356
A_33_P3360555	-0.1949	0.0108719	0.119731	-0.00651	0.92507	0.972538	0.00488882	0.943687	0.970325	0.0340879	0.623587	0.881282	0.0578643	0.407939	0.782536	0.0426251	0.540242	0.791522
A_33_P3254096	0.200864	0.705033	0.866891	0.263061	0.620609	0.838232	-0.3707	0.487038	0.662743	0.57376	0.286793	0.692961	-0.0870806	0.869421	0.966986	-0.136866	0.796232	0.922991
A_23_P500799	-0.0199896	0.852719	0.938906	-0.09613	0.37734	0.68461	-0.207248	0.0672836	0.187567	-0.121999	0.265873	0.676044	-0.164001	0.140367	0.576716	-0.245095	0.0335979	0.261468
A_33_P3404546	-0.431629	0.0451196	0.233219	0.091149	0.653737	0.85725	-0.0518068	0.798351	0.886679	0.0331369	0.870119	0.966431	-0.0860507	0.671839	0.90129	0.147627	0.469672	0.746044
A_21_P0000536	-0.566581	0.00148527	0.0541842	-0.41968	0.012267	0.172995	-0.885269	1.70252e-05	0.00770223	-0.602913	0.00087724	0.151462	-0.586071	0.00111959	0.270656	-0.641636	0.000501596	0.13092
A_33_P3281139	-0.0215409	0.84257	0.933871	-0.00071	0.994767	0.99752	-0.169201	0.13157	0.289173	-0.0776494	0.477135	0.811784	-0.097774	0.372787	0.760816	-0.0438543	0.686517	0.873081
A_23_P500130	0.0540053	0.601636	0.810759	-0.0963	0.356098	0.667092	0.126077	0.231121	0.414832	0.0953098	0.360962	0.742983	0.159258	0.135108	0.571865	0.0964407	0.355434	0.662719
A_23_P216017	0.0347404	0.770536	0.900992	-0.12699	0.293765	0.613445	0.0568456	0.633897	0.77971	0.0406296	0.733134	0.925294	0.0935886	0.435634	0.800138	-0.156147	0.200382	0.520925
A_33_P3395369	0.120345	0.262363	0.551916	0.035942	0.733426	0.892579	-0.315505	0.00739437	0.0495148	0.105847	0.3222	0.716524	-0.131828	0.221221	0.653596	-0.204286	0.0655898	0.335546
A_24_P62615	0.137221	0.130514	0.395243	-0.06102	0.489457	0.762486	-0.0566311	0.520809	0.68988	-0.0145991	0.867771	0.966225	-0.0853896	0.336692	0.736596	-0.1523	0.0957782	0.384318
A_32_P72341	0.264556	0.0598572	0.270185	-0.15012	0.268495	0.591059	-0.197714	0.150235	0.314398	-0.100552	0.454043	0.800764	-0.122832	0.362365	0.753992	-0.105533	0.432388	0.719709
A_23_P309701	0.395106	0.00248462	0.0656424	0.169625	0.146449	0.456065	0.123112	0.28479	0.473883	0.107509	0.348337	0.735314	0.0874621	0.443481	0.803796	0.0700951	0.537835	0.789947
A_21_P0013984	-0.099626	0.516186	0.757947	-0.04532	0.766582	0.906724	0.281626	0.0781422	0.206659	0.0513934	0.736512	0.92584	0.258071	0.104003	0.532437	0.165536	0.285927	0.606014
A_33_P3271990	-0.0321377	0.766028	0.898515	0.163064	0.143331	0.451307	-0.185902	0.0982606	0.239084	0.135723	0.218736	0.636386	0.137641	0.212582	0.648683	0.0725079	0.504279	0.768822
A_23_P375566	-0.256483	0.10219	0.349149	0.068184	0.651903	0.856027	-0.443286	0.00829233	0.0525649	-0.19705	0.201999	0.621665	-0.0330978	0.826264	0.952539	-0.330041	0.0400544	0.280222
A_23_P100392	-0.201989	0.0422276	0.225259	-0.02127	0.819871	0.93065	-0.353324	0.00130328	0.0205434	-0.159195	0.101576	0.505637	-0.116068	0.224014	0.655614	-0.250855	0.0143149	0.201529
A_23_P161446	0.0463354	0.594629	0.807224	0.11541	0.194436	0.514062	0.0704474	0.421039	0.605472	-0.0440288	0.612956	0.87677	0.0671172	0.442924	0.803756	0.0386577	0.656654	0.85795
A_33_P3233978	0.0748137	0.590241	0.804601	0.381164	0.012382	0.174033	0.0383741	0.781709	0.876273	-0.0594288	0.668333	0.899036	0.0959686	0.490928	0.829241	-0.0362974	0.793221	0.921147
A_21_P0002073	0.00061575	0.993193	0.997538	0.106778	0.151551	0.462897	-0.0690322	0.345294	0.534961	-0.0151954	0.833347	0.955971	0.112395	0.132398	0.56896	-0.0513325	0.480215	0.753044
A_33_P3239152	-0.19645	0.0616689	0.274369	-0.08285	0.410574	0.709241	-0.23657	0.0276014	0.106838	-0.16899	0.103419	0.508437	-0.0366235	0.713824	0.915621	-0.0846292	0.400824	0.695216
A_23_P156319	-0.0138912	0.865255	0.94434	-0.02574	0.753405	0.901506	-0.0772902	0.35121	0.540751	0.073382	0.375495	0.75258	0.0717609	0.385893	0.769413	-0.0512559	0.533452	0.787885
A_33_P3385782	-0.116878	0.645854	0.834197	0.106546	0.675119	0.865945	0.211296	0.409434	0.594934	0.63516	0.0210153	0.340289	0.160777	0.528461	0.846608	-0.0497888	0.844404	0.942078
A_33_P3232280	0.111369	0.316074	0.607345	-0.01846	0.866107	0.949636	0.105444	0.341765	0.531692	0.0393953	0.719321	0.919832	0.0977897	0.377063	0.763358	0.0612785	0.577213	0.813895
A_23_P50646	-0.343913	0.00275872	0.068813	-0.12738	0.21262	0.534201	-0.374381	0.00140736	0.0212922	-0.255518	0.0187515	0.332607	-0.203153	0.054465	0.463374	-0.270675	0.013601	0.200862
A_33_P3306715	-0.0447768	0.903671	0.96166	-0.14407	0.697578	0.876364	0.111099	0.764219	0.866478	0.0766434	0.835956	0.956735	0.906562	0.0235329	0.382377	-0.0744604	0.840559	0.940589
A_24_P658584	-0.145732	0.17071	0.450002	-0.03475	0.737249	0.894652	0.133851	0.206359	0.386063	0.0150668	0.884178	0.970526	0.0312837	0.762537	0.932037	0.0935116	0.371543	0.674742
A_33_P3217356	-0.383885	0.0986808	0.343475	0.104602	0.640153	0.847784	-0.279554	0.220455	0.402189	-0.0708025	0.751251	0.929033	-0.180943	0.421704	0.792212	-0.35267	0.126931	0.430474
A_33_P3383226	-0.256277	0.0982297	0.342708	0.232202	0.13136	0.43547	-0.196492	0.197461	0.374846	-0.408527	0.0125851	0.303779	-0.054224	0.715858	0.915945	-0.204211	0.181265	0.501912
A_23_P209805	0.195259	0.108591	0.358981	0.183208	0.13048	0.434175	-0.0449873	0.701269	0.825614	0.12135	0.307325	0.706587	-0.0167005	0.886545	0.971848	0.122753	0.301939	0.619706
A_23_P406227	-0.324644	0.0461604	0.23567	-0.16849	0.279873	0.601278	-0.0708871	0.644624	0.786901	-0.428247	0.0113679	0.295674	-0.114637	0.458015	0.811653	-0.150193	0.333713	0.646894
A_24_P64167	0.0423734	0.849086	0.936676	0.550106	0.022536	0.212029	0.762929	0.00286522	0.029985	0.661263	0.00778344	0.265766	0.389416	0.0936668	0.520757	0.606543	0.0132069	0.199999
A_23_P25698	0.823675	0.0315108	0.195522	-0.15485	0.665107	0.861832	0.358019	0.322708	0.511924	-0.291416	0.418575	0.78261	-0.110804	0.756438	0.930268	-0.0134074	0.97002	0.988532
A_33_P3423631	0.736846	0.000540421	0.0368221	0.261454	0.150109	0.460882	0.299176	0.102708	0.245988	0.158327	0.374177	0.752068	0.321431	0.0813131	0.504852	0.14238	0.423154	0.712712
A_24_P289726	0.0342264	0.664593	0.843755	0.090833	0.25772	0.580245	-0.0251465	0.74975	0.857594	0.00227124	0.976982	0.996463	0.0312313	0.692234	0.907407	0.0200411	0.799224	0.923995
A_21_P0008862	-0.0880814	0.707253	0.868095	-0.01176	0.959913	0.984596	-0.540047	0.0316084	0.116111	-0.0955361	0.683876	0.905626	-0.251072	0.291485	0.704332	-0.550041	0.028966	0.247147
A_33_P3319463	0.281523	0.109525	0.360679	0.082622	0.626546	0.84164	-0.242153	0.16456	0.333585	-0.196535	0.254686	0.667704	-0.109901	0.518602	0.841403	-0.117614	0.490079	0.759386
A_33_P3227842	-0.509836	0.0897746	0.327792	-0.74787	0.017214	0.194323	-0.995831	0.00265555	0.0288557	-0.390526	0.186062	0.607211	-0.49026	0.101736	0.528699	-0.503321	0.0936112	0.383017
A_33_P3397865	0.25711	0.291943	0.583366	0.315508	0.19958	0.519865	0.840271	0.00243125	0.0275466	0.441755	0.0789719	0.475202	0.494782	0.0516285	0.459012	0.910428	0.0012756	0.148093
A_21_P0011774	0.117509	0.466409	0.72657	0.352897	0.038905	0.260955	0.23411	0.155992	0.321976	-0.0179854	0.910547	0.978957	0.151592	0.349935	0.746528	0.212282	0.195969	0.516371
A_24_P694760	0.0507652	0.631064	0.82626	-0.13412	0.213627	0.535399	-0.218533	0.0504168	0.155785	-0.0678582	0.522045	0.83529	-0.110475	0.302084	0.7122	-0.102832	0.33575	0.648393
A_33_P3288294	-0.0274683	0.816231	0.921822	0.104913	0.37991	0.686327	-0.296844	0.0206547	0.0897326	-0.082216	0.489464	0.817064	0.127105	0.289968	0.703279	-0.170638	0.160803	0.47719
A_33_P3288110	0.126268	0.171328	0.450639	0.209443	0.029919	0.23485	-0.176488	0.0621534	0.177528	-0.00585631	0.947961	0.988394	0.00276692	0.975398	0.994369	-0.0264961	0.76805	0.910433
A_33_P3238866	0.0171569	0.852873	0.939	0.103681	0.270925	0.593431	-0.107733	0.25331	0.439886	-0.181296	0.062921	0.44796	-0.011442	0.901541	0.975732	-0.162763	0.0918581	0.380978
A_33_P3330811	-0.114319	0.532087	0.768722	0.065644	0.718701	0.886073	-0.196646	0.287862	0.477009	-0.200571	0.278668	0.68589	-0.221606	0.233099	0.663801	-0.101447	0.578788	0.815208
A_23_P8013	0.285247	0.00873507	0.108747	0.058208	0.553659	0.800593	0.285385	0.00870845	0.0539612	-0.0498741	0.611321	0.876158	0.142198	0.158168	0.594656	0.0659448	0.50285	0.767824
A_21_P0012374	0.146928	0.160018	0.435729	0.258075	0.019422	0.202159	0.0985101	0.338408	0.528231	-0.0204595	0.84033	0.958524	0.0892945	0.384376	0.769138	0.00661583	0.948028	0.980207
A_23_P25503	-0.0948476	0.446069	0.711996	0.073173	0.555244	0.801186	0.105754	0.396531	0.583745	0.084737	0.495271	0.819843	0.0975719	0.433346	0.798667	0.0179249	0.884534	0.958117
A_33_P3242416	-0.0298609	0.799028	0.912821	0.08179	0.488298	0.761975	-0.0834587	0.479597	0.656516	0.00301254	0.979488	0.996649	-0.0371841	0.751338	0.928764	-0.0117803	0.919927	0.970239
A_33_P3267003	-0.00743771	0.973873	0.991547	0.199913	0.38413	0.689862	-0.275604	0.234844	0.418929	-0.034324	0.879902	0.969273	-0.237982	0.302426	0.712339	-0.047435	0.83465	0.938637
A_33_P3399778	0.344414	0.0560552	0.261604	0.252048	0.151822	0.463306	0.587831	0.00274014	0.0294238	0.0994392	0.561673	0.855637	0.0561836	0.742129	0.925512	0.245066	0.162808	0.47882
A_24_P246692	-0.153207	0.0461469	0.23567	-0.00151	0.983377	0.993417	-0.0766051	0.29722	0.487002	-0.0684981	0.349736	0.735935	-0.0374585	0.605795	0.87484	-0.00495698	0.945336	0.979503
A_23_P149678	0.0943669	0.201164	0.488218	0.10594	0.153798	0.465726	0.0296673	0.681159	0.812743	0.0281531	0.69653	0.910275	0.0389997	0.589789	0.86842	0.0877384	0.233139	0.555162
A_21_P0012676	0.759793	0.0268342	0.181473	0.461744	0.159169	0.472318	0.917217	0.00943716	0.0566357	0.678675	0.0449552	0.413782	0.487462	0.138487	0.574781	0.492045	0.135048	0.442049
A_33_P3311863	-0.0511174	0.757338	0.894436	-0.16397	0.327921	0.643548	-0.0302986	0.854555	0.920349	0.0250609	0.879467	0.969257	-0.096512	0.561079	0.857938	-0.227985	0.179332	0.500084
A_33_P3275600	0.312095	0.0964955	0.339869	0.299017	0.110131	0.406129	-0.465746	0.0177047	0.0816591	0.094598	0.600781	0.871741	-0.0481757	0.789237	0.939608	0.110185	0.542781	0.793275
A_23_P402610	0.447386	0.0188804	0.153914	0.05945	0.734526	0.893119	0.00726201	0.966902	0.982617	0.0811815	0.643807	0.888727	-0.0509515	0.771229	0.935077	-0.0167206	0.923895	0.971224
A_23_P205830	0.0535581	0.483286	0.738268	0.173599	0.03281	0.243148	-0.0438987	0.564629	0.725554	0.0178292	0.814281	0.950376	0.0372896	0.624176	0.883667	0.0409061	0.591223	0.822432
A_21_P0003243	-0.0364265	0.725774	0.878621	0.041265	0.691266	0.874175	-0.0747032	0.474535	0.652506	-0.0659918	0.526873	0.838018	-0.17084	0.112698	0.544491	-0.108688	0.302179	0.61993
A_33_P3305203	-0.0375302	0.894406	0.957204	0.205709	0.47028	0.751228	0.63715	0.0352348	0.124282	0.259561	0.36446	0.745518	0.0739031	0.79396	0.941539	0.521472	0.0784678	0.357782
A_24_P91916	-0.00379126	0.971401	0.99056	0.047353	0.65527	0.857917	-0.109734	0.30703	0.496505	0.00827401	0.93764	0.985757	-0.0506196	0.633327	0.887637	-0.0273063	0.796434	0.923104
A_23_P26928	0.103768	0.510204	0.754342	0.09133	0.56162	0.805454	0.162116	0.308005	0.497689	0.139292	0.379166	0.755491	0.0842055	0.592262	0.86952	-0.0459848	0.76925	0.910502
A_23_P23296	0.248315	0.0911295	0.330592	0.043125	0.759588	0.903272	0.0596058	0.672708	0.806652	-0.0159938	0.909529	0.978622	-0.0143675	0.918691	0.980764	0.0716617	0.611963	0.833248
A_33_P3309999	-1.00074	0.0873352	0.323953	-1.09096	0.064394	0.320834	-0.85461	0.13974	0.30036	-0.882168	0.128194	0.539761	-0.713559	0.213137	0.648928	-0.585995	0.302985	0.620872
A_23_P160787	-0.0415149	0.572213	0.794687	0.06449	0.383457	0.689305	0.000936593	0.989785	0.994455	0.0365404	0.618728	0.879433	-0.0116148	0.873892	0.968332	0.038583	0.59941	0.826473
A_24_P280803	-0.0737479	0.380082	0.661819	0.020972	0.800824	0.922193	-0.140521	0.10409	0.248271	-0.11773	0.168394	0.589581	-0.0759304	0.366471	0.756732	-0.0749381	0.372618	0.675337
A_33_P3627001	-0.290048	0.117697	0.373529	-0.2835	0.125624	0.427745	-0.581978	0.00416053	0.0360145	-0.23325	0.202613	0.621665	-0.0662666	0.711209	0.91451	-0.373986	0.0485349	0.300849
A_21_P0009475	-0.101729	0.646273	0.834431	-0.24378	0.278422	0.60019	-0.577915	0.0166697	0.0791008	-0.411994	0.0755863	0.468678	-0.0885397	0.689341	0.906205	-0.312954	0.168743	0.487316
A_33_P3399263	0.373277	0.0165009	0.14472	0.416542	0.008618	0.152074	0.286707	0.0569006	0.168216	0.326953	0.0324103	0.383217	0.330668	0.0307319	0.402063	0.266807	0.0744025	0.350988
A_33_P3264577	-0.0231146	0.751928	0.891492	-0.07627	0.303917	0.622824	-0.0746769	0.313834	0.503954	-0.100645	0.179817	0.601167	-0.00317149	0.965355	0.99152	-0.103727	0.167537	0.485838
A_24_P398432	-0.1348	0.252824	0.54348	0.010595	0.92697	0.973154	2.17283e-05	0.99985	0.99993	-0.0413737	0.720869	0.920318	0.047948	0.67902	0.90337	0.100234	0.391059	0.68781
A_33_P3311160	-0.13499	0.0593891	0.269317	-0.1723	0.01951	0.202275	-0.277552	0.000662103	0.0156528	-0.032159	0.636475	0.886776	-0.124193	0.0804657	0.502817	-0.196436	0.00914304	0.189798
A_24_P270460	-0.0516184	0.839594	0.932951	0.211478	0.411425	0.709646	-0.468479	0.0794421	0.208898	-0.251339	0.330942	0.722944	0.00975223	0.969477	0.992405	-0.293266	0.259004	0.580803
A_24_P942250	-0.255823	0.0186597	0.153337	-0.08504	0.399453	0.700941	-0.105265	0.299646	0.489245	-0.10653	0.294057	0.697326	-0.00468358	0.962591	0.991091	0.00712701	0.943104	0.978283
A_32_P158786	-0.383519	0.109773	0.360917	-0.12973	0.575649	0.812413	0.3517	0.140171	0.300962	0.633492	0.0126253	0.303779	0.20844	0.371939	0.760249	0.267417	0.255584	0.577783
A_23_P91590	0.201579	0.109691	0.360824	-0.02177	0.857512	0.945435	-0.336255	0.0118963	0.0647055	-0.0210737	0.862034	0.965358	-0.084778	0.487442	0.827158	-0.183794	0.142222	0.453636
A_32_P215318	-0.142943	0.355567	0.641774	-0.24018	0.128945	0.432289	-0.597564	0.000985185	0.0181889	-0.391512	0.0186138	0.332314	-0.509231	0.00352424	0.30161	-0.537646	0.00233991	0.155345
A_33_P3362981	-0.369704	0.0520685	0.251301	-0.36667	0.053818	0.296685	-0.371621	0.0509894	0.157025	-0.163838	0.367616	0.747349	-0.508803	0.0105007	0.336868	-0.474117	0.0158523	0.207579
A_24_P102053	-0.0619943	0.781739	0.905682	-0.22818	0.314685	0.633878	0.091507	0.682985	0.813907	-0.188341	0.404346	0.772828	-0.238094	0.294753	0.706969	-0.287419	0.209252	0.530957
A_24_P606663	-0.150032	0.153042	0.427378	0.0474	0.642554	0.849708	-0.176529	0.096385	0.236271	-0.078537	0.444428	0.795572	-0.0724388	0.480017	0.822781	-0.0143123	0.888221	0.959348
A_33_P3350452	-0.139094	0.400369	0.678412	-0.05275	0.74755	0.898737	-0.0602358	0.713362	0.834017	-0.0775589	0.636669	0.886776	0.331463	0.0554908	0.464142	0.0174112	0.915282	0.969032
A_33_P3401452	0.16148	0.445306	0.711522	0.065395	0.755518	0.902098	-0.0634737	0.762461	0.865286	-0.0482529	0.818165	0.95149	0.0337982	0.872015	0.968191	-0.112898	0.591946	0.822779
A_33_P3414242	-0.71964	0.0237084	0.171249	-0.8959	0.006606	0.140653	-0.776311	0.0158295	0.0765621	0.163602	0.579718	0.864263	-0.0772611	0.79296	0.941231	-0.755824	0.0183352	0.214894
A_33_P3356525	-0.0890108	0.460283	0.722072	-0.05087	0.671358	0.864414	-0.261585	0.0402529	0.135118	-0.237597	0.0597774	0.442259	0.0436261	0.715743	0.915945	-0.189364	0.126375	0.429942
A_21_P0013755	0.106588	0.294212	0.585913	0.342321	0.002882	0.106008	0.200275	0.0578708	0.169891	0.248678	0.0217717	0.343776	0.205521	0.0522361	0.460121	0.204551	0.0532388	0.311533
A_24_P185314	0.179654	0.15755	0.432985	0.17686	0.163734	0.478247	0.0436082	0.724113	0.840893	0.155301	0.218391	0.635738	0.0771078	0.534167	0.849017	0.0713363	0.564882	0.806213
A_21_P0010801	-0.472455	0.20514	0.492291	0.232154	0.526033	0.784565	0.0388039	0.915099	0.954587	0.223324	0.541711	0.844334	0.226291	0.536416	0.849399	0.14914	0.682697	0.871545
A_24_P92367	0.117478	0.233527	0.522415	0.082944	0.395287	0.698112	-0.187985	0.0645135	0.181943	-0.0543529	0.575145	0.862085	-0.0489848	0.613151	0.879507	-0.0916665	0.348633	0.658799
A_33_P3335735	-0.614208	0.21218	0.499905	-0.19793	0.681381	0.869328	-0.925547	0.0674062	0.187794	-0.956739	0.0594916	0.441487	-0.401574	0.408475	0.783028	-0.679207	0.169837	0.489009
A_33_P3290924	-0.114621	0.295456	0.587202	0.091883	0.398913	0.700747	-0.0602006	0.578169	0.736934	-0.0582076	0.590706	0.867416	-0.117689	0.283139	0.697838	-0.0420396	0.697102	0.878048
A_23_P43337	-0.762853	0.00724477	0.0996653	-0.57096	0.035628	0.25258	-1.0474	0.00061731	0.0154632	-0.684452	0.0140729	0.312915	-0.705489	0.0117928	0.342726	-0.493623	0.0649817	0.334605
A_33_P3267195	-0.3448	0.00655066	0.095791	0.124168	0.280421	0.601489	-0.133263	0.247911	0.433514	-0.0704573	0.535417	0.841171	-0.00175611	0.987604	0.997456	-0.0864998	0.448047	0.730822
A_33_P3400943	-0.0231799	0.831125	0.928853	-0.0165	0.879303	0.954657	-0.0882495	0.421066	0.605472	-0.0475216	0.662653	0.897229	0.00127432	0.99064	0.998449	-0.00903622	0.933706	0.974949
A_23_P344037	-0.125484	0.176521	0.457332	0.046867	0.605234	0.829095	-0.0746504	0.41318	0.59837	-0.0894594	0.328847	0.721688	0.0197555	0.826963	0.952807	0.067514	0.458436	0.737401
A_24_P97931	-0.0170875	0.820412	0.923719	-0.07551	0.322569	0.640095	-0.0113053	0.880558	0.935285	-0.0821456	0.28312	0.690658	0.00804732	0.914808	0.979797	0.0330831	0.660956	0.859745
A_21_P0012249	-0.0155845	0.919805	0.968269	-0.10034	0.519413	0.780231	-0.0297386	0.84771	0.916398	-0.125782	0.420929	0.783519	0.28369	0.0802238	0.502481	0.221832	0.163983	0.480725
A_23_P17275	0.299621	0.0236252	0.170998	0.034533	0.778008	0.912204	-0.191166	0.131212	0.288601	0.173428	0.168415	0.589581	-0.38152	0.00565033	0.32769	-0.0719144	0.558698	0.802381
A_33_P3378707	0.391033	0.0911327	0.330592	0.50529	0.033415	0.245153	0.594478	0.014462	0.0723609	0.30946	0.174481	0.59595	0.605454	0.0130149	0.350655	0.458874	0.0507937	0.306752
A_21_P0000753	0.191185	0.236933	0.526457	0.303614	0.068246	0.329831	0.114643	0.472299	0.65061	0.0970795	0.541888	0.84456	0.0599739	0.705338	0.913088	0.172428	0.284281	0.604225
A_23_P97328	0.0685259	0.396332	0.675145	0.094674	0.245751	0.568905	-0.177861	0.0373188	0.128914	-0.0784051	0.333395	0.724592	-0.0261615	0.7438	0.926114	-0.017926	0.822653	0.93361
A_33_P3313660	0.196418	0.129619	0.393968	0.319051	0.019162	0.200973	0.203819	0.116704	0.268043	-0.0164352	0.895547	0.974513	0.167924	0.191058	0.630902	0.169149	0.188001	0.507804
A_23_P14928	-0.0133311	0.875421	0.948784	0.016161	0.84929	0.941916	-0.264941	0.0056681	0.0427592	-0.134122	0.127705	0.539292	-0.107888	0.214957	0.650003	-0.162083	0.0697626	0.343861
A_33_P3349501	-0.171224	0.38678	0.666687	0.134063	0.496142	0.766082	-0.251872	0.208706	0.389057	-0.047619	0.807839	0.948435	-0.0850694	0.664542	0.899473	-0.249074	0.213573	0.535205
A_21_P0005693	0.0488528	0.663003	0.843065	0.078576	0.485318	0.760051	0.0386151	0.730231	0.844774	-0.104335	0.35681	0.740994	0.00805945	0.94253	0.987699	-0.0525388	0.639469	0.848499
A_33_P3323323	0.135856	0.401724	0.679299	0.095605	0.553016	0.800506	-0.24245	0.143194	0.305163	0.048596	0.762095	0.932663	-0.0681711	0.671485	0.90129	-0.0330231	0.836892	0.939136
A_23_P166526	0.791015	0.027613	0.183847	-0.09278	0.780951	0.913359	0.0402012	0.904009	0.948375	0.256388	0.445711	0.795903	-0.0377329	0.909875	0.978834	0.122126	0.714585	0.886738
A_24_P97825	0.0800439	0.573111	0.794914	0.238893	0.10452	0.397624	0.479542	0.00310138	0.031145	0.150635	0.29466	0.697595	0.161843	0.261378	0.684769	0.208074	0.153585	0.468762
A_21_P0002048	-0.0803556	0.84284	0.933984	-0.64882	0.122413	0.423966	-0.175797	0.665173	0.801095	-0.714481	0.0912447	0.492095	-0.265733	0.514499	0.839287	-0.596764	0.153191	0.468183
A_23_P330537	0.069463	0.647305	0.835054	0.034182	0.821457	0.931296	0.249455	0.112673	0.261792	0.143809	0.348427	0.735406	0.0967398	0.525231	0.844989	-0.0506746	0.738189	0.896425
A_21_P0011106	-0.0385703	0.771074	0.901191	0.081761	0.539157	0.792902	0.184196	0.175984	0.347989	0.107496	0.42134	0.78367	0.145042	0.281681	0.696917	-0.0347316	0.793264	0.921147
A_23_P135326	-0.0004325	0.996339	0.998554	-0.07625	0.423014	0.717802	-0.342553	0.00181832	0.0239607	-0.0386084	0.68285	0.905376	-0.126451	0.191127	0.630902	-0.169516	0.0855795	0.369797
A_23_P63825	-0.0672452	0.573763	0.795241	-0.21233	0.087801	0.368207	-0.594735	9.34038e-05	0.00922408	-0.382431	0.00458036	0.244979	-0.283645	0.027017	0.391007	-0.498702	0.000533121	0.13092
A_33_P3274478	0.289281	0.056389	0.262053	0.184971	0.207932	0.529832	0.110601	0.444569	0.626468	0.186879	0.203495	0.622495	0.0866354	0.547926	0.853371	0.084733	0.556658	0.801269
A_21_P0000473	-0.202598	0.150916	0.424314	-0.14412	0.299614	0.618294	-0.411545	0.00714745	0.0485745	-0.412499	0.00703993	0.255807	-0.173003	0.216256	0.65075	-0.175858	0.209108	0.530802
A_21_P0014003	-0.186056	0.174022	0.454174	0.110384	0.411623	0.709759	0.161653	0.234457	0.418518	0.0198788	0.881302	0.969591	0.200479	0.144696	0.582179	0.0400726	0.763646	0.908341
A_24_P72394	-0.104825	0.526698	0.765186	-0.14058	0.39812	0.700051	-0.154113	0.355307	0.544524	-0.100504	0.543687	0.845975	-0.00418064	0.979736	0.995344	0.0245821	0.881314	0.957193
A_23_P31453	0.608547	0.00937654	0.112215	0.596177	0.010638	0.165695	0.681936	0.00439796	0.0370689	0.60657	0.00956785	0.277979	0.423173	0.0576194	0.46673	0.461269	0.0403395	0.281016
A_33_P3854030	-0.255168	0.1062	0.355186	-0.05918	0.697287	0.87627	0.234762	0.134936	0.293443	0.108127	0.479587	0.812522	0.0353326	0.816094	0.949432	0.0525162	0.729838	0.892992
A_33_P3255647	0.148279	0.186128	0.470497	0.134711	0.227622	0.550038	-0.106368	0.336847	0.526515	-0.256467	0.029085	0.371554	-0.0449871	0.681184	0.904003	-0.111183	0.316036	0.631333
A_21_P0005611	-0.2354	0.318175	0.609401	-0.10334	0.657388	0.858585	-0.0852737	0.714107	0.834582	-0.165743	0.47887	0.812522	-0.376275	0.118553	0.551985	-0.160854	0.49175	0.759914
A_24_P88554	-0.221454	0.0234674	0.170762	-0.05977	0.510827	0.774924	-0.0953614	0.298863	0.488534	0.0506372	0.576782	0.862941	-0.138802	0.13721	0.574026	-0.0931393	0.30991	0.626032
A_19_P00319946	-0.41689	0.212551	0.500191	-0.13003	0.691262	0.874175	-0.466108	0.165759	0.335276	-0.512663	0.129616	0.541364	-0.328005	0.322459	0.726988	-0.818936	0.0209331	0.223826
A_33_P3334895	-0.232663	0.482469	0.737727	-0.36459	0.276109	0.598149	-0.104505	0.750986	0.858455	-0.573191	0.0947945	0.496837	-0.431226	0.20078	0.639808	-0.940381	0.00989772	0.190368
A_23_P205529	0.00705267	0.935841	0.975878	0.061706	0.484423	0.759324	-0.120121	0.181989	0.355451	0.041648	0.635635	0.886767	-0.0406374	0.643803	0.891465	-0.0513185	0.560017	0.803061
A_23_P44768	-0.0131235	0.89685	0.958384	0.062487	0.539249	0.792906	0.0940642	0.358764	0.547976	0.192192	0.0708021	0.462721	0.0511139	0.614864	0.880382	0.0547124	0.590392	0.821974
A_33_P3249837	0.235696	0.242778	0.532665	0.337899	0.100832	0.391672	-0.244404	0.226505	0.409298	-0.0781244	0.693343	0.909329	0.146562	0.462056	0.81387	-0.145443	0.465427	0.742173
A_23_P32233	-0.194832	0.195616	0.483395	-0.33966	0.031181	0.238835	-0.0493342	0.737212	0.84908	-0.156112	0.295487	0.698143	-0.0907679	0.538623	0.850085	-0.00596469	0.967586	0.987414
A_33_P3255824	0.0028196	0.977022	0.992132	0.262292	0.014561	0.183336	0.188394	0.0674465	0.187844	0.0629653	0.522649	0.835376	0.176034	0.0856084	0.509747	0.107633	0.280014	0.600331
A_24_P915692	0.68143	0.0126385	0.128283	0.520825	0.048064	0.284675	0.844826	0.00301816	0.0307623	0.560599	0.0348795	0.390533	0.386499	0.132385	0.56896	0.564162	0.0338791	0.262275
A_23_P501435	-0.143711	0.130383	0.395198	-0.06525	0.480353	0.757265	-0.198055	0.0427	0.140338	-0.11091	0.236684	0.653752	-0.17315	0.0724554	0.493655	-0.131146	0.165129	0.482435
A_33_P3391419	0.0855327	0.75455	0.893167	0.323993	0.245218	0.568327	0.535176	0.0631154	0.179259	0.657021	0.0258693	0.361685	0.493535	0.0842762	0.507145	0.549297	0.0571062	0.318843
A_33_P3347040	-0.159797	0.456518	0.719594	-0.35414	0.109506	0.404669	-0.819239	0.00113129	0.0194081	-0.438507	0.0518283	0.428583	-0.359477	0.10465	0.532939	-0.513251	0.0255246	0.236284
A_23_P28105	0.165527	0.120685	0.37854	0.039085	0.704471	0.880242	-0.223296	0.0415836	0.13811	0.00363967	0.971764	0.995208	-0.113958	0.276332	0.693225	-0.231066	0.0357232	0.269337
A_33_P3839897	1.08886	0.00654299	0.0957808	-0.43648	0.231376	0.554007	0.234067	0.514601	0.684741	0.287434	0.425033	0.786344	0.543065	0.140909	0.57686	0.0636445	0.858526	0.94714
A_21_P0000264	0.419771	0.00630375	0.0942021	0.251732	0.07918	0.351689	0.017946	0.895668	0.943997	-0.0551805	0.687432	0.906852	-0.141983	0.306995	0.715854	0.0133352	0.922365	0.971118
A_33_P3328289	-1.3513	0.00471574	0.0832676	-1.73382	0.000642	0.070005	-1.41476	0.00339076	0.0324458	-0.926991	0.0396069	0.401481	-1.89329	0.000281252	0.224502	-1.17197	0.0118441	0.197465
A_23_P109072	-0.694482	0.0286016	0.187241	-0.11341	0.701013	0.878298	-0.132343	0.654384	0.793461	-0.120226	0.684078	0.905643	-0.332932	0.26751	0.688207	-0.198801	0.502874	0.767824
A_23_P76249	0.0543365	0.530415	0.767376	-0.01287	0.881254	0.955527	-0.218174	0.0197864	0.0874924	-0.0554575	0.522069	0.83529	-0.219843	0.0189984	0.364897	-0.138702	0.12043	0.422155
A_23_P384532	1.33007	0.00244492	0.065342	0.747841	0.062058	0.315895	1.38688	0.00175833	0.0235626	0.80465	0.0463253	0.416829	1.30792	0.00277996	0.296517	0.923354	0.0245876	0.235022
A_21_P0010562	0.179481	0.168652	0.447004	0.022445	0.859447	0.946353	-0.283845	0.0362119	0.126554	-0.306641	0.0250662	0.359199	0.100881	0.430204	0.797045	-0.0500434	0.693521	0.875995
A_33_P3289422	0.159952	0.159161	0.434588	0.109946	0.32568	0.641994	0.0162973	0.882516	0.936468	0.0629591	0.56982	0.85918	0.0637017	0.565322	0.858835	0.0970041	0.384347	0.683467
A_33_P3277328	-0.595147	0.139814	0.408835	-0.4963	0.213771	0.535399	-0.635972	0.116227	0.267338	-0.603694	0.134567	0.547995	0.329435	0.403186	0.779	-0.487029	0.222064	0.54385
A_23_P128930	0.0746047	0.408186	0.684264	0.060341	0.502014	0.769223	0.0268902	0.763572	0.866065	0.0124193	0.889394	0.972519	0.0671158	0.455963	0.810342	0.0430896	0.630531	0.843757
A_32_P377880	0.390006	0.148659	0.420951	0.412063	0.128343	0.431078	1.17253	0.000283167	0.0117973	0.585199	0.0364761	0.394331	0.659721	0.0203031	0.368947	0.825318	0.00521953	0.164584
A_21_P0007250	-0.0906475	0.318574	0.609686	0.005144	0.954185	0.982873	-0.168342	0.0733728	0.198568	-0.180885	0.0560464	0.436276	-0.00994787	0.911543	0.979345	-0.0272535	0.761139	0.907453
A_23_P65466	-0.152557	0.215646	0.503389	-0.24584	0.053716	0.296678	-0.271837	0.0349419	0.123643	-0.158998	0.197749	0.617387	-0.126189	0.302299	0.7122	-0.0704511	0.5604	0.803177
A_23_P97365	-0.0358035	0.731211	0.881076	-0.01816	0.861481	0.94736	-0.170671	0.11426	0.264209	0.0354383	0.73384	0.925501	-0.0912589	0.385811	0.769308	-0.175991	0.104185	0.397714
A_21_P0011842	0.0975453	0.499552	0.748315	-0.08198	0.569653	0.809286	-0.266493	0.0766305	0.204307	-0.00380789	0.978827	0.996649	-0.19342	0.189091	0.628694	-0.163338	0.263945	0.58539
A_33_P3331601	0.0534939	0.656855	0.839566	0.056884	0.636762	0.846511	-0.142555	0.244686	0.430365	-0.082106	0.49703	0.821187	0.0867142	0.473546	0.819283	-0.0999101	0.41009	0.701293
A_23_P31996	-0.883618	0.0336427	0.202084	-0.38444	0.328851	0.644171	-0.00795686	0.983643	0.990947	0.0879763	0.820804	0.951583	-0.0266836	0.945188	0.987834	0.438718	0.267177	0.58818
A_21_P0010493	-0.0373702	0.684442	0.855009	0.087455	0.346802	0.658366	0.0248908	0.78634	0.879652	-0.103723	0.267021	0.677217	0.137875	0.145513	0.582795	0.00634594	0.944846	0.979269
A_23_P201672	0.100766	0.24088	0.531212	0.000574	0.99456	0.997424	-0.1216	0.160753	0.328827	0.0554988	0.512296	0.830157	-0.0330458	0.695212	0.908871	-0.0849981	0.319697	0.634574
A_24_P305038	0.0831707	0.723742	0.877342	0.192777	0.416401	0.713325	0.708902	0.00702485	0.0481083	0.447143	0.0701592	0.462258	0.739752	0.00527612	0.324025	0.556377	0.0278695	0.243865
A_33_P3224819	-0.105686	0.701243	0.864669	0.016599	0.951848	0.98165	-0.049185	0.858054	0.92251	0.222429	0.422893	0.785225	0.223092	0.421537	0.792004	0.385987	0.172216	0.491416
A_33_P3410724	-0.179762	0.0617629	0.274383	-0.01748	0.848186	0.941791	-0.369916	0.000720174	0.0161231	-0.201358	0.0387336	0.399409	-0.20379	0.0367092	0.419317	-0.209518	0.0323239	0.257738
A_24_P276932	-0.0196924	0.902271	0.960997	-0.02091	0.896268	0.961843	0.34101	0.0454593	0.145959	0.222702	0.176673	0.59833	0.206481	0.208628	0.646149	0.38221	0.0270303	0.240952
A_21_P0011001	-0.0871134	0.435456	0.70453	-0.0724	0.515727	0.777246	-0.387589	0.00243451	0.0275718	-0.159032	0.162999	0.583053	-0.0934097	0.403645	0.779266	-0.235072	0.0457286	0.294741
A_21_P0014358	-0.0981982	0.518962	0.759799	0.275048	0.082538	0.357445	0.056971	0.70712	0.829967	-0.145974	0.341273	0.729629	0.0681623	0.653342	0.894389	0.0136599	0.928074	0.972604
A_21_P0014319	0.237332	0.27178	0.561901	0.317492	0.147006	0.456723	0.867763	0.000662984	0.0156528	0.247518	0.252472	0.666575	0.49595	0.0296468	0.399565	0.604147	0.0101311	0.191555
A_33_P3306413	-0.246621	0.0600624	0.270618	0.285839	0.032067	0.240672	0.162617	0.201674	0.380349	0.0106542	0.931678	0.984642	0.00665214	0.957307	0.990199	0.168906	0.1856	0.505155
A_33_P3210379	-0.298034	0.0113126	0.121989	-0.12396	0.253907	0.576786	-0.168176	0.127523	0.283262	-0.170296	0.123109	0.533429	0.0346691	0.745236	0.926334	-0.14684	0.179816	0.500541
A_21_P0014351	0.107296	0.586861	0.803245	-0.14685	0.458779	0.745211	-0.216109	0.280089	0.468702	-0.32216	0.114587	0.524006	-0.155695	0.432632	0.798667	-0.271783	0.178581	0.499192
A_23_P250283	-0.09571	0.245202	0.535379	-0.08151	0.319667	0.637656	-0.131965	0.1153	0.265851	-0.106244	0.199098	0.618315	-0.0194206	0.809976	0.947282	-0.0862123	0.293399	0.612914
A_21_P0014228	-0.0426888	0.845697	0.934968	0.011317	0.958832	0.984368	-0.33779	0.136295	0.295512	0.107254	0.625914	0.882732	0.223684	0.314954	0.721299	-0.0738565	0.73663	0.896128
A_33_P3321417	-0.125472	0.236333	0.525706	-0.04999	0.631016	0.843897	-0.0856262	0.413816	0.598827	-0.0762317	0.465978	0.806206	0.00994379	0.923641	0.982694	-0.2288	0.0388365	0.277421
A_33_P3264419	0.0591915	0.596799	0.808078	0.111453	0.324271	0.641175	-0.0364898	0.743691	0.853159	0.0204196	0.854662	0.962958	0.0229988	0.836571	0.95678	-0.0374358	0.73731	0.896299
A_33_P3420402	-0.00227534	0.984684	0.994633	-0.09126	0.445309	0.735512	0.174872	0.152623	0.317705	0.0861459	0.47081	0.808454	0.134466	0.265513	0.687003	0.0607154	0.609863	0.832276
A_21_P0014803	0.173064	0.146892	0.418643	0.328851	0.010201	0.162825	0.0334415	0.772552	0.871066	0.066302	0.568023	0.858095	0.197202	0.101371	0.52773	0.00214765	0.985172	0.994484
A_23_P209933	0.163195	0.105647	0.354371	0.066233	0.497349	0.766447	0.0480451	0.621366	0.770428	0.0693407	0.477675	0.811962	0.0552314	0.570627	0.860693	-0.00177425	0.985394	0.994595
A_23_P129058	-0.0176826	0.827871	0.926971	0.067405	0.411624	0.709759	-0.0402459	0.621715	0.770609	0.0124031	0.878738	0.969244	0.0204613	0.801396	0.944222	0.0625416	0.445544	0.728917
A_23_P372308	0.0352492	0.808235	0.91735	0.056292	0.698709	0.87684	0.0723941	0.619154	0.768617	0.188184	0.205595	0.623822	0.0464246	0.749391	0.92804	0.0494667	0.733627	0.894668
A_21_P0003586	-0.114592	0.243268	0.533084	-0.2068	0.043449	0.273336	-0.183882	0.0691603	0.190915	-0.301656	0.00544172	0.249529	-0.203888	0.0461428	0.443984	-0.239765	0.0215906	0.225718
A_33_P3413671	0.967475	0.000250585	0.0265482	0.527998	0.0223	0.211956	0.952596	0.000291514	0.0118732	0.409038	0.0681979	0.458019	0.547345	0.0184444	0.362509	0.648059	0.00670352	0.174394
A_23_P502641	-0.0781307	0.38981	0.669109	-0.25545	0.010261	0.163237	-0.145766	0.118002	0.270098	-0.185851	0.051007	0.427043	-0.119934	0.193231	0.632136	-0.237909	0.0155644	0.206206
A_33_P3214665	-0.155255	0.319247	0.610467	-0.08297	0.590623	0.82026	0.00330837	0.982811	0.99056	-0.205572	0.192021	0.611812	0.019801	0.897426	0.975259	0.070242	0.648394	0.853484
A_23_P89509	0.724116	0.00844496	0.106912	-0.13398	0.588933	0.8193	0.0672507	0.785518	0.879183	0.00853393	0.972422	0.995256	0.136984	0.58068	0.86439	0.0152443	0.95076	0.981136
A_24_P82466	-0.289444	0.212303	0.499917	0.12235	0.590957	0.820343	-0.151516	0.506661	0.678167	0.141131	0.53587	0.84139	-0.0618726	0.785108	0.938376	0.180655	0.429778	0.717429
A_23_P250102	-0.145479	0.24799	0.537601	0.076007	0.540265	0.793653	-0.18268	0.151372	0.316065	-0.0364666	0.767919	0.934508	0.0360644	0.770399	0.934895	-0.157687	0.212051	0.533933
A_24_P324314	-0.017956	0.926042	0.971336	0.373592	0.06654	0.326402	0.662678	0.00287584	0.0300552	0.0789366	0.683927	0.905636	0.261499	0.187853	0.627246	0.351542	0.0825734	0.364205
A_23_P302116	0.0340508	0.743804	0.888088	0.114432	0.279769	0.601278	0.124027	0.242817	0.428154	0.133386	0.210492	0.628435	0.030994	0.766037	0.933825	0.117928	0.26585	0.586688
A_24_P348989	0.207007	0.278888	0.570053	-0.00865	0.963269	0.985808	0.0564959	0.763874	0.866261	-0.0152087	0.935467	0.985109	0.0574749	0.759918	0.931177	-0.117463	0.534083	0.788101
A_24_P192994	0.560952	0.0020075	0.0601129	-0.11559	0.463151	0.747543	0.0896709	0.568024	0.728255	-0.118173	0.453392	0.800268	0.0571293	0.715246	0.915916	-0.143175	0.365528	0.669568
A_23_P141180	0.0825085	0.333367	0.623133	0.045937	0.586568	0.81796	-0.0434283	0.607001	0.759249	-0.0589611	0.48642	0.815818	-0.00797342	0.924474	0.982782	0.027476	0.744275	0.899707
A_21_P0010633	-0.504657	0.00694902	0.0978752	0.088825	0.596178	0.823476	-0.00365856	0.982513	0.990372	-0.0154825	0.926108	0.982908	-0.00233883	0.988821	0.997881	0.040446	0.808705	0.928552
A_33_P3352407	0.445731	0.0058865	0.0919335	0.389433	0.013699	0.180243	0.680148	0.000165829	0.0102035	0.448417	0.00565148	0.249529	0.435664	0.00685582	0.328793	0.427713	0.00773017	0.180607
A_21_P0012703	0.370282	0.0830129	0.315489	0.354481	0.095826	0.384897	0.16324	0.428072	0.611913	0.518476	0.0194974	0.335801	-0.0124753	0.95125	0.988981	0.266101	0.203176	0.524447
A_23_P167595	0.101197	0.378589	0.660466	0.197209	0.096045	0.385224	0.11844	0.3048	0.494162	0.0114992	0.919381	0.981084	0.0822818	0.472312	0.818839	0.117901	0.30694	0.624174
A_23_P33914	-0.00384855	0.986139	0.995388	0.219671	0.328356	0.643826	-0.534598	0.0254379	0.101342	-0.0633463	0.775181	0.936551	-0.426365	0.0674249	0.484762	-0.180141	0.42066	0.71019
A_33_P3413989	-0.107665	0.61629	0.819051	0.419529	0.062998	0.317825	0.350845	0.114515	0.264501	0.0435386	0.83891	0.958055	0.163244	0.449568	0.806892	0.198099	0.360752	0.665918
A_21_P0009187	0.0977983	0.594064	0.806858	-0.05019	0.783779	0.914605	-0.293263	0.121718	0.275208	-0.0270138	0.882505	0.969774	-0.250167	0.18261	0.62224	-0.128055	0.486591	0.757189
A_33_P3424108	-0.0879715	0.481736	0.737207	-0.0023	0.985217	0.99409	0.0184933	0.881593	0.93592	-0.0355075	0.775085	0.936551	-0.113716	0.365492	0.75603	-0.163431	0.199053	0.519197
A_33_P3242793	-0.23195	0.213005	0.500335	-0.14805	0.420343	0.716247	-0.608005	0.00346182	0.0326558	-0.285772	0.129317	0.541115	-0.336048	0.0781197	0.500915	-0.210742	0.255966	0.578061
A_24_P383330	-0.10267	0.253536	0.543931	-0.01486	0.86618	0.949677	-0.199494	0.0346145	0.122975	-0.0561183	0.526932	0.838018	-0.0772142	0.386517	0.770166	-0.0471343	0.594487	0.82418
A_33_P3257714	-0.487446	9.46612e-05	0.0185216	-0.29244	0.007387	0.144332	-0.48047	0.00011017	0.00955206	-0.137074	0.172305	0.593976	-0.253585	0.0173245	0.35962	-0.266099	0.0132024	0.199999
A_33_P3360753	-0.435839	0.0691032	0.28893	-0.65122	0.009968	0.161631	-0.589473	0.0177503	0.081791	-0.573529	0.0205554	0.339443	-0.669805	0.00836033	0.329817	-0.881342	0.00109052	0.139303
A_24_P219053	0.075222	0.657362	0.83981	0.317006	0.074139	0.342274	0.0838869	0.621096	0.770333	0.272215	0.120657	0.530159	-0.0123575	0.941744	0.987261	0.129707	0.446987	0.729961
A_23_P429020	0.00938397	0.908754	0.964117	0.141755	0.096827	0.386031	0.0497638	0.545467	0.709729	0.00490806	0.952193	0.990151	-0.0174151	0.831643	0.954755	0.0268121	0.743665	0.89944
A_33_P3311493	0.491054	0.103578	0.351557	0.454607	0.129731	0.433267	0.296352	0.313824	0.503954	-0.0470231	0.87113	0.966622	0.630005	0.0413608	0.430844	0.293388	0.318545	0.633519
A_23_P83159	0.0341943	0.756302	0.893901	-0.01136	0.91778	0.970015	-0.263148	0.0265933	0.10421	-0.173671	0.12757	0.539237	-0.12239	0.274608	0.691878	-0.201074	0.081046	0.361604
A_24_P21056	-0.110375	0.28906	0.580451	-0.1539	0.145403	0.454622	-0.420383	0.000641738	0.0156528	-0.0814618	0.430437	0.789065	-0.118543	0.256054	0.68028	-0.316743	0.00595202	0.170556
A_24_P237757	-0.147716	0.317809	0.609062	0.109848	0.454563	0.741807	0.334764	0.0322029	0.117275	0.154509	0.296731	0.699528	0.256463	0.0917772	0.517811	0.286545	0.0621292	0.328457
A_21_P0006180	-0.240809	0.222949	0.511488	-0.42399	0.039713	0.2627	-1.06875	3.07021e-05	0.00770223	-0.738332	0.00120262	0.166474	-0.155852	0.424308	0.793443	-0.562269	0.00887781	0.188049
A_23_P129829	-0.0791445	0.289068	0.580451	0.164773	0.035881	0.25329	0.112845	0.137087	0.29675	0.00272359	0.970399	0.994685	0.099269	0.187702	0.627225	0.108195	0.152964	0.467958
A_23_P156025	-0.261525	0.0974259	0.341652	0.208327	0.180321	0.497297	-0.278276	0.0793254	0.208709	-0.00468798	0.975286	0.995921	-0.155128	0.312735	0.719603	0.0979371	0.520098	0.779118
A_33_P3330264	2.63499	4.06817e-05	0.0128787	1.72462	0.002281	0.100619	2.1923	0.000278809	0.011785	2.04796	0.000531052	0.146885	1.39671	0.00989701	0.33396	1.75761	0.00196558	0.152862
A_23_P65830	0.164074	0.147235	0.41906	-0.04505	0.681941	0.869537	-0.229301	0.0487832	0.152599	-0.170196	0.133613	0.54698	-0.117561	0.291752	0.704672	-0.128932	0.249134	0.570637
A_23_P154199	-0.0174194	0.834306	0.930264	-0.3108	0.001457	0.088754	-0.209633	0.0204166	0.0891493	-0.255328	0.00630435	0.250985	-0.243576	0.00856521	0.329817	-0.245301	0.00818965	0.183269
A_32_P456537	0.290269	0.0629825	0.276492	0.1585	0.292532	0.612226	-0.0347714	0.814506	0.895963	0.11105	0.45706	0.802675	-0.147411	0.326543	0.730103	0.130277	0.384421	0.683529
A_32_P118250	0.0521547	0.56942	0.792706	0.118282	0.205706	0.526583	0.0580796	0.526864	0.694269	-0.0514508	0.574594	0.861889	-0.111226	0.232794	0.663501	0.0916634	0.322179	0.636791
A_21_P0011010	-0.0337726	0.714191	0.871942	0.053032	0.566372	0.807342	-0.131263	0.165937	0.335559	-0.180626	0.0626804	0.44796	-0.142443	0.134642	0.571129	-0.133931	0.157972	0.474191
A_24_P372562	0.0574644	0.440633	0.708282	-0.01438	0.845678	0.940103	-0.104068	0.170826	0.341549	-0.0576814	0.43894	0.792851	-0.037381	0.614117	0.879951	-0.0908533	0.228791	0.551212
A_21_P0000682	-0.074316	0.642143	0.832043	-0.11985	0.455912	0.743048	-0.662965	0.000572568	0.0149807	-0.162977	0.313989	0.71154	-0.210547	0.197723	0.636885	-0.225297	0.169591	0.488547
A_23_P216630	-0.335765	0.000663273	0.0393835	0.016955	0.836395	0.936244	0.00016559	0.99839	0.999405	0.0388694	0.636839	0.886776	0.0272127	0.740569	0.924781	-0.0595434	0.471512	0.747136
A_33_P3362048	-1.13489	1.27888e-05	0.00633755	-0.84236	0.000319	0.059452	-1.21498	5.58767e-06	0.00770223	-0.748179	0.000943044	0.152911	-1.35267	1.42639e-06	0.0379306	-1.13947	1.21885e-05	0.0751872
A_24_P928052	0.271141	0.134714	0.401376	0.443302	0.019951	0.202484	0.75794	0.000397634	0.0133215	0.540106	0.00610942	0.250871	0.48369	0.0122484	0.344876	0.547747	0.00555501	0.166941
A_21_P0011876	-0.428735	0.019106	0.154622	-0.43655	0.017327	0.194475	-0.482415	0.00968307	0.0574631	-0.377164	0.0359606	0.393686	-0.322609	0.0681193	0.486014	-0.470962	0.0112102	0.194966
A_33_P3313652	-0.523747	0.0088301	0.109214	-0.26898	0.147334	0.457164	-0.473414	0.0160689	0.0773404	-0.101177	0.575449	0.862299	-0.297078	0.111864	0.542927	-0.5008	0.0116196	0.196028
A_23_P409626	0.208727	0.0986786	0.343475	0.121816	0.322259	0.639898	0.00193997	0.987236	0.992973	0.0351731	0.77205	0.935374	0.00780636	0.948674	0.988722	0.0862933	0.479999	0.753002
A_23_P415411	0.509436	0.0488427	0.243025	-0.11517	0.637609	0.846773	-0.181144	0.460941	0.640908	-0.204508	0.406222	0.773579	-0.146663	0.549423	0.854026	-0.24303	0.325664	0.639922
A_33_P3639068	0.540337	0.0136641	0.132806	0.205485	0.310378	0.629996	0.318009	0.124002	0.278442	0.211258	0.297399	0.699767	0.232141	0.253758	0.678485	0.033399	0.86706	0.95068
A_23_P166910	-0.0253128	0.792311	0.909912	-0.05864	0.543654	0.795663	-0.0511845	0.595601	0.750947	0.0311772	0.745831	0.92792	0.00486822	0.959571	0.990395	-0.017874	0.852423	0.945164
A_23_P41204	-0.0447283	0.669393	0.846299	0.124092	0.244519	0.567888	0.398712	0.00121602	0.0199362	0.0679892	0.517807	0.833582	0.173059	0.110985	0.541427	0.246143	0.0286118	0.246069
A_23_P100499	-0.418645	0.0222304	0.166375	-0.09319	0.582908	0.816083	-0.251603	0.149002	0.312802	-0.318455	0.0727004	0.466113	-0.132239	0.437899	0.800812	-0.134838	0.429111	0.716635
A_33_P3294222	-0.227109	0.2909	0.582195	0.462007	0.040481	0.264033	-0.309209	0.15607	0.322071	0.0158518	0.940243	0.986349	-0.199791	0.351036	0.746634	0.122524	0.564225	0.805707
A_32_P147078	-0.192786	0.366942	0.651264	-0.42519	0.056704	0.303028	-0.248437	0.248677	0.434426	-0.226412	0.291521	0.695462	0.0286763	0.891962	0.973289	-0.367376	0.095261	0.38393
A_23_P365614	-0.247825	0.287281	0.578697	0.113998	0.619833	0.838232	-0.0314651	0.890717	0.941525	0.0321243	0.888444	0.972336	0.251834	0.279815	0.695406	-0.16296	0.479905	0.752938
A_32_P98298	0.0407639	0.800398	0.913562	0.159735	0.328332	0.643826	0.182126	0.267071	0.455921	0.106114	0.512757	0.830157	0.141155	0.386235	0.769923	0.0962225	0.55237	0.798468
A_21_P0004944	0.0716917	0.699145	0.863439	0.264073	0.165809	0.480778	-0.245781	0.195445	0.37262	0.299769	0.118588	0.528569	0.0953026	0.608037	0.876468	-0.0230709	0.900823	0.96399
A_21_P0009950	-0.162453	0.225113	0.514013	0.216985	0.110956	0.407552	0.0787896	0.549611	0.713287	-0.0471717	0.719245	0.919832	0.155242	0.245493	0.674604	0.0810144	0.538521	0.790394
A_21_P0000117	-0.433236	0.0768275	0.303872	-0.18734	0.426643	0.720509	-0.216111	0.360605	0.549966	-0.293134	0.21965	0.637547	-0.121903	0.602988	0.873413	-0.111291	0.63468	0.846197
A_32_P176911	0.159605	0.526219	0.764783	-0.17786	0.480659	0.75731	-0.753417	0.00715472	0.0485745	-0.531398	0.0458117	0.415493	0.116398	0.642994	0.891458	-0.235816	0.35243	0.660948
A_33_P3272117	0.024905	0.800028	0.913336	0.045123	0.646994	0.852232	-0.336158	0.00290036	0.0301275	-0.125049	0.213629	0.63133	-0.0683991	0.489334	0.828493	-0.123928	0.21758	0.539175
A_24_P309360	-0.033871	0.627659	0.82468	-0.01584	0.820105	0.930743	-0.0372566	0.593956	0.749583	-0.037989	0.586784	0.866628	-0.0416528	0.551584	0.854662	0.0544221	0.438324	0.724355
A_23_P142255	0.0572242	0.73033	0.880725	0.16338	0.331095	0.646391	-0.0386424	0.815772	0.896656	0.149682	0.372165	0.750522	-0.029677	0.857945	0.963597	-0.118611	0.477516	0.750968
A_33_P3263696	0.247859	0.0300354	0.191168	0.149283	0.172052	0.488424	0.212282	0.0585797	0.171182	0.0890327	0.406994	0.774371	0.0728277	0.49614	0.830813	0.0651512	0.542074	0.792852
A_24_P172990	0.137272	0.310239	0.601916	-0.37071	0.011667	0.171413	-0.451969	0.00309198	0.0311306	-0.49875	0.00142544	0.178202	-0.308945	0.0308399	0.402743	-0.453666	0.00300644	0.15902
A_23_P332374	-0.158153	0.0602529	0.270852	0.026374	0.741276	0.895591	0.063772	0.428286	0.611972	-0.0739425	0.359911	0.74261	-0.0225901	0.777236	0.936234	-0.0737649	0.361038	0.666115
A_24_P280706	0.110727	0.42883	0.698912	0.227048	0.114808	0.413457	0.0570182	0.681628	0.812928	0.03848	0.781594	0.939163	-2.03227e-05	0.999883	0.999956	0.0578902	0.677056	0.867869
A_33_P3788355	0.0418984	0.87973	0.95097	0.080518	0.771423	0.909045	-0.0459965	0.868079	0.927961	0.116999	0.673356	0.900576	0.0865066	0.754996	0.929842	0.213518	0.444513	0.728176
A_23_P64083	0.0515831	0.484066	0.73881	-0.03095	0.673155	0.865303	-0.0263777	0.719005	0.837779	-0.01775	0.808497	0.948493	-0.0201255	0.783521	0.938067	-0.0564281	0.444622	0.728204
A_32_P22338	0.0819938	0.487634	0.741616	0.088789	0.45285	0.740767	0.0221712	0.850136	0.917671	-0.0258899	0.82541	0.952914	-0.0181719	0.876909	0.969232	0.0571454	0.627298	0.84214
A_24_P207150	0.0619626	0.482667	0.737946	0.09765	0.273698	0.59568	0.043403	0.621592	0.770564	0.0590683	0.503065	0.824363	0.078203	0.377668	0.76349	0.114081	0.203843	0.52527
A_21_P0000083	-0.0619692	0.652	0.837049	-0.01966	0.885912	0.957244	-0.294464	0.0434543	0.142019	-0.0632354	0.645414	0.889547	-0.0821918	0.550653	0.854235	-0.0854102	0.535332	0.788673
A_24_P12065	-0.034013	0.851819	0.938264	0.2652	0.157448	0.470745	0.832163	0.000232629	0.011126	0.250694	0.18008	0.60162	0.3358	0.0784068	0.500915	0.311128	0.100811	0.392558
A_33_P3260146	-0.141453	0.527577	0.765711	-0.07118	0.749481	0.899691	-0.100324	0.65317	0.79257	-0.066922	0.763981	0.933453	-0.388582	0.0943391	0.522027	-0.134895	0.546677	0.795321
A_24_P383523	0.832274	0.000313932	0.0288265	0.468642	0.021382	0.207666	1.10535	1.48601e-05	0.00770223	0.313273	0.108503	0.516958	0.685336	0.00175041	0.29444	0.474855	0.0199528	0.220378
A_33_P3703501	0.00532002	0.971632	0.990656	-0.04365	0.770737	0.908687	-0.295002	0.0615686	0.176617	-0.0325562	0.827843	0.954122	-0.0210025	0.888383	0.972389	-0.275046	0.0793876	0.358737
A_33_P3380751	0.152458	0.2588	0.549155	0.467788	0.002277	0.100619	0.149715	0.267148	0.45597	0.0254398	0.84775	0.960418	0.128195	0.339692	0.737808	0.241769	0.0813412	0.362194
A_19_P00319069	0.221036	0.194999	0.482608	0.382687	0.031994	0.240672	-0.140219	0.404012	0.58988	-0.222903	0.191438	0.611303	0.0893959	0.592428	0.869706	0.227564	0.182774	0.503089
A_23_P102037	0.0222495	0.831057	0.928853	0.004285	0.967206	0.987557	0.00364256	0.972119	0.985603	-0.00516898	0.960444	0.992066	0.0235172	0.821604	0.951282	-0.0867049	0.410224	0.701387
A_23_P250455	-0.10831	0.202225	0.489538	-0.00258	0.975185	0.990003	-0.0847991	0.313574	0.503688	-0.0507206	0.542741	0.845443	0.051348	0.537816	0.849915	0.0310871	0.708137	0.883784
A_33_P3630780	0.00805569	0.975057	0.991765	-0.18304	0.480715	0.75731	0.865259	0.00333905	0.032206	0.552567	0.0438751	0.411762	0.18475	0.476692	0.82064	0.448512	0.0952062	0.38393
A_33_P3319625	-0.0260142	0.857445	0.941207	-0.34048	0.028848	0.231134	-0.500947	0.00266565	0.0289326	-0.39213	0.0136737	0.310173	-0.415015	0.00974611	0.333495	-0.238594	0.112654	0.410274
A_23_P149818	0.0115292	0.924799	0.970952	0.063114	0.606743	0.829806	-0.273925	0.0360311	0.126137	-0.0437725	0.720549	0.920264	-0.117326	0.343261	0.740843	-0.0305837	0.802443	0.92547
A_33_P3239298	0.0958359	0.594003	0.806858	0.119447	0.507449	0.772945	-0.202155	0.267675	0.456459	0.0768929	0.66841	0.899036	-0.324857	0.0830324	0.505265	-0.0982761	0.584724	0.818651
A_33_P3416882	-0.341028	0.0308059	0.194075	-0.0491	0.738783	0.894848	-0.258691	0.0919177	0.229552	-0.26888	0.0807914	0.477738	-0.390958	0.0151809	0.356429	-0.361873	0.0230002	0.230976
A_24_P109432	0.0512128	0.687013	0.856537	0.249862	0.061733	0.315111	0.253853	0.0580831	0.170239	0.0756305	0.552968	0.851664	0.174333	0.180868	0.620097	0.100149	0.433874	0.720514
A_33_P3341329	0.00863381	0.916284	0.966936	0.090375	0.279602	0.601278	-0.0204799	0.803246	0.889404	-0.0452579	0.583273	0.865262	-0.022879	0.780805	0.936863	-0.0571273	0.489784	0.759304
A_21_P0000885	-0.0855735	0.418628	0.69174	0.039091	0.709626	0.882681	-0.0371995	0.723034	0.840117	-0.0231643	0.825134	0.952839	-0.00217458	0.98344	0.995948	0.016593	0.874201	0.954103
A_23_P161719	0.0299516	0.77248	0.901654	0.06629	0.524239	0.783659	-0.0404889	0.696205	0.82231	0.0303898	0.769253	0.934532	-0.0364146	0.725354	0.918636	0.0512582	0.621573	0.838986
A_33_P3227944	-0.0566754	0.824922	0.926053	-0.21998	0.39535	0.698171	0.622431	0.0245066	0.0989793	0.251045	0.333608	0.724777	0.30995	0.235922	0.665729	0.419461	0.114657	0.413587
A_32_P114284	-0.116489	0.528292	0.765962	-0.14124	0.445783	0.735832	0.352953	0.0677466	0.188355	0.103267	0.575652	0.862433	0.15683	0.398137	0.776425	0.12952	0.483815	0.755379
A_24_P169048	0.0705812	0.758121	0.894774	0.023335	0.918803	0.970439	0.156578	0.496891	0.671006	0.704669	0.00615835	0.250871	0.273338	0.242074	0.671305	0.341544	0.148263	0.46226
A_23_P252082	0.209326	0.283384	0.574826	0.478277	0.02151	0.208298	0.502182	0.0165576	0.0787236	0.310348	0.118855	0.528569	0.325545	0.103039	0.530495	0.191541	0.32496	0.639341
A_24_P144620	0.0833537	0.439519	0.707132	0.333276	0.005646	0.134863	0.148403	0.176752	0.348938	0.134593	0.218354	0.635699	0.0690354	0.520863	0.842711	0.035844	0.737736	0.896355
A_24_P329635	-0.0140972	0.88816	0.954088	0.206662	0.05164	0.292423	-0.00981118	0.922019	0.958039	0.0638849	0.526302	0.83771	0.0472743	0.638225	0.88936	0.132544	0.197143	0.517463
A_33_P3359160	0.267712	0.0118273	0.124214	0.181444	0.073125	0.340826	0.351514	0.00177086	0.0236473	0.236858	0.0232398	0.349459	0.19391	0.0570378	0.466549	0.242792	0.0204422	0.221877
A_23_P411113	0.0212376	0.890723	0.955201	0.115066	0.460212	0.746036	0.3112	0.0567756	0.167958	0.00310972	0.983945	0.996862	0.217888	0.170574	0.609009	0.107367	0.490315	0.75945
A_23_P39561	-0.164302	0.0291075	0.188709	0.000644	0.992662	0.997162	-0.0975836	0.175076	0.346942	-0.0663295	0.349593	0.735935	-0.0775042	0.276657	0.69326	-0.0815514	0.253228	0.575541
A_33_P3324890	0.0862128	0.381726	0.662806	0.033417	0.73206	0.892304	-0.0842533	0.3924	0.580156	-0.139655	0.163958	0.583272	0.0263957	0.786681	0.93863	-0.0462317	0.63627	0.846663
A_21_P0000711	-0.124872	0.473053	0.731272	0.026699	0.877174	0.954062	0.294015	0.102111	0.244982	0.00334033	0.984567	0.996862	0.172147	0.325881	0.729787	0.0955429	0.581806	0.816909
A_23_P77568	-0.018302	0.836811	0.931767	-0.16975	0.06913	0.331798	-0.316593	0.00211684	0.0258097	-0.11449	0.208121	0.626662	-0.210908	0.0275184	0.391007	-0.287403	0.00436295	0.163318
A_23_P145777	-0.195634	0.112955	0.366081	-0.27022	0.03379	0.24638	-0.521458	0.000346078	0.0125941	-0.215191	0.0835278	0.481508	-0.303628	0.0189	0.364624	-0.38849	0.00405248	0.16317
A_33_P3283420	-0.0669875	0.447804	0.713113	-0.13843	0.126698	0.428973	-0.240259	0.0126277	0.0670706	-0.255484	0.00868838	0.270679	-0.209122	0.0266682	0.391007	-0.186022	0.0455078	0.294081
A_23_P215549	-0.860472	0.000214614	0.0254778	-0.05396	0.772774	0.909597	-0.703457	0.00135142	0.0209817	-0.4665	0.0212781	0.341272	-0.435217	0.0300849	0.399565	-0.333032	0.0878741	0.373229
A_23_P163209	-0.8905	0.00276629	0.068813	-0.31139	0.238318	0.56156	-0.941105	0.00179683	0.0237955	-0.475909	0.0790967	0.475295	-0.505292	0.0637186	0.478836	-0.426111	0.112727	0.410295
A_32_P161913	-0.176195	0.454488	0.718065	0.566668	0.024783	0.219355	0.746075	0.00479021	0.038973	0.290841	0.223431	0.640588	0.4548	0.0646028	0.481301	0.551305	0.0283805	0.245269
A_23_P144916	0.559938	0.0349806	0.20561	0.533731	0.043252	0.273077	1.04248	0.000519947	0.0143726	0.642234	0.0176152	0.3292	0.678074	0.0129672	0.35043	0.778053	0.00542557	0.165835
A_24_P179351	-0.0220382	0.756745	0.894225	0.031755	0.655852	0.85812	0.0975203	0.181539	0.355022	0.0359785	0.613917	0.877209	-0.00116988	0.986862	0.997174	0.0658868	0.3598	0.664965
A_33_P3230788	-0.465091	0.00432224	0.0807142	-0.33823	0.028573	0.230665	-0.401711	0.0112761	0.0626591	-0.343167	0.0266197	0.364506	-0.57308	0.000823927	0.252772	-0.467795	0.00414731	0.163318
A_33_P3352382	-0.501394	0.0934227	0.334314	-0.32772	0.261464	0.583135	0.368552	0.208849	0.389243	0.139743	0.626744	0.882987	0.264124	0.362312	0.753992	0.551748	0.0671308	0.338294
A_33_P3358908	-0.0451556	0.675285	0.849401	0.136075	0.216191	0.537988	-0.126181	0.249975	0.435691	-0.028833	0.788777	0.941698	0.0306631	0.775749	0.936168	-0.084398	0.436631	0.722738
A_33_P3391496	-0.530063	0.00951356	0.11299	-0.35904	0.064275	0.320595	-0.462157	0.0208261	0.0902701	-0.379369	0.0518718	0.428583	0.0301552	0.869984	0.967155	-0.372544	0.0557705	0.316306
A_21_P0009960	-0.0860526	0.642699	0.832294	0.269748	0.156979	0.469929	-0.0866538	0.640394	0.784118	0.0417956	0.82129	0.951735	0.274223	0.150605	0.587745	0.112536	0.544965	0.794306
A_23_P309207	-0.0526732	0.721593	0.876441	0.015323	0.917295	0.96991	-0.188934	0.211081	0.391974	0.0876896	0.554367	0.85276	-0.0319003	0.828937	0.95355	-0.0544757	0.712518	0.88547
A_21_P0006548	0.125333	0.207235	0.494025	0.194839	0.057366	0.304147	0.112492	0.255482	0.442101	0.0527444	0.588296	0.866757	0.0594964	0.541944	0.85151	0.016682	0.863528	0.949116
A_19_P00329711	-0.364489	0.00245825	0.0653698	0.046019	0.659725	0.859381	9.2e-06	0.99993	0.99993	0.123423	0.245875	0.661103	0.0715079	0.495634	0.83023	0.103775	0.326395	0.640676
A_33_P3335740	0.0390998	0.813592	0.920371	0.069365	0.676266	0.866163	0.174545	0.299955	0.4895	-0.0751584	0.6511	0.891795	0.0800042	0.630377	0.886508	0.0375999	0.820608	0.932866
A_21_P0000163	-0.154328	0.553825	0.783038	0.209553	0.42349	0.717952	0.364195	0.172134	0.3431	0.213033	0.41598	0.780425	0.332889	0.209984	0.647685	0.134408	0.605663	0.829716
A_32_P129950	-0.0667753	0.636746	0.829326	-0.20209	0.163782	0.478247	-0.481533	0.00293513	0.0303098	-0.357332	0.019719	0.336572	-0.294021	0.0492477	0.451328	-0.400676	0.0102594	0.191908
A_23_P203488	-0.00251717	0.975045	0.991765	-0.12388	0.136609	0.442472	0.0557163	0.491772	0.666898	-0.0590634	0.466516	0.806448	0.0851442	0.297906	0.708675	-0.012486	0.876733	0.955385
A_33_P3429242	0.0290993	0.880583	0.951331	0.152157	0.436185	0.728171	-0.29652	0.138563	0.298546	-0.085908	0.658229	0.895385	0.0517077	0.789658	0.939661	0.0280304	0.884936	0.95819
A_33_P3401252	0.210603	0.203783	0.490797	0.021905	0.89228	0.960524	0.121225	0.457235	0.63742	-0.151322	0.355609	0.740633	0.102646	0.528075	0.846398	0.0434869	0.788222	0.919528
A_21_P0001120	-0.123282	0.521754	0.761789	0.165065	0.393297	0.696629	-0.102564	0.59335	0.749104	-0.010684	0.955452	0.991098	0.104616	0.586043	0.867029	-0.115795	0.54706	0.795549
A_33_P3271445	0.0160337	0.882152	0.951773	0.077922	0.474521	0.754078	0.129287	0.241528	0.426588	0.0131161	0.903469	0.976522	0.115563	0.293208	0.705945	0.125267	0.255892	0.57799
A_33_P3282963	0.620585	0.0048221	0.0841963	0.308885	0.125398	0.427601	0.572982	0.00821666	0.0523097	0.30586	0.128889	0.540317	0.0280013	0.885555	0.971713	0.333022	0.100314	0.391503
A_19_P00321316	0.210276	0.42286	0.694459	-0.18585	0.477807	0.755973	0.0218361	0.933033	0.964591	0.00432644	0.986715	0.996862	-0.066785	0.797353	0.942522	-0.170229	0.515063	0.776053
A_24_P361167	-0.0989318	0.206428	0.49329	-0.02495	0.744489	0.897477	-0.176853	0.0311997	0.115327	-0.0259824	0.734346	0.92575	-0.0331979	0.66493	0.899473	-0.101835	0.194035	0.514438
A_23_P433791	-7.9249e-05	0.999612	0.999866	0.014432	0.929363	0.974473	-0.324233	0.059259	0.172544	-0.0609849	0.708527	0.915641	-0.323432	0.0598269	0.469955	-0.175188	0.290007	0.609716
A_23_P420942	3.21423	4.65395e-09	1.76797e-05	0.750028	0.021731	0.208881	1.04592	0.00260501	0.0286368	1.02171	0.00310919	0.222418	0.633836	0.0476081	0.448108	1.23589	0.000649453	0.13198
A_33_P3393170	-0.276949	0.0179593	0.151131	0.138574	0.207552	0.529321	0.0795356	0.462353	0.642333	0.00833942	0.938078	0.985788	0.084609	0.434781	0.799454	-0.0182844	0.864798	0.949414
A_33_P3325935	0.0971924	0.166275	0.443484	0.121587	0.088106	0.368788	-0.116968	0.0998107	0.24129	-0.00884227	0.896868	0.974686	0.0130134	0.848756	0.961103	-0.0368184	0.590913	0.822236
A_23_P401076	-0.125619	0.67519	0.849389	0.955432	0.004773	0.128019	0.968094	0.00435037	0.0368189	0.628538	0.0477342	0.421637	0.554155	0.0771973	0.499633	0.719083	0.0258734	0.237518
A_21_P0004077	0.570095	0.0417013	0.223693	0.59341	0.034882	0.25054	0.977871	0.00149656	0.0218171	0.708489	0.0140256	0.312915	0.395369	0.145033	0.582353	0.285823	0.284887	0.604687
A_23_P59714	-0.0871612	0.573327	0.795021	0.115391	0.45753	0.744456	-0.0976194	0.528713	0.695672	-0.33277	0.0425284	0.408464	-0.0542335	0.725264	0.918636	-0.210748	0.182899	0.503089
A_21_P0006127	0.0663071	0.776982	0.903656	-0.03139	0.893216	0.960936	0.00292705	0.990012	0.994525	0.441711	0.0721436	0.464377	-0.476856	0.0539945	0.46236	-0.00157593	0.994622	0.998
A_32_P102062	0.278175	0.0799512	0.309998	0.179663	0.245601	0.568802	0.587315	0.00107192	0.0189524	0.161316	0.295307	0.697952	0.367897	0.0247466	0.386414	0.276421	0.0817051	0.362805
A_23_P56314	-0.134111	0.169619	0.448584	-0.0488	0.608509	0.830847	-0.369637	0.00102234	0.0185444	-0.144778	0.139933	0.554432	-0.144626	0.140323	0.576716	-0.310224	0.00406151	0.16317
A_32_P405759	0.35923	0.0531574	0.254146	-0.02518	0.885933	0.957244	0.309229	0.0914779	0.228884	0.131509	0.457274	0.802734	-0.187848	0.292391	0.705112	0.0976133	0.579714	0.815864
A_23_P133068	0.0433488	0.827209	0.926705	0.221433	0.273186	0.59531	0.249523	0.21909	0.400526	0.0473367	0.811625	0.94959	0.0922732	0.643025	0.891458	0.231162	0.253414	0.57567
A_21_P0000033	0.0474982	0.635436	0.828444	0.238004	0.027042	0.226275	0.00665804	0.94684	0.971652	-0.0272184	0.7854	0.940262	0.0588503	0.557644	0.857061	0.02492	0.803097	0.925783
A_23_P46063	0.0907993	0.424649	0.695894	0.118836	0.29929	0.61796	0.153266	0.185197	0.360066	0.0653096	0.564006	0.856688	0.10965	0.337058	0.736972	-0.02441	0.828558	0.935836
A_23_P94030	-0.188617	0.120659	0.378504	0.006681	0.954526	0.983066	-0.0247558	0.832765	0.90754	0.18633	0.124914	0.534844	0.106323	0.369955	0.75933	-0.0411263	0.726055	0.891301
A_33_P3323607	0.127736	0.297201	0.588588	0.122936	0.315153	0.634025	0.140597	0.252804	0.43924	0.104281	0.392202	0.764408	0.00710106	0.953025	0.989194	0.152195	0.217257	0.539038
A_33_P3356910	-0.837824	0.000701095	0.0402086	0.039913	0.846468	0.940605	0.0657239	0.750079	0.857837	-0.108112	0.60124	0.871781	0.0962595	0.641416	0.8911	-0.0778023	0.706289	0.882845
A_23_P49155	0.188087	0.280083	0.571386	0.143595	0.406195	0.70543	-0.0178308	0.917009	0.955505	0.0670986	0.695589	0.909995	0.153163	0.376312	0.763358	0.173864	0.316849	0.631924
A_33_P3252441	-0.0799963	0.681234	0.853541	0.133036	0.49643	0.766273	-0.075753	0.697208	0.822998	0.11642	0.551083	0.850571	-0.0885413	0.649541	0.893397	0.114269	0.55839	0.802183
A_33_P3240053	-0.0660064	0.605035	0.812827	0.266605	0.048196	0.28476	-0.32014	0.0204405	0.0891948	-0.164334	0.206957	0.625155	-0.145425	0.261677	0.684769	-0.144453	0.264759	0.585845
A_33_P3294089	0.429892	0.0377514	0.212572	0.807831	0.000557	0.065874	0.645934	0.00351236	0.0329293	1.13292	1.60818e-05	0.0712746	0.431652	0.0370664	0.4208	0.822158	0.000474039	0.13092
A_21_P0001249	-0.0985821	0.60528	0.812847	0.136865	0.474677	0.754186	0.0948783	0.618799	0.7685	0.17791	0.355245	0.740231	-0.320112	0.105434	0.533137	0.158518	0.408888	0.700938
A_21_P0011035	0.519038	0.0108319	0.119731	0.537294	0.00875	0.152526	0.598193	0.00425792	0.036419	0.0955101	0.605531	0.873558	0.265897	0.161146	0.597601	0.305079	0.111037	0.40735
A_33_P3261953	0.58833	0.00665917	0.0961836	0.272472	0.170764	0.487226	0.160176	0.412153	0.59747	-0.0912966	0.637901	0.887328	0.0375643	0.846034	0.960039	0.165292	0.397689	0.692539
A_23_P215819	-0.114384	0.171841	0.451228	0.004046	0.960348	0.98479	0.00965637	0.905567	0.948872	-0.0916001	0.269161	0.679234	-0.0647932	0.430259	0.797092	-0.0298436	0.71438	0.886626
A_21_P0011530	-0.134836	0.380293	0.661838	0.053418	0.725598	0.888683	0.125177	0.414621	0.599665	-0.164146	0.28811	0.69359	0.0202394	0.894038	0.9741	0.112621	0.462126	0.739917
A_33_P3269278	-0.108963	0.331502	0.622081	-0.0304	0.78368	0.914605	-0.0579794	0.601682	0.7553	0.0784183	0.481666	0.813338	-0.0809493	0.467848	0.816393	-0.0246324	0.823918	0.934074
A_33_P3324137	-0.387324	0.0395065	0.217256	-0.0932	0.598532	0.825314	0.211283	0.240462	0.425383	0.0990451	0.576011	0.862606	0.146652	0.410247	0.784115	0.238748	0.187132	0.507052
A_33_P3336484	-0.0907212	0.491124	0.743565	0.16774	0.210535	0.532195	0.115448	0.382994	0.571397	0.0575014	0.661196	0.896519	0.0949041	0.471655	0.818542	0.0542107	0.679377	0.869478
A_19_P00318272	0.186219	0.229094	0.518253	0.037595	0.804172	0.923978	0.0674815	0.65693	0.795315	-0.0699183	0.645449	0.889547	0.18979	0.220667	0.653239	0.0503609	0.739961	0.897395
A_33_P3409099	-0.198608	0.332763	0.622974	-0.00787	0.968956	0.988303	0.104688	0.606029	0.758592	0.172598	0.39834	0.768795	0.103558	0.609891	0.877601	0.0630112	0.755634	0.905003
A_23_P164141	0.0338615	0.795609	0.911225	-0.14633	0.27123	0.593431	-0.458269	0.00239545	0.0273206	-0.11848	0.370075	0.749212	-0.235788	0.0844494	0.507472	-0.289944	0.0377168	0.275024
A_23_P129221	0.0767742	0.436567	0.705287	-0.10312	0.299474	0.618102	-0.0333768	0.733304	0.846368	-0.0874054	0.377024	0.753776	-0.00239975	0.980421	0.995676	-0.16677	0.101573	0.393795
A_33_P3883116	-0.90106	0.00924022	0.111416	-0.14072	0.652547	0.856549	-0.565038	0.0832236	0.21505	-0.18432	0.55622	0.853101	-0.131034	0.674911	0.902625	-0.185751	0.55319	0.798898
A_33_P3358641	0.363002	0.160279	0.435729	-0.03235	0.897428	0.96217	0.688663	0.0126702	0.067143	0.323525	0.208082	0.626662	0.430627	0.0995869	0.526466	0.440328	0.0927614	0.382307
A_23_P14464	0.204851	0.142002	0.411349	-0.20238	0.146577	0.456254	-0.149813	0.275773	0.464632	-0.163976	0.234512	0.652237	0.0926693	0.495504	0.830149	-0.0378018	0.779742	0.915378
A_21_P0013477	-0.097378	0.322315	0.613211	-0.03686	0.704398	0.880225	-0.0515081	0.596753	0.751723	-0.100892	0.305673	0.705863	0.0402314	0.678933	0.90337	-0.0114568	0.905947	0.965466
A_24_P297539	0.889937	0.00584972	0.0917023	-0.17055	0.554221	0.800796	0.166448	0.563694	0.724703	-0.0239015	0.9336	0.984957	0.160412	0.577787	0.863152	0.0225863	0.937246	0.975992
A_33_P3299811	0.227648	0.452923	0.716741	-0.2142	0.479634	0.756867	-0.518588	0.0981302	0.238854	-0.15702	0.603073	0.872473	0.0558784	0.852677	0.962522	-0.259603	0.393235	0.689479
A_33_P3326898	0.162811	0.643931	0.833065	-0.06516	0.852843	0.943601	0.160789	0.648028	0.789388	0.119094	0.734907	0.92584	0.127224	0.717629	0.916681	0.179705	0.610181	0.832276
A_33_P3405168	-0.0768946	0.513591	0.756309	-0.05923	0.613913	0.834754	-0.251346	0.0434959	0.142094	-0.0313346	0.788984	0.941724	-0.164933	0.170498	0.609009	-0.113325	0.33923	0.651201
A_24_P6911	-0.0834287	0.385023	0.665359	-0.02284	0.810114	0.926579	-0.291352	0.00630137	0.0452026	-0.162238	0.100998	0.504362	-0.0331861	0.727196	0.919812	-0.155195	0.115491	0.414789
A_23_P93690	0.399619	0.0206669	0.159714	-0.13038	0.416881	0.713394	-0.0898195	0.573984	0.73364	0.10496	0.511932	0.830011	-0.00036517	0.998168	0.999956	-0.0916296	0.566365	0.807029
A_23_P20722	0.237446	0.0173769	0.148486	0.281085	0.006239	0.13999	0.0160556	0.860731	0.923835	0.1446	0.127047	0.538224	0.0938941	0.312132	0.719318	0.155464	0.102672	0.395002
A_33_P3223397	-0.828396	0.020281	0.158507	-0.4006	0.232601	0.555236	-0.523256	0.124302	0.278892	0.149064	0.650937	0.891725	-0.552895	0.105733	0.533206	-0.431955	0.199563	0.520018
A_32_P8251	0.0403195	0.557136	0.785044	0.082752	0.235724	0.55869	-0.0271795	0.691452	0.819535	0.0585293	0.396737	0.767739	0.046021	0.503443	0.834063	0.114999	0.105765	0.399674
A_32_P101699	-0.223085	0.0750103	0.300538	-0.13401	0.27043	0.593047	-0.374598	0.005416	0.0416407	-0.424681	0.00215457	0.203171	-0.14606	0.231227	0.66173	-0.188256	0.127927	0.431925
A_33_P3361412	0.0606837	0.874424	0.948315	-0.13473	0.726057	0.889041	-0.36944	0.342366	0.531991	0.792463	0.0514029	0.427769	-0.392949	0.313376	0.719939	-0.653337	0.102191	0.394341
A_21_P0001393	-0.239673	0.413895	0.688082	-0.01552	0.957377	0.983982	-0.38751	0.193382	0.369959	-0.31878	0.280767	0.688409	-0.426689	0.154231	0.591552	-0.154721	0.595739	0.824884
A_23_P211785	0.107196	0.465419	0.725972	0.018102	0.901135	0.964007	-0.252537	0.0964946	0.236453	-0.10573	0.47145	0.80879	-0.166367	0.262488	0.684769	-0.250659	0.0988025	0.388777
A_33_P3436646	0.114525	0.366175	0.650586	0.293324	0.029383	0.232617	-0.00977856	0.937742	0.966979	0.0220061	0.860521	0.964997	0.185565	0.15082	0.587783	0.285249	0.0335144	0.261124
A_23_P54556	0.00447202	0.963363	0.987463	0.094413	0.338828	0.652396	-0.125715	0.207455	0.387431	0.0745405	0.447831	0.797125	-0.0243734	0.802494	0.944541	0.0130416	0.893464	0.961288
A_23_P213336	-0.17644	0.503541	0.750032	-0.17506	0.506844	0.772688	0.0426412	0.870761	0.929072	-0.0573083	0.826975	0.953738	0.0990584	0.70596	0.913415	-0.293006	0.27213	0.592954
A_33_P3271171	-0.303506	0.0953144	0.337632	-0.06739	0.699825	0.877612	-0.201963	0.256111	0.442722	-0.0661227	0.705197	0.914449	0.0309484	0.859221	0.96416	-0.187871	0.289557	0.609223
A_23_P130027	0.246468	0.135534	0.402751	0.038957	0.807361	0.92523	0.365188	0.032903	0.118821	0.136958	0.396042	0.767437	0.162676	0.315519	0.721574	0.125961	0.4343	0.720814
A_21_P0013414	0.817079	0.0283206	0.186319	0.981443	0.010417	0.164205	0.949592	0.0126877	0.067143	1.04927	0.00681855	0.255807	0.48143	0.176019	0.613981	0.753417	0.0411232	0.282497
A_23_P205575	-0.14772	0.354821	0.641042	0.198023	0.219401	0.540965	-0.0117915	0.940363	0.968526	-0.0791779	0.616718	0.878638	0.0586689	0.710271	0.914081	0.0315812	0.841272	0.940792
A_24_P904903	0.0666711	0.586599	0.803146	-0.24505	0.057462	0.304205	-0.359498	0.00823391	0.0523923	-0.263098	0.0429506	0.409363	-0.125586	0.311045	0.718878	-0.317029	0.0173255	0.212129
A_33_P3612740	0.194665	0.0635326	0.277621	0.223498	0.035856	0.253184	0.0512202	0.60827	0.760395	0.0201785	0.839452	0.958331	0.0291041	0.770276	0.934895	0.106809	0.291364	0.611085
A_33_P3391105	-0.157925	0.37887	0.660866	0.128989	0.470597	0.751432	0.0902376	0.612321	0.763771	-0.0497988	0.779159	0.938081	0.04294	0.808883	0.946964	0.0144033	0.935289	0.975567
A_33_P3395859	0.249893	0.150522	0.423642	0.071721	0.671112	0.864307	0.00818509	0.961246	0.9794	-0.32394	0.0676295	0.456557	-0.0268633	0.873342	0.968332	0.118169	0.486169	0.756859
A_21_P0010936	-0.00683883	0.971657	0.990656	-0.04506	0.815055	0.928936	-0.22555	0.25068	0.436434	-0.679329	0.00229078	0.203408	-0.0904719	0.639427	0.890235	-0.371297	0.0668592	0.337879
A_33_P3245575	0.494211	0.0301047	0.191289	0.112001	0.59879	0.825445	0.198837	0.354493	0.543575	0.342268	0.119661	0.529696	0.2611	0.228237	0.659015	0.0967773	0.649034	0.854073
A_21_P0013162	0.137076	0.320325	0.611492	0.250755	0.078393	0.35065	0.0475675	0.726789	0.842469	-0.24211	0.0882916	0.487713	0.0553468	0.684538	0.904694	0.203253	0.147396	0.460827
A_24_P921366	-0.239131	0.0980842	0.342651	-0.0921	0.509315	0.774256	-0.277699	0.0580043	0.170125	-0.0685832	0.622143	0.880845	-0.0466335	0.73706	0.923043	-0.155008	0.272322	0.59308
A_33_P3367855	-0.346976	0.00335611	0.0734532	-0.09304	0.373888	0.681812	-0.405234	0.000969195	0.0180611	-0.164528	0.124696	0.534549	-0.132268	0.2115	0.648423	-0.225598	0.0407237	0.282159
A_23_P300600	0.108905	0.606947	0.813504	0.103562	0.624569	0.84013	-0.391064	0.0770185	0.204995	-0.197171	0.355929	0.740642	-0.0413815	0.844499	0.959703	0.0561357	0.790281	0.92015
A_21_P0005136	0.085185	0.612669	0.81739	0.319367	0.069956	0.333728	0.159164	0.348711	0.538341	0.240434	0.163664	0.583165	0.0323205	0.847178	0.960451	0.284346	0.103258	0.395773
A_24_P134789	0.0128077	0.945229	0.979675	0.200296	0.290746	0.610446	-0.014059	0.939888	0.96829	0.0509898	0.784685	0.940158	0.0471023	0.800709	0.944204	0.040221	0.829294	0.936256
A_33_P3350748	-0.0297082	0.854995	0.939815	0.198091	0.232797	0.555603	0.380504	0.0294639	0.111214	0.0888686	0.586088	0.866387	0.0675645	0.67832	0.903172	0.0214795	0.894856	0.961706
A_23_P303423	0.0637244	0.550308	0.781845	0.180896	0.101718	0.392905	0.237407	0.0364479	0.127124	0.224419	0.0465558	0.417965	-0.0135259	0.898599	0.975467	0.274303	0.0177802	0.213044
A_23_P380917	-0.0353727	0.628828	0.825238	0.081212	0.274073	0.595923	0.0650044	0.378289	0.567018	0.0473374	0.518862	0.834191	0.0575494	0.43424	0.799195	-0.0181771	0.803332	0.925853
A_23_P145146	-0.0238333	0.748619	0.890014	0.150062	0.055999	0.301968	-0.0937797	0.21716	0.398256	0.0190634	0.79759	0.944734	-0.00168767	0.981868	0.995899	-0.00131228	0.9859	0.994804
A_33_P3298430	0.0228962	0.878347	0.950438	0.053642	0.720315	0.88682	-0.14757	0.330615	0.520225	-0.128015	0.397056	0.767836	-0.0919761	0.540778	0.85101	-0.057479	0.701318	0.880023
A_21_P0010376	-0.0127882	0.947216	0.980239	0.002245	0.990725	0.996511	-0.0599504	0.756614	0.861848	0.0427693	0.824887	0.952726	-0.205886	0.294469	0.706969	-0.0398613	0.836604	0.939136
A_23_P141126	0.186308	0.181751	0.464724	0.261302	0.067484	0.328203	0.478098	0.00233551	0.0269908	0.145867	0.290875	0.694887	0.292203	0.0432619	0.434689	0.366565	0.0139554	0.201269
A_33_P3403937	-0.29938	0.164549	0.441252	-0.06814	0.745	0.897604	0.402044	0.067761	0.188365	-0.0408172	0.845372	0.960408	0.0572271	0.784636	0.938303	0.343748	0.113651	0.411745
A_21_P0007119	-0.407115	0.0191336	0.154622	-0.37739	0.028165	0.230024	-0.568634	0.00213357	0.0259069	-0.440556	0.0122767	0.30208	-0.31413	0.0620884	0.474693	-0.334876	0.0481757	0.300055
A_23_P138631	0.0606996	0.603563	0.811998	-0.05363	0.64608	0.851535	-0.161056	0.178317	0.351159	-0.0054754	0.962489	0.992469	-0.0334957	0.773835	0.93584	-0.0585587	0.616295	0.836315
A_23_P153301	0.483902	0.107116	0.35699	-4.57e-05	0.999874	0.999983	0.515706	0.0875166	0.222362	-0.412717	0.165003	0.583865	0.19308	0.506438	0.835244	0.0155997	0.956907	0.98322
A_33_P3352767	-0.254665	0.0367687	0.209369	0.098956	0.390858	0.694618	-0.16285	0.165501	0.334933	0.0225844	0.843122	0.959479	-0.0545623	0.633529	0.887637	-0.0387067	0.734766	0.895295
A_21_P0001800	0.529019	0.0925084	0.3327	0.554773	0.078884	0.351089	0.398429	0.197076	0.374528	0.437814	0.158421	0.577484	0.483147	0.121904	0.556987	0.516294	0.099971	0.390888
A_33_P3229027	-0.162836	0.160482	0.435851	0.030275	0.78827	0.916341	-0.0319716	0.776738	0.873621	0.0220464	0.844872	0.960241	0.0738799	0.514474	0.839287	0.11039	0.333762	0.646943
A_23_P76291	-0.232378	0.0297841	0.190326	-0.09033	0.36957	0.678423	0.0145649	0.883603	0.93722	-0.219345	0.0388515	0.399409	-0.093997	0.350918	0.746634	-0.177309	0.0880958	0.373687
A_21_P0007869	0.00431414	0.98113	0.993358	-0.02469	0.892339	0.960524	-0.0455217	0.803094	0.889272	0.0415414	0.819974	0.951542	-0.0674925	0.71192	0.914937	-0.100172	0.584558	0.818631
A_33_P3318027	-0.0030859	0.965885	0.987915	-0.04483	0.536697	0.790904	-0.0297086	0.681278	0.812743	-0.0799277	0.276528	0.684333	0.0201711	0.780057	0.936595	0.0376563	0.603202	0.828616
A_24_P53519	0.519768	0.0129082	0.129384	-0.08735	0.646713	0.851989	0.00780227	0.967241	0.982763	0.0931643	0.625092	0.882155	0.0296693	0.87594	0.968858	-0.123856	0.517078	0.777464
A_23_P138461	0.0348242	0.792834	0.910046	0.121163	0.366251	0.67543	-0.30517	0.0318401	0.11664	0.0308987	0.815701	0.950989	-0.153439	0.255958	0.68028	-0.153681	0.255237	0.577395
A_24_P84428	0.482922	0.00098952	0.0463685	0.162669	0.198936	0.519115	-0.0178072	0.885392	0.938433	0.0237837	0.847378	0.960418	-0.0369614	0.76504	0.933166	-0.00980913	0.936702	0.9758
A_33_P3372281	-0.0862133	0.379159	0.66111	-0.10275	0.296873	0.615839	-0.200171	0.0512766	0.157544	-0.0876448	0.371479	0.750065	-0.10504	0.286595	0.700409	-0.173672	0.0865472	0.371563
A_21_P0014502	0.304439	0.0550911	0.258872	0.328539	0.040092	0.263386	0.373068	0.0218438	0.0925543	0.152403	0.317026	0.713167	0.189267	0.217632	0.651221	0.242068	0.119892	0.421141
A_33_P3376434	0.0501437	0.555732	0.78448	0.035301	0.677494	0.867062	0.133875	0.126942	0.282552	0.0801767	0.349986	0.735935	0.179803	0.0457394	0.44279	0.0521839	0.539941	0.791299
A_32_P220750	-0.490224	0.0224108	0.167043	0.093396	0.638466	0.847221	-0.124381	0.532542	0.698671	-0.119809	0.547549	0.848707	-0.00305919	0.98768	0.997471	0.117729	0.554448	0.799993
A_33_P3283350	-0.0675343	0.662161	0.842477	0.322886	0.048418	0.285229	-0.0540774	0.726167	0.842102	0.131328	0.399214	0.769324	-0.236712	0.137474	0.574026	-0.0886251	0.567182	0.807439
A_32_P73217	-0.271505	0.0784179	0.307092	0.23993	0.116302	0.41535	0.332308	0.034928	0.123643	0.0801225	0.587754	0.866757	0.116058	0.434521	0.799363	0.0749193	0.612035	0.833261
A_33_P3349619	0.0169011	0.922457	0.969574	-0.015	0.931155	0.975001	0.135853	0.438062	0.620862	0.0339811	0.844905	0.960241	-0.132026	0.450848	0.807819	0.161199	0.359233	0.664376
A_33_P3271051	-0.145933	0.171726	0.451105	-0.02834	0.78503	0.915082	0.0266428	0.79762	0.886163	-0.0661987	0.526131	0.83771	-0.0135785	0.895946	0.974757	-0.0515175	0.620949	0.838655
A_24_P243776	-0.0493929	0.72157	0.876441	0.232905	0.105699	0.399593	0.274416	0.0601923	0.174058	0.0472901	0.732919	0.925292	0.158541	0.26087	0.684769	0.241863	0.0939001	0.383103
A_33_P3310070	0.487223	0.00137626	0.0526273	0.040518	0.754839	0.901981	0.306643	0.0279981	0.107575	0.190528	0.153913	0.570411	0.0714589	0.582981	0.86554	0.334857	0.0177969	0.213044
A_33_P3370881	-0.183224	0.691345	0.859319	-0.46039	0.32441	0.641175	-0.232387	0.615078	0.765845	-0.652401	0.168548	0.589581	-0.55482	0.23801	0.667703	-1.27599	0.0119649	0.197537
A_23_P20532	-0.0943235	0.679586	0.852211	-0.26472	0.254469	0.577179	-0.183795	0.424205	0.608002	-0.225024	0.330138	0.722614	0.135923	0.552806	0.855151	-0.277862	0.23255	0.554516
A_33_P3352134	0.320741	0.186535	0.470844	0.23667	0.324035	0.641175	-0.0628844	0.790522	0.882032	0.00924091	0.96883	0.994408	0.208879	0.38257	0.767796	-0.0186448	0.937164	0.975992
A_23_P164912	-0.455928	0.0194789	0.155433	-0.10654	0.554667	0.800812	0.168899	0.352728	0.541963	-0.131759	0.466236	0.806448	-0.0115906	0.948488	0.988722	0.0869321	0.629173	0.843125
A_24_P410627	-0.0590828	0.682948	0.854231	0.046075	0.749852	0.899869	0.413399	0.00978874	0.0578169	0.196833	0.184128	0.605382	0.132125	0.365756	0.756073	0.0839911	0.562479	0.804464
A_23_P83751	-0.299164	0.0622787	0.275331	-0.07917	0.604315	0.828604	0.0830504	0.586881	0.743974	0.00496327	0.97398	0.995537	0.00806397	0.957739	0.99027	-0.147602	0.338727	0.65072
A_21_P0010098	0.358262	0.185665	0.469762	-0.05302	0.840694	0.937837	0.0636957	0.809223	0.892566	0.0733062	0.781184	0.939163	-0.137279	0.603981	0.874118	0.0475195	0.857007	0.946881
A_23_P142750	0.155174	0.218037	0.505628	0.260518	0.046446	0.28111	-0.0256201	0.835259	0.908706	0.0728156	0.556288	0.853101	-0.0124363	0.919553	0.981177	-0.110876	0.373525	0.675602
A_24_P703830	-0.0254767	0.932525	0.974178	0.358963	0.242528	0.566154	1.04565	0.00258057	0.0284741	0.214401	0.479406	0.812522	0.587064	0.0640769	0.479824	0.67165	0.0368071	0.272382
A_23_P413180	-0.290694	0.294986	0.586671	-0.03249	0.905293	0.966111	-0.675747	0.0223761	0.093897	0.0716362	0.793232	0.94301	-0.50178	0.0794856	0.502389	-0.468398	0.0997073	0.390324
A_32_P8015	0.0403722	0.692984	0.86027	-0.05456	0.594341	0.82222	-0.182115	0.0877237	0.22276	-0.0128169	0.900046	0.975778	-0.0981234	0.342701	0.740542	-0.109211	0.292466	0.612172
A_33_P3315763	-0.0293715	0.653621	0.837845	-0.0149	0.819484	0.930606	-0.00943316	0.885097	0.938157	-0.0481776	0.463957	0.80527	0.00270049	0.966991	0.99188	0.036787	0.574748	0.812531
A_24_P413470	-0.238781	0.413849	0.688075	0.387699	0.191558	0.510974	-0.314713	0.284957	0.474014	-0.332459	0.259593	0.672682	0.187547	0.519405	0.84185	0.273703	0.35043	0.659492
A_33_P3258593	0.297172	0.111576	0.36392	0.139578	0.441427	0.732507	0.434754	0.0251268	0.100537	-0.195047	0.286043	0.692607	0.116718	0.518652	0.841403	0.0597439	0.739966	0.897395
A_24_P305223	-0.222092	0.110623	0.362322	-0.12073	0.373031	0.681122	-0.160382	0.240826	0.425771	-0.316791	0.0280672	0.370771	-0.028649	0.830719	0.954274	-0.0176974	0.894894	0.961706
A_33_P3884230	-0.376721	0.0309398	0.194183	-0.42374	0.016964	0.194028	-0.375362	0.031472	0.115834	-0.412401	0.0196437	0.336572	-0.209551	0.208109	0.645518	-0.258224	0.125257	0.428623
A_24_P211151	0.186914	0.250191	0.540455	0.099605	0.534259	0.789586	-0.147629	0.360231	0.54959	0.075385	0.637246	0.886776	-0.107311	0.503506	0.834064	-0.105942	0.508895	0.771901
A_23_P452	0.147353	0.314576	0.605611	-0.06378	0.659428	0.859381	0.300657	0.0495264	0.154108	0.134156	0.358649	0.742212	0.166824	0.25687	0.681298	0.0468991	0.745565	0.900244
A_24_P390928	-0.319655	0.0332703	0.201074	-0.16874	0.238145	0.561513	-0.384436	0.012668	0.067143	-0.299483	0.0444424	0.412509	-0.339069	0.0250402	0.388197	-0.378571	0.0138507	0.201269
A_33_P3386429	-0.111646	0.420567	0.692963	0.037378	0.785623	0.915281	-0.316087	0.0319147	0.116748	-0.244021	0.0889373	0.488769	-0.0436672	0.750759	0.928466	-0.165692	0.237269	0.5594
A_23_P205768	0.16629	0.0701036	0.291355	-0.03136	0.720012	0.886785	0.0669084	0.447512	0.629176	0.0030372	0.972255	0.995255	0.0368176	0.674122	0.902182	-0.0637598	0.468822	0.745495
A_23_P132915	-0.0814452	0.53015	0.767214	-0.03671	0.776199	0.911449	0.433396	0.00332367	0.0321627	0.106533	0.413498	0.778558	0.250257	0.0654183	0.482367	0.116104	0.373698	0.675782
A_24_P59247	-0.187853	0.060379	0.271149	-0.04649	0.625041	0.84051	-0.075221	0.431691	0.614873	-0.214817	0.034349	0.388513	-0.0548046	0.565038	0.858755	-0.0145221	0.878264	0.95591
A_33_P3289576	0.236628	0.177788	0.458735	0.212481	0.223864	0.546648	0.0623573	0.715625	0.83534	0.0483473	0.777418	0.937513	-0.00712711	0.966721	0.99188	0.0158591	0.926041	0.971608
A_33_P3217998	-0.226105	0.0134456	0.131887	-0.1094	0.199758	0.52022	-0.0768167	0.362019	0.551298	-0.189919	0.0332851	0.385069	-0.00782372	0.925112	0.982812	-0.111878	0.190258	0.510169
A_23_P53957	-0.117116	0.200028	0.486922	-0.0967	0.286332	0.607043	-0.336817	0.00132336	0.0207102	-0.18845	0.0466388	0.418428	-0.159234	0.087548	0.512453	-0.228786	0.0184869	0.215749
A_24_P219266	0.0722858	0.500196	0.748368	0.075792	0.479935	0.757031	-0.105675	0.328011	0.517617	-0.0183737	0.863073	0.965451	-0.0545109	0.610125	0.877756	-0.0269185	0.800623	0.924414
A_21_P0014094	0.199369	0.178117	0.459318	0.123352	0.396914	0.699314	0.433144	0.0071995	0.048752	-0.0513632	0.72191	0.920729	0.0140768	0.92216	0.982178	0.00486232	0.973072	0.989656
A_33_P3264780	0.0862603	0.585493	0.802499	-0.06904	0.661979	0.860594	-0.0769263	0.626394	0.77434	-0.110818	0.484783	0.814774	-0.21502	0.183697	0.623308	-0.0266869	0.865473	0.949685
A_32_P58074	-0.163965	0.0467196	0.236912	-0.03931	0.613774	0.834753	-0.171569	0.0384218	0.131478	-0.118746	0.138813	0.553519	-0.141766	0.0811323	0.504082	-0.0699233	0.373247	0.675602
A_33_P3331080	-0.141785	0.451293	0.715454	-0.25107	0.189951	0.509242	0.458569	0.0232266	0.0958327	0.0424941	0.820019	0.951542	0.06072	0.745301	0.926334	0.226829	0.234176	0.5561
A_24_P238250	-0.184384	0.205015	0.492214	-0.11701	0.414594	0.711972	-0.444328	0.00551624	0.042055	-0.0889217	0.533532	0.840684	-0.148112	0.304578	0.713473	-0.142515	0.322661	0.637255
A_33_P3339311	-0.000847299	0.99333	0.997538	0.067185	0.510187	0.774529	-0.302624	0.0075405	0.0499668	0.0214479	0.832523	0.955623	-0.091781	0.370968	0.759882	-0.168352	0.110105	0.406208
A_23_P129174	0.0564644	0.747442	0.889385	0.014529	0.933867	0.97604	0.40763	0.03029	0.11316	-0.0240623	0.890713	0.972871	0.149276	0.398925	0.776643	0.0308215	0.86032	0.948054
A_33_P3397051	0.331607	0.00459695	0.0824311	0.23083	0.036512	0.25524	0.0674156	0.516327	0.686166	-0.0699607	0.500824	0.823157	0.078113	0.453019	0.808881	0.12488	0.236229	0.557886
A_21_P0001664	-0.602076	0.187865	0.472809	0.188809	0.67241	0.864999	-0.134888	0.762285	0.865227	0.429797	0.341087	0.729585	0.171027	0.701569	0.911644	0.0521253	0.906839	0.965785
A_23_P216689	-0.351237	0.020703	0.159946	0.148654	0.295614	0.615009	-0.0406299	0.771621	0.87062	0.0231964	0.868272	0.966225	0.00868823	0.950449	0.988931	-0.00482315	0.972479	0.989467
A_33_P3321642	-0.286871	0.0879579	0.32507	-0.1849	0.259428	0.581489	-0.180255	0.271138	0.460034	-0.229558	0.165649	0.584498	-0.0490324	0.760789	0.931448	-0.0208117	0.897066	0.962671
A_21_P0013161	0.200636	0.116319	0.371027	0.201852	0.114278	0.4128	0.422902	0.00281086	0.029673	-0.10316	0.406733	0.774232	0.117778	0.345012	0.741897	0.179363	0.157363	0.473691
A_24_P941505	0.021396	0.775833	0.903116	0.052874	0.484318	0.759324	-0.032079	0.6699	0.804689	0.0338429	0.653008	0.892929	0.0404689	0.591328	0.869178	0.00358763	0.961873	0.984872
A_23_P13822	0.196437	0.333455	0.623133	0.179189	0.37653	0.683879	0.54895	0.0127645	0.0672945	0.395544	0.0611849	0.446127	0.160279	0.427881	0.795401	0.229209	0.261454	0.583735
A_21_P0014060	-0.119724	0.569829	0.792806	0.051054	0.807766	0.925383	-0.0264524	0.899617	0.945982	0.0068737	0.973845	0.995537	0.114424	0.586874	0.867172	0.158144	0.454461	0.735188
A_24_P944299	-0.179078	0.13726	0.405783	-0.18334	0.128737	0.431808	-0.20545	0.0913804	0.228685	-0.0566529	0.628062	0.883459	-0.103182	0.381418	0.766583	-0.215617	0.0776486	0.356128
A_19_P00318189	-0.233964	0.114416	0.367945	-0.02652	0.852651	0.943521	-0.133019	0.35738	0.54649	-0.0162318	0.90945	0.978622	0.0449299	0.753213	0.929173	-0.142735	0.324266	0.63902
A_24_P19828	0.259181	0.0307285	0.193909	-0.01657	0.882096	0.955796	-0.216827	0.0652287	0.183358	-0.128582	0.258642	0.671583	-0.0521273	0.641683	0.891114	-0.11461	0.312129	0.62783
A_24_P385585	-0.39248	0.00322646	0.0724815	-0.25241	0.041726	0.268076	-0.386843	0.00358918	0.0333066	-0.426647	0.00168882	0.187672	-0.229366	0.0615919	0.473831	-0.318257	0.0129103	0.198791
A_23_P31671	-0.16391	0.0301792	0.191533	-0.0143	0.839035	0.937463	-0.176627	0.0207671	0.0901318	-0.135417	0.0673764	0.45564	-0.0755836	0.290734	0.703892	-0.168485	0.0264067	0.238907
A_33_P3232557	-0.117004	0.490047	0.74299	0.052312	0.756277	0.902321	-0.0533613	0.751563	0.858966	-0.160267	0.347396	0.734812	-0.00336601	0.984044	0.995983	-0.0873029	0.605402	0.829716
A_24_P76018	0.0630646	0.773736	0.902075	-0.27501	0.219833	0.541678	-0.114595	0.602421	0.755734	-0.335272	0.138817	0.553519	-0.344447	0.128997	0.564258	-0.201929	0.362704	0.667297
A_21_P0008919	-0.296815	0.0175373	0.149316	-0.06774	0.556287	0.802037	-0.0929343	0.421662	0.606067	-0.0525186	0.647602	0.890759	0.0914538	0.428956	0.796342	0.0676031	0.557082	0.801505
A_23_P8339	0.143725	0.19532	0.483023	-0.16421	0.141892	0.449773	-0.32934	0.00664705	0.0464745	-0.111282	0.311215	0.709641	-0.1152	0.295005	0.706969	-0.288192	0.01506	0.204571
A_24_P117672	0.213323	0.0350717	0.205759	0.098674	0.304348	0.62337	0.0798576	0.403274	0.589191	0.034979	0.711973	0.916888	0.0784196	0.411623	0.785091	0.035926	0.704568	0.882061
A_23_P76488	0.207722	0.142677	0.412178	0.176717	0.208409	0.530221	0.455748	0.00360991	0.0333618	0.0916153	0.506972	0.827334	0.141759	0.308896	0.717144	0.115626	0.404146	0.697724
A_23_P323685	0.272193	0.295194	0.586857	-0.21582	0.403709	0.704075	-0.360212	0.171013	0.341718	-0.339458	0.195657	0.615729	-0.260589	0.31561	0.721574	-0.305448	0.242072	0.564204
A_33_P3300273	-0.075993	0.339683	0.627839	0.120236	0.138502	0.445502	-0.082914	0.298761	0.48845	0.017912	0.819653	0.951542	0.0242717	0.757521	0.930549	-0.0161721	0.83689	0.939136
A_33_P3364289	-0.118407	0.551682	0.782222	0.119283	0.548772	0.798126	-0.0389766	0.843927	0.914235	-0.208983	0.298753	0.700136	-0.134564	0.499403	0.832322	-0.12359	0.534594	0.788372
A_24_P113686	-0.107021	0.328963	0.619796	0.062304	0.566169	0.807342	-0.288152	0.014965	0.0739134	-0.0732682	0.500697	0.823108	-0.128617	0.243629	0.672164	-0.153405	0.16783	0.486212
A_21_P0014616	0.208793	0.672357	0.847989	0.404231	0.416305	0.713325	-1.0091	0.0529527	0.160806	0.621371	0.217476	0.635089	0.0841061	0.864426	0.965326	0.427526	0.390509	0.687337
A_21_P0000061	0.111203	0.370478	0.654079	0.263865	0.043337	0.273182	0.216869	0.0905832	0.22737	0.072791	0.555019	0.852986	0.10148	0.412845	0.786021	0.120758	0.331811	0.645656
A_23_P28169	0.145449	0.18219	0.465079	0.08018	0.453767	0.741224	0.217111	0.0533384	0.161588	0.185211	0.0944484	0.496064	0.23104	0.0411363	0.430844	0.194428	0.0803681	0.360335
A_19_P00802448	-0.282733	0.216245	0.504021	-0.00351	0.987454	0.994972	-0.194096	0.390246	0.578124	0.0230852	0.917713	0.980751	-0.197725	0.381641	0.76672	-0.10687	0.633557	0.845519
A_23_P102832	0.101934	0.39805	0.676527	0.035876	0.763981	0.905037	0.42638	0.00207978	0.0255335	0.047667	0.690245	0.907989	0.314737	0.0159072	0.356429	0.255333	0.0443027	0.291067
A_23_P315286	0.242619	0.0324778	0.198523	0.264216	0.021318	0.207364	0.31564	0.00755941	0.0500049	0.202094	0.0692187	0.460268	0.215035	0.0546532	0.463585	0.273784	0.0176351	0.213044
A_21_P0000799	0.36949	0.189472	0.474943	0.23929	0.388411	0.693196	0.316762	0.257444	0.44434	0.0656933	0.81091	0.949368	0.417093	0.141241	0.57709	0.215038	0.437311	0.72364
A_23_P3775	0.157754	0.17497	0.455279	-0.00289	0.979636	0.991606	-0.331388	0.00850912	0.0533415	-0.126006	0.273911	0.682007	-0.130798	0.256723	0.681192	-0.210344	0.076282	0.354397
A_21_P0005657	-0.141845	0.320146	0.611377	0.162876	0.255822	0.578638	0.402991	0.00974852	0.0576842	0.0116132	0.934162	0.984985	0.0856086	0.544728	0.852759	0.251229	0.0873722	0.37234
A_21_P0007546	-0.0829161	0.631439	0.826299	-0.20441	0.244954	0.568258	0.0116915	0.945889	0.971403	-0.0708728	0.681507	0.904623	-0.196671	0.262585	0.684769	0.00960426	0.955537	0.982824
A_24_P107291	0.248152	0.0383411	0.21406	0.128726	0.260283	0.582283	0.0220108	0.844534	0.914581	-0.030075	0.788847	0.941698	0.047845	0.670585	0.901065	-0.0574989	0.609662	0.832276
A_33_P3409844	-0.352518	0.015153	0.14001	-0.18719	0.169767	0.485894	-0.111964	0.403053	0.588932	-0.32328	0.0240718	0.354832	-0.147121	0.275447	0.692529	-0.0828297	0.534253	0.78816
A_33_P3827035	-0.0249484	0.8411	0.933314	0.2878	0.031178	0.238835	-0.0942918	0.452193	0.633513	-0.0714566	0.567486	0.858014	-0.0948589	0.449524	0.806892	0.00669261	0.957085	0.983243
A_32_P64038	0.0434765	0.615739	0.818809	0.118495	0.181406	0.498878	0.0238048	0.782906	0.877056	-0.145523	0.105176	0.511628	0.0690144	0.42824	0.795734	0.0688021	0.429636	0.717238
A_23_P137856	0.161511	0.472239	0.730597	0.146473	0.513883	0.776311	0.680378	0.00653201	0.0460985	-0.149332	0.505808	0.82655	0.323548	0.159055	0.59513	0.232364	0.304971	0.622083
A_21_P0001196	0.222467	0.23482	0.52416	0.167155	0.36768	0.676853	0.276596	0.144051	0.306204	-3.74273e-05	0.999837	1	0.290805	0.125775	0.56061	0.323688	0.0909052	0.378835
A_33_P3402056	0.216582	0.0939769	0.335025	-0.09467	0.448798	0.73806	0.0849328	0.496079	0.670312	0.13688	0.27784	0.685424	0.173113	0.174295	0.612753	-0.0118941	0.92354	0.971214
A_32_P53486	0.0322744	0.752199	0.891577	0.040298	0.69365	0.874818	-0.271985	0.015018	0.0741201	-0.0484206	0.636344	0.886776	-0.13859	0.18605	0.625547	-0.144946	0.167672	0.485932
A_23_P61426	-0.0242816	0.80162	0.913857	0.042753	0.658851	0.859132	-0.0793058	0.416083	0.600873	0.0229345	0.812396	0.949609	-0.0796821	0.413918	0.786658	-0.124652	0.207541	0.528532
A_32_P194072	-0.162801	0.120242	0.377879	-0.07176	0.48072	0.75731	-0.294012	0.00886607	0.0545882	-0.067273	0.508178	0.827727	-0.0925414	0.365477	0.75603	-0.129911	0.209165	0.530888
A_33_P3300395	0.195572	0.165934	0.443024	-0.1747	0.213296	0.535083	-0.17087	0.223047	0.405295	-0.155601	0.265399	0.675998	-0.158856	0.255895	0.680204	-0.262561	0.0687021	0.341673
A_24_P403303	0.219446	0.300297	0.591881	0.147689	0.48191	0.758224	0.0955485	0.647725	0.7892	-0.148968	0.478182	0.812323	-0.190064	0.367759	0.757631	0.0300724	0.885329	0.958394
A_23_P354591	-0.123618	0.647805	0.835153	-0.12097	0.654808	0.857915	-0.21502	0.42975	0.613183	-0.142952	0.597704	0.870816	0.204758	0.4517	0.808373	-0.304937	0.267191	0.58818
A_33_P3318696	-0.207512	0.0530104	0.2539	-0.17781	0.092649	0.378516	-0.0765877	0.45336	0.634346	-0.152136	0.145766	0.560294	0.0248431	0.806401	0.946189	-0.0758023	0.457928	0.737162
A_19_P00316455	-0.0723691	0.619994	0.820652	0.002691	0.985233	0.99409	0.000107294	0.999411	0.999827	-0.186298	0.210864	0.62876	0.0131058	0.928192	0.98364	0.131342	0.372137	0.675064
A_23_P201086	0.0350007	0.686546	0.856355	0.006055	0.944209	0.979306	0.0690092	0.429449	0.612821	-0.0719435	0.410468	0.776085	0.00754441	0.930522	0.98451	-0.0205305	0.812587	0.929826
A_23_P378690	-0.680492	0.00157535	0.0553391	-0.48615	0.015737	0.188907	-0.723239	0.000943836	0.0179319	-0.604825	0.00389839	0.235604	-0.41856	0.0337425	0.410067	-0.545612	0.00787048	0.180607
A_21_P0000876	-0.112885	0.555026	0.7839	0.077695	0.683741	0.870279	0.420843	0.0383447	0.131281	-0.0715802	0.707329	0.915276	0.000730202	0.996938	0.999956	0.170778	0.375047	0.676961
A_23_P12874	0.260293	0.0335023	0.201732	0.252321	0.038576	0.259832	-0.0253357	0.824587	0.902251	0.101323	0.380566	0.756749	-0.0155269	0.8919	0.973289	0.0223665	0.844841	0.942248
A_33_P3238410	-0.133028	0.453609	0.717273	0.011126	0.949603	0.980847	-0.116182	0.511946	0.682708	-0.411477	0.0297117	0.374542	-0.122961	0.487969	0.827308	0.0159079	0.927995	0.972604
A_21_P0000315	0.172177	0.115872	0.370434	0.207797	0.061761	0.315111	-0.129653	0.229073	0.412286	-0.00453287	0.965718	0.993246	0.0119796	0.90958	0.978834	-0.0443009	0.675248	0.866972
A_21_P0013456	0.0488527	0.612542	0.817334	0.113157	0.248446	0.571808	-0.316318	0.00386421	0.0344449	-0.106622	0.275774	0.683691	-0.0585916	0.544254	0.852647	-0.15866	0.112073	0.408931
A_23_P37005	-0.163614	0.0683725	0.287572	0.015991	0.851426	0.943216	-0.175513	0.0521944	0.159257	0.0388739	0.649721	0.89133	-0.000361123	0.996623	0.999956	-0.0879605	0.310157	0.626201
A_33_P3227252	-0.218841	0.0708946	0.292828	-0.15969	0.177784	0.495031	-0.133522	0.256006	0.442691	-0.178019	0.135476	0.549225	-0.0712102	0.539064	0.85016	-0.119865	0.306086	0.623218
A_24_P795594	-0.0755985	0.432932	0.702412	0.064863	0.500021	0.768438	-0.0149199	0.875917	0.932105	0.0376584	0.69406	0.909329	0.0184766	0.846698	0.960308	0.0185936	0.84574	0.942816
A_19_P00320842	-0.640269	0.00354192	0.0749877	-0.39903	0.050239	0.288695	-0.459208	0.0267203	0.104523	-0.319137	0.110187	0.51869	-0.393986	0.0528926	0.461094	-0.484228	0.0203919	0.221738
A_32_P199301	0.12478	0.269594	0.560078	-0.1344	0.235729	0.55869	-0.293314	0.0157165	0.0761957	-0.136022	0.230355	0.6489	-0.133514	0.238704	0.668452	-0.161632	0.157607	0.47405
A_19_P00330048	-0.93644	4.75363e-05	0.0135923	-0.6156	0.002458	0.102747	-1.01288	1.94885e-05	0.00770223	-0.115747	0.513492	0.830501	-0.557203	0.0050943	0.319582	-1.14149	4.60454e-06	0.0751872
A_24_P195272	-0.362424	0.18761	0.472318	-0.30852	0.258644	0.580999	-0.648985	0.0249586	0.100121	0.0660253	0.805506	0.947724	-0.621966	0.0307086	0.402063	-0.689855	0.018155	0.214564
A_33_P3283900	0.383828	0.0172665	0.14797	0.372494	0.020286	0.203386	0.425934	0.00939791	0.0564767	0.255863	0.0966899	0.499064	0.269508	0.0814647	0.505085	0.482191	0.00410056	0.163318
A_19_P00322910	0.913771	0.00276367	0.068813	0.642803	0.024934	0.22005	0.789669	0.00769286	0.050436	0.63775	0.0259348	0.361685	0.563647	0.0456657	0.44279	0.502761	0.0713421	0.347014
A_33_P3287562	0.246181	0.0861989	0.321442	0.203047	0.151401	0.462764	0.270043	0.061981	0.177207	0.155604	0.265608	0.676044	0.116629	0.400263	0.777316	0.123093	0.375233	0.677
A_23_P302060	-0.0623322	0.740743	0.886491	0.200764	0.293802	0.613445	-0.15671	0.409534	0.595011	-0.0455466	0.808815	0.948493	-0.0225654	0.904521	0.976991	0.0221826	0.906132	0.965466
A_24_P22939	-0.189571	0.179224	0.460862	0.160794	0.251071	0.574419	0.165308	0.238525	0.423302	-0.0680326	0.621604	0.880738	0.0259465	0.850224	0.961592	0.0861804	0.532712	0.787544
A_23_P148737	0.0815002	0.819604	0.923382	0.851767	0.026949	0.225925	1.1176	0.00551199	0.0420346	0.628554	0.0918688	0.493232	0.34155	0.345322	0.742147	0.531219	0.149462	0.463832
A_23_P206760	0.469981	0.00343348	0.0741699	0.338748	0.025532	0.222387	0.259093	0.0785166	0.207299	0.0267859	0.848855	0.960584	0.122267	0.389389	0.771353	0.207432	0.152302	0.467349
A_24_P77676	0.209651	0.0689695	0.288779	0.083565	0.449708	0.738598	-0.0894718	0.418902	0.603507	-0.0163007	0.881809	0.969772	-0.0014484	0.989456	0.998029	0.0072988	0.946909	0.98008
A_33_P3877728	-0.0186383	0.86768	0.945623	0.098133	0.385582	0.691141	-0.0609073	0.587635	0.7446	-0.189958	0.10283	0.5075	0.138851	0.224638	0.656139	-0.0235751	0.833135	0.937757
A_21_P0003374	0.308569	0.509861	0.7543	-0.18639	0.689335	0.872888	0.144835	0.755861	0.861302	0.641174	0.179809	0.601167	0.42087	0.37134	0.759882	-0.0682573	0.883372	0.957877
A_33_P3352877	-0.293595	0.0374824	0.211755	-0.11194	0.401619	0.702479	-0.168808	0.211834	0.392905	-0.206987	0.130067	0.54187	-0.155428	0.248673	0.676086	-0.183195	0.177168	0.497368
A_23_P145330	-0.0375937	0.697904	0.862694	-0.08786	0.369064	0.678148	-0.0482529	0.618851	0.768507	-0.0954933	0.329988	0.722463	0.0237008	0.806424	0.946189	-0.0520961	0.591424	0.822432
A_33_P3295283	-0.0582407	0.638401	0.830162	-0.10902	0.382946	0.688694	-0.55519	0.000275402	0.0117741	-0.148204	0.239988	0.655212	-0.218847	0.0899316	0.515512	-0.249091	0.0564661	0.317363
A_33_P3262833	-0.000815935	0.995826	0.998317	0.088345	0.572983	0.811066	0.156157	0.32389	0.513117	0.0308802	0.843162	0.959479	0.10969	0.485139	0.82568	0.13784	0.382362	0.682274
A_33_P3651911	0.581663	0.00120401	0.0491014	0.467691	0.006246	0.13999	0.468697	0.0061568	0.0445017	0.304695	0.058131	0.439631	0.378701	0.0217924	0.376362	0.380072	0.0213872	0.224834
A_23_P168868	-0.0285361	0.794243	0.910569	-0.15378	0.17146	0.488112	-0.186707	0.101079	0.243347	0.0233254	0.831128	0.955229	-0.066366	0.545945	0.852933	-0.109176	0.324956	0.639341
A_23_P377214	-0.212517	0.0539133	0.255882	-0.08792	0.403578	0.704075	-0.147433	0.169005	0.339133	-0.302496	0.00899746	0.275328	-0.146813	0.170707	0.609319	-0.0911033	0.387132	0.685029
A_33_P3397613	0.185663	0.407903	0.684135	-0.03506	0.874597	0.953512	-0.0365339	0.869359	0.928643	0.0483279	0.827817	0.954122	-0.217123	0.334926	0.735643	-0.0766782	0.730302	0.8933
A_24_P210637	-0.156402	0.338158	0.626535	0.064839	0.687951	0.872303	0.123523	0.447043	0.628767	-0.0100725	0.950132	0.989191	0.148929	0.361135	0.753136	-0.163621	0.316951	0.632002
A_21_P0008857	-0.260096	0.0728547	0.296981	-0.00645	0.962745	0.98573	-0.116181	0.404949	0.59074	-0.282252	0.0534682	0.430953	-0.104341	0.453592	0.809416	-0.223724	0.118388	0.41937
A_23_P215778	0.105631	0.388658	0.668037	0.019134	0.874574	0.953512	0.0255452	0.833135	0.907757	0.178129	0.154027	0.570411	0.0171743	0.88732	0.972097	0.130275	0.290441	0.610306
A_21_P0012407	0.124143	0.264994	0.55451	0.15891	0.15835	0.471344	-0.232616	0.0453353	0.145745	-0.0473235	0.665918	0.898212	-0.0783156	0.477033	0.821095	-0.02681	0.806404	0.927344
A_33_P3407638	-0.150023	0.181424	0.464289	-0.04665	0.670227	0.864141	-0.354933	0.00425077	0.036419	-0.216634	0.060303	0.443904	-0.160946	0.153255	0.590232	-0.244543	0.0363817	0.271378
A_23_P67932	-0.276176	0.254716	0.545408	0.077452	0.745009	0.897604	-0.173881	0.468128	0.647313	0.0151668	0.949142	0.988856	-0.059199	0.803557	0.944952	-0.109188	0.647114	0.852621
A_23_P211056	0.111273	0.496703	0.746249	0.216954	0.193363	0.513114	-0.0984845	0.546861	0.711048	0.0865488	0.596036	0.870103	-0.166327	0.313694	0.720245	0.00425623	0.979114	0.992211
A_19_P00317082	-0.198705	0.0484396	0.241943	0.054744	0.56579	0.807248	-0.327022	0.00274426	0.0294238	-0.179791	0.0713014	0.463922	-0.0923146	0.337178	0.737012	-0.150195	0.126472	0.430014
A_23_P22765	-0.192118	0.0255247	0.176721	-0.1317	0.111665	0.408717	-0.206273	0.0176179	0.0814917	-0.215072	0.0139446	0.312915	-0.112655	0.169378	0.607925	-0.188314	0.0281631	0.244983
A_21_P0012112	-0.0521262	0.396348	0.675145	-0.04852	0.429162	0.722753	-0.00656444	0.914029	0.954181	-0.0261923	0.66746	0.898812	0.0182508	0.764332	0.932785	-0.019188	0.752649	0.903541
A_21_P0011292	-0.120508	0.421435	0.693662	-0.04246	0.775102	0.910805	-0.255056	0.099241	0.240404	-0.205052	0.178941	0.600201	-0.0997289	0.504557	0.834323	-0.149505	0.32106	0.635525
A_33_P3293254	0.0515309	0.84278	0.933984	-0.08124	0.754713	0.901976	-0.0580448	0.823243	0.901354	-0.0740639	0.77573	0.936794	0.230742	0.379751	0.765605	-0.124883	0.63173	0.844651
A_23_P59349	0.0144339	0.919716	0.968269	0.155523	0.285685	0.606299	0.438065	0.00642428	0.0456891	0.293311	0.0530532	0.430231	0.261862	0.0808468	0.503366	0.340116	0.0275031	0.242414
A_32_P144421	-0.0896892	0.357568	0.643489	0.102627	0.294324	0.613588	0.00535223	0.955657	0.976365	0.0154945	0.872157	0.966849	-0.0393064	0.683744	0.904567	0.0731288	0.451264	0.73296
A_23_P85783	-0.258825	0.296395	0.588015	-0.696	0.010012	0.161889	-1.03063	0.000493406	0.0141215	-0.922423	0.00130896	0.169795	-0.705899	0.00917335	0.329817	-0.788325	0.00439509	0.163318
A_33_P3364520	-0.235668	0.266653	0.556374	0.186595	0.375873	0.683477	-0.17876	0.395796	0.5832	0.243211	0.252205	0.666376	-0.110247	0.598043	0.871899	-0.0526853	0.800453	0.924378
A_33_P3225567	-0.49948	0.00581648	0.0916312	-0.16212	0.320746	0.638227	-0.335203	0.0494961	0.154063	-0.186908	0.254556	0.667704	-0.134528	0.407829	0.782536	-0.1126	0.487104	0.757579
A_33_P3294921	-0.0984406	0.762655	0.897054	-0.12208	0.708231	0.881953	-0.152065	0.641486	0.78478	-0.200405	0.540417	0.843319	0.0952903	0.770014	0.934895	-0.200945	0.539339	0.790919
A_19_P00321230	-0.230143	0.0999953	0.344944	0.161363	0.239246	0.562289	0.150465	0.271197	0.460104	0.0815707	0.545716	0.847695	0.113784	0.401748	0.778604	0.181796	0.187251	0.507077
A_21_P0006052	-0.144527	0.307971	0.599924	0.20174	0.160602	0.474314	0.0607306	0.664333	0.800523	0.12599	0.372382	0.750522	-0.228529	0.114847	0.548292	-0.047977	0.731467	0.893739
A_23_P68436	-0.114172	0.602913	0.811589	0.075723	0.729484	0.891159	0.259026	0.245591	0.431301	0.072554	0.740351	0.926538	0.122943	0.575602	0.862602	0.205118	0.354267	0.66199
A_33_P3328511	0.12905	0.148842	0.421258	0.090181	0.305431	0.62405	-0.105974	0.231178	0.414832	-0.0933314	0.289374	0.694497	-0.0114598	0.894761	0.974338	-0.150688	0.0953749	0.384073
A_23_P418493	0.0934336	0.300599	0.592332	0.02476	0.780653	0.913351	-0.16833	0.0713039	0.194742	-0.169917	0.0689177	0.459647	-0.0536008	0.548327	0.853711	-0.13966	0.128913	0.432865
A_33_P3360675	0.0297568	0.812007	0.91968	0.032386	0.795783	0.920143	-0.0778679	0.535707	0.701404	-0.0982803	0.435959	0.791442	-0.0867277	0.490926	0.829241	-0.0407077	0.745087	0.90015
A_23_P217028	0.011154	0.904947	0.962382	0.192737	0.051478	0.292004	-0.0515978	0.582313	0.740052	0.0689682	0.463816	0.805212	0.0267869	0.774506	0.936025	0.107226	0.260005	0.582188
A_32_P514599	0.524816	0.000656258	0.0392464	0.276028	0.043006	0.272351	-0.0542245	0.672909	0.806726	0.124604	0.337417	0.726992	0.124589	0.337476	0.737037	-0.0151128	0.906107	0.965466
A_23_P125204	0.045621	0.850238	0.9375	0.03725	0.877453	0.954062	-0.371194	0.137177	0.296832	-0.372393	0.135993	0.549578	-0.212225	0.384917	0.769138	-0.273576	0.266182	0.587119
A_23_P211136	-0.149207	0.326046	0.616921	0.02052	0.891022	0.96009	0.280647	0.0742014	0.200057	0.214771	0.163678	0.583165	0.00824696	0.956077	0.989839	0.24489	0.115256	0.41423
A_21_P0011496	0.108476	0.596468	0.808078	-0.09564	0.64031	0.847796	0.409436	0.0575313	0.16929	-0.234179	0.260126	0.673064	-0.164587	0.424268	0.793443	-0.106101	0.604467	0.829496
A_33_P3285038	0.0152375	0.893989	0.95712	0.083152	0.470471	0.75138	0.346272	0.00686292	0.0473546	0.300908	0.0160896	0.319247	0.220214	0.0672059	0.484453	0.194568	0.102211	0.394341
A_33_P3243343	0.084911	0.308741	0.600632	0.154752	0.072812	0.340346	0.0607362	0.463203	0.64301	0.0599438	0.468966	0.807652	0.0413279	0.616138	0.880767	0.095258	0.255356	0.577515
A_24_P383478	-0.578545	0.0251316	0.175499	-0.5741	0.026116	0.22388	-0.616703	0.0180157	0.0826458	-0.465975	0.064424	0.449916	-0.334198	0.1742	0.612699	-0.717467	0.00731085	0.178864
A_23_P50990	0.52618	0.026224	0.178975	-0.34414	0.129791	0.433267	-0.00468714	0.982954	0.990628	0.128102	0.561258	0.855544	0.0434204	0.843194	0.959362	-0.122126	0.579491	0.815767
A_33_P3404189	-0.074106	0.684823	0.855265	-0.23857	0.201274	0.522205	-0.25207	0.178133	0.350909	-0.357151	0.0628806	0.44796	-0.193492	0.296009	0.708134	-0.163985	0.373621	0.675688
A_21_P0010303	-0.482686	0.104847	0.353145	-0.55586	0.064979	0.322339	-0.485147	0.103219	0.246856	-0.360417	0.218016	0.635376	-0.672758	0.0288119	0.395747	-0.539402	0.0725297	0.348211
A_33_P3390013	-0.778469	0.0194407	0.155433	-0.19101	0.535103	0.790186	-0.338253	0.277822	0.466924	-0.327062	0.293487	0.696778	-0.0316391	0.917713	0.980231	-0.226556	0.462986	0.740555
A_21_P0011656	0.110116	0.332437	0.622974	0.107163	0.345211	0.656792	-0.0889427	0.431479	0.614794	-0.128187	0.26153	0.674065	-0.0944295	0.404158	0.779982	-0.0628332	0.576628	0.813806
A_33_P3344618	-0.210994	0.205808	0.493017	-0.1658	0.315769	0.63464	0.143357	0.383925	0.572177	0.156424	0.343114	0.730804	0.0595877	0.714859	0.915769	0.109106	0.505523	0.769875
A_33_P3445679	-0.243607	0.191444	0.477478	0.175418	0.341004	0.653831	-0.500334	0.0124407	0.0663507	-0.278822	0.137847	0.552477	-0.0833911	0.647349	0.892937	-0.0218391	0.904363	0.965274
A_33_P3311083	-0.445794	0.0274489	0.183305	0.02444	0.89637	0.961843	0.144439	0.445334	0.627042	0.567428	0.0069285	0.255807	0.0516447	0.783328	0.937919	0.234742	0.22122	0.543384
A_19_P00322592	0.024916	0.939615	0.977481	-0.09964	0.762225	0.904275	0.0448859	0.891472	0.941799	-0.250843	0.449547	0.797583	-0.0501356	0.87888	0.969718	0.0607584	0.853505	0.945526
A_21_P0010674	0.316376	0.0567036	0.262557	0.068068	0.665608	0.862244	-0.111171	0.482306	0.658904	-0.14447	0.363623	0.744826	-0.0430282	0.784346	0.93821	0.035471	0.821453	0.933232
A_23_P216622	0.153251	0.499334	0.748305	0.034769	0.877401	0.954062	-0.1217	0.590705	0.747077	-0.371092	0.112901	0.522131	-0.250261	0.275289	0.692529	0.0854485	0.705102	0.882302
A_21_P0012058	0.511836	0.0630784	0.276704	0.332374	0.213882	0.535399	0.422392	0.119147	0.271729	-0.150014	0.567685	0.858014	0.441549	0.104414	0.532671	0.508464	0.0646646	0.333895
A_23_P76969	-0.0874873	0.502327	0.749511	0.210772	0.117007	0.41658	0.250703	0.0660546	0.185053	0.241507	0.0756128	0.468678	0.144506	0.273288	0.691393	0.158236	0.231917	0.554007
A_33_P3391429	0.132608	0.139787	0.408835	-0.07886	0.369887	0.678613	0.186324	0.0438883	0.142867	-0.0455814	0.601334	0.871781	-0.0467954	0.591764	0.869429	0.0451525	0.604733	0.829562
A_33_P3330109	-0.0965975	0.494811	0.74575	0.285337	0.054927	0.29931	0.46614	0.00365276	0.033564	0.089416	0.527026	0.838024	0.325864	0.0308615	0.402743	0.210454	0.146863	0.460432
A_19_P00807643	-0.430475	0.0246841	0.174548	0.109468	0.539289	0.792921	-0.322911	0.0820212	0.213227	-0.550105	0.00584938	0.249529	-0.0132079	0.940625	0.986581	-0.126795	0.477891	0.751279
A_24_P379233	0.275371	0.0536986	0.255389	0.130423	0.340033	0.653123	0.491776	0.00176644	0.0236115	0.349021	0.0176446	0.3292	0.402107	0.00759752	0.328793	0.488804	0.00185446	0.152862
A_33_P3356816	-0.539482	0.0717325	0.294826	-0.3652	0.210967	0.532251	0.0829349	0.771418	0.870435	0.136777	0.632584	0.885491	0.14885	0.603089	0.873413	0.0878316	0.758366	0.906205
A_33_P3355055	-0.0345402	0.697593	0.862527	-0.02856	0.747839	0.898785	-0.0626344	0.48329	0.659598	-0.126462	0.166045	0.585063	-0.107086	0.237136	0.667007	-0.166574	0.0736665	0.349686
A_23_P377291	-0.0168471	0.959138	0.985526	-0.34855	0.297053	0.615956	0.276264	0.4057	0.591273	0.0284574	0.931039	0.984642	-0.0341092	0.917392	0.980231	0.00114268	0.997227	0.99903
A_33_P3252915	0.0526947	0.75258	0.891827	0.155972	0.356241	0.667158	0.299117	0.0865926	0.220668	-0.028653	0.863757	0.965451	0.296296	0.0893528	0.514546	0.0988898	0.555599	0.800794
A_21_P0011340	-0.153605	0.335741	0.624892	-0.10335	0.514002	0.776311	-0.189258	0.238886	0.423724	-0.160868	0.314028	0.71154	-0.0783304	0.619923	0.882344	-0.178757	0.264904	0.585945
A_24_P387609	0.19411	0.198616	0.485717	0.156215	0.296733	0.615818	-0.00643774	0.965133	0.981622	0.0283589	0.84738	0.960418	-0.103505	0.485358	0.82568	-0.101053	0.495611	0.762338
A_33_P3265855	-0.120799	0.460886	0.722506	0.057367	0.724535	0.888183	-0.327022	0.056899	0.168216	0.0610468	0.707721	0.915322	-0.255098	0.129493	0.564505	-0.0598057	0.713375	0.885944
A_23_P164022	-0.173273	0.0840188	0.317547	-0.07596	0.432251	0.724843	-0.0712763	0.460654	0.640734	0.0206226	0.829713	0.954845	0.0619848	0.520312	0.842485	0.0527203	0.583888	0.817929
A_33_P3249872	-0.0570138	0.731569	0.881309	0.007598	0.963472	0.985864	0.181335	0.28278	0.471721	0.0111266	0.946534	0.987959	0.0719743	0.665306	0.899473	-0.151667	0.366534	0.670123
A_33_P3304883	-0.449304	0.109065	0.360055	-0.27483	0.315462	0.63424	-0.763157	0.0105504	0.060515	-0.148344	0.583924	0.865502	-0.313176	0.254759	0.679202	-0.712448	0.0157576	0.20741
A_23_P3042	0.0698934	0.420411	0.692834	0.087575	0.315352	0.634095	-0.0213488	0.803909	0.889565	0.0854496	0.326893	0.720075	0.0426325	0.620978	0.882767	0.0227491	0.79136	0.920607
A_24_P331904	0.222973	0.0596164	0.269704	0.011583	0.917734	0.970015	-0.238554	0.0453945	0.145842	-0.0285402	0.79927	0.944854	-0.0339091	0.762646	0.932084	-0.182139	0.117574	0.418153
A_23_P59888	-0.0023603	0.987545	0.995746	0.253018	0.107669	0.40207	0.112983	0.458647	0.638864	-0.0355818	0.814106	0.950291	0.136637	0.371926	0.760249	0.241984	0.122713	0.425303
A_33_P3316539	0.664368	0.149923	0.423042	0.901746	0.05645	0.302551	1.43441	0.0046446	0.0381872	0.861761	0.0670884	0.454642	0.527786	0.247385	0.674972	0.923556	0.0513141	0.307181
A_33_P3408320	0.763553	0.260474	0.550683	0.886157	0.194401	0.514061	2.36408	0.00218285	0.0262168	0.950995	0.165293	0.584331	1.28161	0.0673504	0.484573	1.8642	0.0112463	0.195338
A_21_P0000434	0.0850323	0.692412	0.859961	0.231389	0.288779	0.608833	0.581661	0.0135753	0.0697976	-0.157478	0.466314	0.806448	0.26393	0.228578	0.659474	0.371022	0.0970975	0.386521
A_24_P83586	-0.16747	0.268102	0.557985	-0.00582	0.968752	0.988187	-0.395113	0.0151182	0.0744348	-0.281559	0.0711174	0.463351	-0.212363	0.164738	0.602027	-0.221275	0.148691	0.46251
A_33_P3299165	-0.0894909	0.665505	0.844162	0.275368	0.193501	0.513194	-0.114589	0.580547	0.738668	0.371163	0.0856294	0.483962	0.0301531	0.883897	0.970657	0.024043	0.907293	0.965837
A_23_P146512	0.317471	0.0855185	0.320161	-0.22357	0.215812	0.537787	0.0188756	0.914843	0.954528	-0.0677675	0.701624	0.912441	-0.137862	0.438865	0.801083	-0.306854	0.0955881	0.384229
A_24_P927474	0.0772549	0.415379	0.689241	0.165886	0.090815	0.374584	-0.0205502	0.826906	0.903785	0.0400389	0.670693	0.89966	-0.00812275	0.93108	0.984582	-0.0780962	0.410419	0.70154
A_23_P397376	-0.201561	0.29086	0.582195	-0.16293	0.390495	0.69454	0.265207	0.169592	0.339822	0.0182844	0.922385	0.982394	0.207658	0.276996	0.693781	0.171716	0.366034	0.669953
A_33_P3312877	0.159209	0.34682	0.634463	0.395387	0.027937	0.228865	0.75486	0.0002604	0.0115596	0.454849	0.0132462	0.308444	0.49234	0.00817639	0.329817	0.595444	0.0021143	0.152862
A_33_P3259253	0.0103079	0.941993	0.978457	0.10794	0.449948	0.738707	0.0780012	0.583565	0.740738	-0.0732271	0.606618	0.874021	0.00887158	0.950063	0.988848	-0.043998	0.756435	0.905379
A_33_P3286973	-0.308935	0.072615	0.296663	0.182972	0.27275	0.595235	-0.123947	0.453139	0.634237	-0.348445	0.0454519	0.414345	-0.0561298	0.732336	0.921729	-0.0757641	0.644802	0.851327
A_33_P3297415	0.35849	0.044771	0.232106	0.308808	0.079364	0.351887	0.297014	0.0904701	0.227208	0.235112	0.173471	0.594937	0.333904	0.0596703	0.469955	0.20534	0.231521	0.553851
A_33_P3220437	-0.253251	0.0213147	0.162827	0.043543	0.668372	0.863169	-0.0976037	0.342175	0.531854	-0.00239927	0.981116	0.996862	0.100525	0.328314	0.731367	0.0183474	0.856434	0.94668
A_21_P0004289	-0.0759574	0.584683	0.801919	0.352935	0.019094	0.200816	0.0832146	0.549678	0.713304	-0.0645917	0.64168	0.888286	0.193053	0.174791	0.613497	0.128538	0.358961	0.664307
A_33_P3356607	0.0141969	0.866762	0.945081	0.155374	0.079633	0.35216	0.207822	0.0232343	0.0958348	0.091422	0.28798	0.69359	0.0986728	0.25274	0.678289	0.163041	0.0670534	0.338218
A_23_P217917	-0.31271	0.0271103	0.182419	-0.20615	0.129359	0.432858	-0.427463	0.00417516	0.036106	-0.380075	0.00916446	0.277515	-0.288554	0.0394149	0.427117	-0.342289	0.016946	0.210968
A_23_P201790	-0.328648	0.00590691	0.0919335	-0.00675	0.949233	0.980843	-0.00839324	0.936944	0.96675	-0.0548095	0.606826	0.874071	0.0387735	0.715284	0.915916	0.052518	0.621833	0.839167
A_24_P192627	-0.244621	0.155714	0.430702	0.087668	0.601374	0.827002	0.250645	0.146365	0.309502	0.0177439	0.915459	0.979829	0.124496	0.460007	0.812284	0.142338	0.399436	0.694099
A_33_P3215093	-0.308939	0.158542	0.433944	-0.17082	0.426111	0.720078	-0.260086	0.231254	0.414918	-0.297904	0.173078	0.594414	-0.00482634	0.981888	0.995899	-0.299055	0.171513	0.491008
A_23_P205074	0.0766856	0.57766	0.797242	0.703114	7.09e-05	0.034755	0.0398832	0.771378	0.870427	0.137047	0.324528	0.718376	0.103059	0.455952	0.810342	0.198307	0.160321	0.476995
A_33_P3416366	0.666588	0.00665058	0.0961836	0.175811	0.426544	0.720444	0.108014	0.62315	0.771776	0.0499292	0.819807	0.951542	0.152583	0.489141	0.828252	0.12004	0.585315	0.81885
A_24_P203765	-0.269031	0.176805	0.457665	0.213656	0.278654	0.600338	-0.0372372	0.847676	0.916398	0.0473456	0.807119	0.948176	-0.0483389	0.803162	0.944871	0.12349	0.52639	0.783618
A_24_P262127	1.27466	0.0111521	0.120748	0.660912	0.158303	0.471344	1.4931	0.00392376	0.0347339	0.658136	0.159957	0.579428	0.421949	0.359338	0.75183	0.421983	0.3593	0.664376
A_21_P0002549	1.36205	0.000655275	0.0392464	0.373234	0.270292	0.592855	0.823302	0.0222971	0.0936913	0.579497	0.0947674	0.496837	0.529627	0.124267	0.559423	0.48944	0.153415	0.468543
A_23_P3453	-0.00273284	0.972838	0.991109	0.118601	0.152036	0.463596	0.0693567	0.392734	0.580424	0.0716234	0.377794	0.754226	0.106988	0.193831	0.632249	0.0719551	0.37564	0.677313
A_24_P355967	-0.436899	0.134106	0.400643	-0.28244	0.323431	0.64078	-0.235348	0.40856	0.594106	-0.224642	0.429792	0.788694	0.128781	0.648766	0.893312	-0.075807	0.788189	0.919528
A_23_P27822	-0.00643498	0.939139	0.977426	0.063899	0.452164	0.740401	0.023314	0.782294	0.87664	0.138122	0.114551	0.523932	-0.034924	0.67935	0.903471	-0.153261	0.0824129	0.363941
A_23_P26468	0.0257549	0.825103	0.926125	0.250351	0.043442	0.273336	0.0970343	0.40954	0.595011	-0.0880572	0.453409	0.800268	0.23149	0.0597183	0.469955	0.0116959	0.920016	0.970258
A_21_P0005818	-0.276243	0.04472	0.232021	-0.33279	0.018262	0.197976	-0.630752	0.000121481	0.00960494	-0.645161	9.58676e-05	0.11323	-0.591904	0.000231484	0.224502	-0.571581	0.000325412	0.128713
A_19_P00316187	0.345405	0.0729013	0.296981	0.478585	0.016865	0.193408	0.39022	0.0453481	0.145745	0.197216	0.290278	0.694887	0.26057	0.167418	0.604723	0.463865	0.0199649	0.220378
A_23_P350234	0.249061	0.0111431	0.120732	0.107906	0.234275	0.556881	0.0655962	0.463714	0.643432	-0.0586767	0.511503	0.82976	-0.0699632	0.434997	0.799507	0.0084331	0.924351	0.97147
A_33_P3276062	0.219263	0.259634	0.549901	0.537027	0.010913	0.167545	0.145113	0.450833	0.632207	0.0337289	0.859756	0.964557	0.219962	0.258176	0.682073	0.381115	0.058614	0.321816
A_23_P152125	0.270792	0.0154645	0.140513	0.070005	0.496144	0.766082	-0.113205	0.276337	0.465174	-0.193821	0.0710182	0.463212	0.073449	0.4755	0.820027	-0.00297411	0.976772	0.991273
A_21_P0000109	-0.148408	0.284646	0.576063	-0.07748	0.571685	0.810577	-0.222676	0.115707	0.266473	-0.139045	0.315135	0.712311	-0.117791	0.392795	0.773532	-0.172234	0.216995	0.538789
A_21_P0011657	0.182045	0.367821	0.6519	0.252583	0.216469	0.538078	-0.182459	0.366759	0.556043	-0.105717	0.598054	0.870992	-0.294619	0.152633	0.589805	0.212273	0.295741	0.614595
A_23_P501547	-0.265749	0.0141378	0.134823	0.097783	0.328655	0.644133	0.14063	0.166236	0.335877	0.0146238	0.882218	0.969772	0.129952	0.198964	0.638497	0.0552183	0.57752	0.814199
A_33_P3216427	-0.0330611	0.700244	0.864088	0.202336	0.028304	0.2301	-0.0442323	0.607128	0.759325	-0.0208611	0.807812	0.948435	0.0496183	0.56448	0.858677	0.0129643	0.879777	0.956656
A_23_P211212	-0.352247	0.00163342	0.0567166	0.092822	0.338496	0.652101	-0.0195423	0.838204	0.91052	0.149488	0.131113	0.543046	-0.0191325	0.841548	0.958637	0.0507734	0.59707	0.825692
A_23_P500773	0.143822	0.0492396	0.244124	0.283073	0.000642	0.070005	0.0810558	0.24911	0.434724	0.0861513	0.221747	0.639208	0.121303	0.0919391	0.518072	0.11867	0.0986285	0.388538
A_32_P148726	-0.0202991	0.922145	0.969351	-0.15726	0.45274	0.740767	0.0939117	0.65211	0.791896	0.0227357	0.912838	0.97926	0.426742	0.0523935	0.46073	0.0568624	0.784468	0.917755
A_33_P3329444	-0.23228	0.141133	0.410536	-0.44692	0.008581	0.152074	-0.20738	0.186084	0.361061	-0.395712	0.0175617	0.3292	-0.263118	0.0984292	0.524307	-0.278322	0.0818577	0.362854
A_33_P3865368	-0.487326	0.0228405	0.168734	-0.37065	0.074114	0.342274	-0.271922	0.180668	0.353805	-0.386096	0.0638422	0.44865	-0.568675	0.0095447	0.331781	-0.949469	0.000141704	0.120393
A_19_P00316659	-0.0785013	0.413595	0.687997	-0.03901	0.682298	0.869613	-0.0325391	0.732559	0.846083	-0.0806436	0.401225	0.770909	-0.0592623	0.535346	0.849156	-0.123729	0.203995	0.52549
A_19_P00315529	0.36386	0.268102	0.557985	0.536843	0.109409	0.404547	-0.42728	0.196448	0.373807	0.813881	0.0202275	0.337675	-0.183623	0.570994	0.860693	0.119296	0.712033	0.885281
A_32_P47701	-0.117671	0.348118	0.635583	-0.12009	0.338554	0.652101	-0.185394	0.146811	0.310014	-0.164383	0.195348	0.615585	-0.134081	0.286885	0.700714	0.00409492	0.973605	0.989783
A_23_P210920	-0.0703614	0.52868	0.765973	-0.31738	0.009919	0.161225	-0.482907	0.00037726	0.0130287	-0.276129	0.0218149	0.343776	-0.211273	0.0702611	0.490451	-0.356043	0.00465345	0.163318
A_23_P255805	-0.0607068	0.465421	0.725972	-0.05351	0.519228	0.780158	-0.0336202	0.684373	0.814777	0.0219807	0.790126	0.942029	0.0642245	0.440399	0.802349	-0.0147503	0.858171	0.94714
A_33_P3298861	0.355813	0.181442	0.46429	0.220094	0.400742	0.701873	0.696805	0.0142728	0.0716792	0.250251	0.340832	0.72955	0.0707605	0.785051	0.938376	0.551582	0.0453188	0.29359
A_32_P16489	0.0167482	0.920719	0.968623	-0.19479	0.256225	0.578803	-0.416986	0.0222249	0.0935578	-0.0667124	0.692419	0.909048	-0.201196	0.241498	0.671117	-0.176195	0.302752	0.620485
A_23_P20022	0.0119275	0.975649	0.991977	0.315447	0.423979	0.718347	1.5396	0.000926341	0.01774	0.640053	0.114754	0.524318	0.943257	0.025402	0.389028	1.07516	0.0124878	0.197645
A_32_P191860	-0.401517	0.110317	0.361853	0.233788	0.340414	0.6534	0.0320129	0.894738	0.943614	-0.291886	0.237412	0.654301	-0.0174301	0.94256	0.987699	0.0920176	0.704249	0.881791
A_33_P3217119	0.054636	0.667012	0.84503	-0.14386	0.264888	0.587139	0.109702	0.391577	0.579455	-0.247983	0.0632127	0.44796	-0.0376525	0.76651	0.934073	-0.089297	0.483939	0.755529
A_23_P51660	0.147938	0.212424	0.500025	-0.0654	0.57433	0.811697	-0.285869	0.0227612	0.0947354	-0.00120062	0.991734	0.998353	-0.0792347	0.497124	0.831242	-0.125856	0.285733	0.605725
A_33_P3278826	-0.475993	0.0318715	0.196948	-0.05969	0.772971	0.909667	-0.195183	0.351228	0.540751	-0.544161	0.0160563	0.319247	-0.180589	0.387528	0.770588	-0.204538	0.329233	0.64351
A_33_P3259153	-0.467971	0.00823953	0.105339	-0.29095	0.080542	0.354449	-0.328349	0.0512407	0.157452	-0.367505	0.0312768	0.380418	-0.201785	0.214774	0.64988	-0.296835	0.0751133	0.351502
A_23_P126908	-0.0254058	0.819462	0.923353	0.138583	0.223118	0.545628	0.303877	0.013017	0.0681496	0.0820885	0.46411	0.805325	0.27131	0.0241053	0.384068	0.181654	0.115746	0.415306
A_33_P3293734	-0.000269256	0.998259	0.999173	-0.21635	0.093121	0.379468	-0.410005	0.00361849	0.0333806	-0.134597	0.283844	0.691271	-0.147301	0.242405	0.671323	-0.235329	0.0697923	0.343943
A_19_P00317984	-0.0717999	0.474539	0.732334	-0.02963	0.766456	0.906701	-0.0153314	0.877748	0.933391	-0.116715	0.250837	0.665512	-0.0594247	0.552991	0.855245	-0.0797521	0.42783	0.715842
A_33_P3342076	0.104998	0.346621	0.634317	0.076767	0.488715	0.762134	-0.0469019	0.670898	0.805426	-0.167947	0.139937	0.554432	0.0962844	0.387113	0.770514	-0.0377017	0.732432	0.894089
A_21_P0012956	0.0823924	0.768501	0.899986	0.111053	0.691881	0.874662	0.153517	0.584605	0.74168	0.358667	0.210269	0.628435	-0.030281	0.913761	0.979536	0.218514	0.43858	0.724438
A_24_P322369	0.0125287	0.885425	0.952554	-0.09695	0.27335	0.595474	-0.111266	0.211245	0.392181	-0.0178318	0.837555	0.957247	-0.029659	0.733385	0.922045	-0.038323	0.660214	0.859745
A_32_P121303	0.255549	0.0634098	0.277245	0.189117	0.15994	0.473548	0.0432854	0.740735	0.851345	0.047487	0.716698	0.918568	0.0684114	0.601902	0.87314	0.0616199	0.638183	0.847808
A_23_P165608	0.0544554	0.699407	0.863537	-0.0759	0.591231	0.820533	0.17712	0.218623	0.400084	0.045891	0.744723	0.927542	0.00511114	0.971026	0.992525	-0.0881282	0.533522	0.787885
A_21_P0010023	-1.39654	8.09148e-07	0.000935516	-0.88889	0.000168	0.045753	-1.26512	2.9281e-06	0.00770223	-0.86971	0.000209267	0.124718	-1.08887	1.82865e-05	0.114112	-1.11513	1.38119e-05	0.0751872
A_23_P57941	-0.0216521	0.845034	0.934743	-0.01041	0.925124	0.972538	-0.185802	0.106726	0.25261	0.104646	0.350885	0.736557	0.0617558	0.578743	0.863431	0.0330864	0.76536	0.909046
A_24_P880043	0.253462	0.172203	0.451688	0.502519	0.011645	0.171413	0.558805	0.00593241	0.0436148	0.334552	0.0771762	0.471786	0.368041	0.0540369	0.46236	0.440496	0.0240412	0.233322
A_21_P0013410	-0.608643	0.0136397	0.132759	-0.44771	0.059051	0.307768	-0.798109	0.00217128	0.0261688	-0.120903	0.59194	0.868026	-0.386401	0.0988158	0.524988	-0.886608	0.000910687	0.137275
A_23_P200222	0.662132	0.00835617	0.106268	-0.02952	0.895809	0.961843	-0.125928	0.578051	0.736819	0.142535	0.529498	0.838753	-0.0158878	0.943796	0.987699	-0.0445039	0.843531	0.941813
A_33_P3263027	-0.807428	0.0296069	0.190062	-0.71331	0.051187	0.291337	-0.864095	0.0210829	0.0908651	0.102272	0.767277	0.934508	-0.0507446	0.883146	0.970539	-0.784215	0.0339568	0.262494
A_23_P256021	0.229807	0.0332154	0.200993	0.065037	0.520788	0.781137	-0.268551	0.0149172	0.0737607	-0.0278659	0.782146	0.939253	-0.0555931	0.582456	0.865329	-0.063485	0.530666	0.786505
A_21_P0013522	0.116014	0.565295	0.790314	0.422566	0.04749	0.283536	0.287586	0.164216	0.333182	0.028167	0.888456	0.972336	0.130691	0.517709	0.840831	0.0272913	0.8919	0.960832
A_19_P00802390	-0.110734	0.493318	0.744893	0.031516	0.844422	0.939534	-0.13137	0.417705	0.602593	-0.202656	0.217265	0.63484	-0.133058	0.411866	0.785115	-0.0571512	0.722296	0.889967
A_24_P190168	0.1848	0.208155	0.495192	-0.50773	0.002228	0.100619	-0.358964	0.021058	0.0908059	-0.405959	0.0105077	0.286819	-0.230485	0.121085	0.555882	-0.484382	0.00318967	0.15902
A_24_P233917	-0.195446	0.0210784	0.161859	-0.05213	0.507058	0.772824	-0.233767	0.00739587	0.0495148	-0.0323787	0.679078	0.903101	-0.079731	0.31446	0.720624	-0.00695047	0.929059	0.973157
A_33_P3271111	-0.0248198	0.877293	0.949683	-0.0362	0.821888	0.931366	0.41475	0.0179262	0.0823547	0.0723153	0.653672	0.893101	0.201306	0.220714	0.653297	0.0126985	0.937019	0.975959
A_33_P3390853	-0.248051	0.00254186	0.0665283	-0.13016	0.081096	0.355304	-0.291775	0.000657354	0.0156528	-0.221042	0.00584137	0.249529	-0.170064	0.0268287	0.391007	-0.267489	0.00139243	0.150727
A_32_P70724	-0.144126	0.215402	0.503114	0.034319	0.763023	0.904405	0.128878	0.265797	0.454334	0.0749452	0.512407	0.830157	0.124918	0.280234	0.696128	0.151223	0.194655	0.514998
A_23_P320225	0.085149	0.694358	0.861051	0.354165	0.114711	0.413347	0.708749	0.00398085	0.0350329	0.353874	0.114988	0.524657	0.4448	0.0521316	0.459895	0.392537	0.0828645	0.364884
A_33_P3358099	-0.206918	0.272146	0.562305	0.081547	0.660327	0.859534	0.306008	0.111524	0.259916	0.111787	0.547906	0.849054	0.161998	0.386647	0.770166	0.0346721	0.85143	0.944604
A_24_P15877	-0.267046	0.303012	0.594665	0.184666	0.472658	0.752437	-0.0376013	0.882877	0.936664	-0.0249134	0.922227	0.982329	-0.222144	0.389254	0.77133	0.0624622	0.806776	0.927684
A_21_P0014598	-0.111394	0.551137	0.782222	-0.37659	0.055448	0.30036	-0.0539462	0.771937	0.870842	-0.104611	0.575403	0.862277	-0.244362	0.199761	0.639079	0.293161	0.127885	0.431839
A_21_P0006460	-0.0908747	0.780217	0.905302	-0.05057	0.876495	0.953984	-0.485532	0.148186	0.311852	-0.340057	0.30357	0.704655	0.0923156	0.776832	0.936197	-0.261643	0.425641	0.714353
A_21_P0004937	-0.103287	0.518145	0.759204	0.224153	0.170203	0.486618	-0.236443	0.149206	0.313055	-0.160148	0.320535	0.715954	-0.066076	0.678192	0.903161	0.0435695	0.784085	0.917599
A_23_P254353	-0.209812	0.419475	0.692186	-0.09078	0.724761	0.888272	-0.417025	0.118401	0.270608	-0.125194	0.627839	0.883453	-0.102616	0.690772	0.906986	0.154374	0.550726	0.798053
A_24_P401100	-0.128352	0.0720242	0.295325	-0.04992	0.465872	0.749182	-0.0900824	0.195897	0.373132	-0.0771322	0.264985	0.675988	-0.0464821	0.496674	0.830925	-0.0862042	0.214904	0.536341
A_23_P210608	0.288937	0.0490772	0.2438	0.196434	0.167817	0.483151	0.528756	0.00120345	0.0198279	0.337291	0.0241886	0.355476	0.249446	0.0848929	0.508783	0.309338	0.0365694	0.271744
A_23_P15798	-0.220007	0.277024	0.568238	-0.15191	0.448732	0.738015	-0.428855	0.042805	0.140579	-0.33605	0.104417	0.510936	-0.4323	0.041349	0.430844	-0.350487	0.0914077	0.380007
A_23_P31064	-0.371411	0.00360408	0.0752446	0.107423	0.342961	0.655081	-0.0277196	0.80427	0.889759	-0.0030592	0.97816	0.996649	0.0726246	0.518393	0.841403	-0.0884248	0.433047	0.720293
A_21_P0005963	-0.212677	0.188864	0.474023	-0.12834	0.420252	0.716231	0.138493	0.385187	0.573191	-0.131315	0.409768	0.775611	0.0599966	0.704191	0.91276	-0.00623197	0.968475	0.987744
A_24_P943781	0.131743	0.549527	0.781547	0.180903	0.413391	0.710851	0.447817	0.0533868	0.161611	0.0144399	0.94742	0.988186	0.243701	0.27434	0.691697	0.259082	0.246262	0.568575
A_23_P354217	0.125864	0.540928	0.774602	0.192201	0.354014	0.665014	0.146041	0.478907	0.655961	0.272074	0.195067	0.615476	0.0372571	0.855649	0.963209	0.22093	0.28866	0.608179
A_23_P206532	-0.0832608	0.471415	0.729972	-0.14695	0.210907	0.532251	-0.336125	0.00850495	0.0533279	-0.249416	0.041361	0.404811	-0.159811	0.175446	0.613559	-0.228564	0.0591678	0.323011
A_19_P00322930	0.0394755	0.781991	0.905813	0.157422	0.277784	0.599665	0.276146	0.0657226	0.184317	-0.036622	0.797361	0.944734	0.0312692	0.826422	0.95263	0.150732	0.29802	0.616536
A_19_P00316808	0.0383448	0.875692	0.948954	0.036748	0.880824	0.955373	0.0742676	0.762134	0.865135	-0.0530485	0.828718	0.954648	0.136646	0.578831	0.863431	0.285512	0.253271	0.57559
A_23_P94397	-1.71382	0.00382543	0.0769409	-1.0672	0.052616	0.29411	-1.9657	0.0013154	0.0206488	-1.33868	0.0181589	0.330769	-0.735428	0.169251	0.607711	-1.00151	0.067207	0.338317
A_21_P0011120	-0.102094	0.205035	0.492217	-0.02745	0.727467	0.890215	-0.149401	0.0706443	0.193485	-0.0381883	0.628377	0.883508	-0.026975	0.731979	0.92169	-0.116532	0.150865	0.465635
A_33_P3275687	-0.190938	0.395141	0.6742	0.002157	0.992252	0.997018	0.691146	0.00573283	0.0429677	0.107226	0.630459	0.884508	0.34119	0.137413	0.574026	0.504741	0.0339386	0.262494
A_33_P3235330	0.238071	0.0840644	0.317579	0.227376	0.097694	0.387224	0.495718	0.00136355	0.0211303	0.348849	0.0155207	0.317078	0.183279	0.175817	0.613981	0.380392	0.009299	0.190326
A_33_P3351529	-0.031535	0.61319	0.817632	-0.01449	0.815751	0.929039	-0.102386	0.112788	0.261944	-0.033786	0.588299	0.866757	-0.0289354	0.642554	0.891285	-0.0242387	0.697151	0.878055
A_23_P91350	-0.0693145	0.555064	0.783911	-0.16318	0.174411	0.490787	-0.494561	0.000486825	0.0140803	-0.182107	0.132085	0.54481	-0.183599	0.129152	0.564258	-0.326321	0.0114241	0.196019
A_23_P127721	0.127127	0.483655	0.738522	0.369519	0.052788	0.294455	-0.0533318	0.767508	0.868493	0.112414	0.535018	0.84095	0.0283946	0.874812	0.968332	0.111302	0.539021	0.790648
A_23_P139648	0.0338738	0.860545	0.942411	0.262307	0.185078	0.503523	-0.00162928	0.993255	0.996703	-0.0932313	0.629762	0.884339	-0.0243122	0.899638	0.97571	-0.0602827	0.754789	0.904481
A_33_P3351249	0.140216	0.24044	0.530517	0.351931	0.007178	0.143104	0.283298	0.0249962	0.100226	0.0326908	0.780148	0.93852	0.0403976	0.730307	0.920568	0.247713	0.0463071	0.29543
A_33_P3339011	-0.159228	0.322289	0.613211	0.134768	0.400247	0.701422	-0.250112	0.127708	0.283497	0.0961855	0.546186	0.847979	-0.154781	0.335601	0.735796	0.135943	0.396236	0.691507
A_33_P3408034	0.0496601	0.776297	0.903347	0.202376	0.255568	0.578432	0.0676108	0.699156	0.824109	0.296687	0.102655	0.507361	-0.205786	0.24795	0.675769	-0.0790882	0.651491	0.855466
A_21_P0013602	0.485856	0.0309863	0.19425	0.62271	0.007804	0.147709	1.20478	1.9839e-05	0.00770223	0.578165	0.0123303	0.30208	0.688603	0.00393043	0.302075	0.64697	0.00606887	0.170557
A_21_P0000419	0.12456	0.548037	0.780574	0.249374	0.236487	0.559391	0.445748	0.0424421	0.139884	0.0546623	0.791185	0.942237	0.177538	0.394494	0.774433	0.139308	0.502268	0.767645
A_23_P107735	0.0460862	0.707961	0.868404	0.156394	0.213366	0.535115	-0.167861	0.183171	0.35705	-0.127765	0.305683	0.705863	0.00862871	0.943972	0.987699	0.00953737	0.938084	0.976265
A_23_P149695	-0.0295956	0.882158	0.951773	-0.16901	0.402113	0.702886	-0.144133	0.47363	0.651802	-0.20601	0.309533	0.708356	-0.223406	0.271733	0.691072	-0.147919	0.462271	0.73999
A_33_P3212490	0.0390338	0.685712	0.855796	0.174543	0.083123	0.358708	-0.107978	0.270544	0.459377	0.0636442	0.511073	0.82939	0.0761904	0.432725	0.798667	0.158101	0.113699	0.411751
A_23_P255523	-0.0213522	0.818465	0.923105	0.07476	0.425685	0.719659	-0.0630153	0.500762	0.673992	-0.120279	0.206572	0.624791	-0.0693782	0.459168	0.811861	-0.0373808	0.688301	0.873541
A_21_P0011319	0.236871	0.206655	0.493366	0.462395	0.020146	0.20293	0.377209	0.0518557	0.158792	0.464269	0.0197194	0.336572	0.227426	0.224492	0.656088	0.516504	0.0107627	0.194376
A_23_P54144	-0.677272	0.00139149	0.0528993	-0.3562	0.061193	0.313415	-0.729771	0.000732889	0.0161824	-0.34247	0.0708119	0.462721	-0.516101	0.00985736	0.333495	-0.337482	0.0746278	0.351174
A_23_P3911	-0.0781625	0.777199	0.903684	0.389427	0.170119	0.486574	0.259121	0.353864	0.542924	0.080509	0.770711	0.93483	0.409064	0.150727	0.587783	0.310346	0.269441	0.590488
A_23_P307430	0.255124	0.0375996	0.212147	0.161462	0.171674	0.488289	0.28351	0.0226618	0.0945288	0.0819943	0.478521	0.812522	0.226631	0.0613659	0.473684	0.183113	0.123968	0.427063
A_24_P349821	0.0124025	0.907414	0.963464	0.075252	0.483554	0.758937	-0.0375596	0.725123	0.841661	-0.111567	0.303118	0.704429	-0.0739351	0.491131	0.829258	0.0426539	0.689821	0.87438
A_21_P0011971	0.192258	0.185849	0.47012	0.084376	0.553137	0.800506	-0.142203	0.322144	0.511384	-0.200428	0.168775	0.589729	-0.0507175	0.720578	0.917309	-0.117719	0.410303	0.701456
A_33_P3321657	-0.273059	0.118019	0.374201	0.109158	0.519254	0.780158	0.432587	0.0183428	0.0837273	0.135544	0.425093	0.786344	0.246815	0.155004	0.593075	0.396745	0.0285524	0.245923
A_23_P428382	-0.276436	0.0162764	0.144178	-0.3693	0.002395	0.101771	-0.266239	0.0199568	0.0879354	-0.0909708	0.392568	0.764831	-0.148048	0.171474	0.60986	-0.192442	0.0808751	0.36131
A_32_P129752	0.249348	0.0423618	0.225622	0.066125	0.568256	0.808683	-0.0309037	0.788926	0.881195	0.0186788	0.871372	0.966698	-0.0538918	0.641343	0.89108	-0.0114292	0.92106	0.970587
A_21_P0013979	0.0809627	0.449302	0.714412	0.257934	0.02451	0.219044	0.270844	0.0190181	0.0854562	0.188229	0.0895199	0.489012	0.180106	0.103035	0.530495	0.176701	0.109206	0.404571
A_23_P143535	0.330146	0.0693922	0.289683	-0.23005	0.194577	0.514384	-0.311848	0.0847282	0.217431	-0.0271471	0.875272	0.96796	-0.336217	0.064881	0.482066	-0.342918	0.0602093	0.325226
A_24_P400997	-0.00905897	0.920648	0.968623	0.052781	0.563542	0.806376	-0.016574	0.85543	0.920909	0.051897	0.570027	0.859403	0.0334569	0.713453	0.915568	-0.00893637	0.921718	0.971028
A_24_P412156	0.449695	0.0223044	0.166607	0.385811	0.045644	0.27882	0.476392	0.016385	0.0781964	0.343679	0.071655	0.464377	0.191712	0.298915	0.710026	0.328421	0.0839484	0.366553
A_23_P431939	-0.0201089	0.809008	0.917913	-0.06191	0.460109	0.746036	-0.19461	0.0295001	0.111319	-0.205403	0.022564	0.347305	-0.0969105	0.253012	0.678289	-0.129831	0.131344	0.43637
A_23_P24157	-0.391596	0.0528347	0.253619	-0.29569	0.134505	0.439751	-0.240974	0.21752	0.3987	-0.409424	0.0439402	0.411762	-0.176339	0.361826	0.753695	-0.258752	0.186945	0.506854
A_23_P216568	-0.0207376	0.77925	0.904808	-0.14654	0.060266	0.310542	-0.115957	0.129681	0.286205	-0.109239	0.151887	0.568197	-0.139327	0.0726629	0.494288	0.00128299	0.986148	0.994865
A_21_P0013977	-0.0426208	0.749916	0.890495	0.184121	0.179609	0.496587	0.255042	0.0693018	0.191189	-0.0148891	0.911219	0.978957	0.222259	0.10936	0.538394	0.207314	0.133461	0.439231
A_24_P102880	-0.282073	0.0440272	0.230041	-0.00827	0.949901	0.980923	0.185999	0.169679	0.339843	0.000562618	0.99659	0.999654	0.109357	0.410859	0.784406	0.217987	0.111082	0.40735
A_24_P76358	-0.153232	0.13739	0.405987	0.108905	0.283272	0.603954	-0.211131	0.0463851	0.147845	-0.173029	0.0962851	0.498135	-0.0435649	0.663188	0.89896	-0.0559398	0.576708	0.81383
A_33_P3327245	-0.203594	0.039296	0.216527	-0.04235	0.648309	0.853095	-0.300235	0.00429181	0.0364859	-0.0924342	0.324989	0.718524	-0.126803	0.182313	0.622065	-0.210701	0.0336533	0.261516
A_33_P3297611	-0.558701	0.0495869	0.245051	0.047996	0.858056	0.945701	-0.342746	0.212025	0.393058	-0.36638	0.183589	0.604928	-0.294977	0.279929	0.695625	-0.268543	0.32386	0.638736
A_33_P3415087	-0.259629	0.084746	0.318795	-0.351	0.024145	0.218238	-0.504203	0.0024297	0.0275466	-0.29056	0.0562477	0.436276	-0.286865	0.0591243	0.469511	-0.310638	0.0427248	0.287334
A_23_P382043	-0.115652	0.238209	0.52804	-0.11955	0.223386	0.546083	-0.453458	0.000168262	0.0102035	-0.237173	0.0226032	0.347436	-0.192927	0.057259	0.46673	-0.26557	0.0121066	0.19754
A_33_P3229083	0.220411	0.0346347	0.204622	0.104206	0.292837	0.612484	0.335043	0.00279536	0.0295755	0.01124	0.908165	0.978069	0.158959	0.116061	0.548867	0.0690164	0.481944	0.7543
A_23_P406702	-0.0926229	0.468932	0.728134	-0.07537	0.554625	0.800812	0.10551	0.410463	0.5959	0.178077	0.172453	0.594102	0.0527015	0.678676	0.903225	0.0147545	0.907449	0.965853
A_33_P3306110	-0.138149	0.588329	0.803776	0.174394	0.495556	0.76589	-0.697535	0.0126634	0.067143	0.0357917	0.888023	0.972022	0.0683011	0.788322	0.939275	-0.177657	0.487639	0.757875
A_23_P211522	0.00153138	0.988958	0.996063	0.157928	0.165682	0.480602	0.217424	0.0624152	0.17809	0.0396054	0.720919	0.920318	0.0866923	0.437536	0.800802	0.129033	0.252931	0.575223
A_33_P3233953	0.0866275	0.475648	0.733234	0.342393	0.010307	0.163237	-0.184244	0.13918	0.299439	0.0876876	0.470348	0.808081	0.0604045	0.617539	0.881394	0.104036	0.393206	0.689479
A_23_P35045	0.487239	0.128845	0.392964	-0.21462	0.491515	0.764036	1.0423	0.00329358	0.0320047	0.304544	0.332421	0.723724	0.328481	0.296914	0.708134	0.537377	0.0962863	0.384856
A_23_P396062	0.0936527	0.491107	0.743565	0.094029	0.489393	0.762486	0.310845	0.0319774	0.116828	0.096942	0.476234	0.811328	0.190467	0.170451	0.609009	0.281917	0.0491351	0.302594
A_23_P201047	-0.0847508	0.444749	0.711288	0.068587	0.535055	0.790186	0.0281914	0.797799	0.886251	0.0370147	0.736765	0.925865	0.0203817	0.852986	0.962575	0.101184	0.363329	0.667701
A_23_P2423	0.124945	0.277315	0.568658	-0.09765	0.392626	0.696319	-0.342846	0.00678127	0.0470338	-0.171684	0.141419	0.556028	-0.162168	0.163405	0.600756	-0.3042	0.0141595	0.201269
A_19_P00802936	-0.0619811	0.440592	0.708282	0.076183	0.345338	0.656792	0.171688	0.0429469	0.140929	-0.0397741	0.618847	0.879433	0.0334718	0.675136	0.902641	0.0386848	0.628416	0.842714
A_23_P502882	-0.247563	0.0103974	0.117455	0.035898	0.681559	0.869328	0.0318188	0.715927	0.83551	0.0244594	0.779503	0.938209	0.0815481	0.356222	0.750072	0.0579345	0.509526	0.772338
A_23_P416751	0.271553	0.154451	0.42935	0.27077	0.155573	0.468164	0.531141	0.00963729	0.0573707	0.0598486	0.746591	0.927976	0.411725	0.0372452	0.420931	0.202933	0.280903	0.600995
A_33_P3709317	0.877005	0.00278125	0.0689744	0.723745	0.01033	0.163311	0.246321	0.340382	0.530296	-0.070713	0.781655	0.939163	-0.0519859	0.838455	0.957553	0.186877	0.466921	0.743636
A_23_P259442	-0.808066	0.0146975	0.137321	0.068589	0.820518	0.931045	-0.0455179	0.880268	0.935014	-0.101201	0.73804	0.925972	0.0125427	0.966881	0.99188	0.117104	0.698913	0.879121
A_32_P184279	-0.126017	0.138284	0.407235	-4.06e-05	0.999606	0.999944	-0.0475843	0.564752	0.725607	0.0131063	0.873412	0.967257	-0.0274287	0.739129	0.924328	-0.0168937	0.837325	0.939443
A_23_P201567	-0.00325056	0.979399	0.99293	0.156204	0.224933	0.547089	-0.249291	0.060579	0.174743	0.0647829	0.608233	0.874372	-0.0107502	0.931952	0.984897	-0.0265626	0.832989	0.937757
A_21_P0006055	-0.00162213	0.990141	0.996587	0.007083	0.95697	0.983958	0.0707431	0.591556	0.747904	-0.0229356	0.861362	0.965167	-0.0210154	0.872856	0.968332	-0.157211	0.240819	0.562779
A_33_P3256695	-0.0107618	0.929081	0.972759	0.000619	0.995916	0.998206	-0.309764	0.0186553	0.0843822	-0.0204408	0.8658	0.965826	-0.085034	0.485066	0.82568	-0.0297635	0.805719	0.927037
A_33_P3300142	-0.156385	0.300831	0.592439	0.378588	0.019312	0.201719	-0.0909888	0.542922	0.707576	0.195396	0.200003	0.619697	-0.255243	0.0995981	0.526466	0.0706467	0.635912	0.846581
A_33_P3294821	-0.0494927	0.773363	0.90202	0.297493	0.096559	0.385772	0.0751177	0.662565	0.79948	0.18203	0.296861	0.699709	-0.0809592	0.638289	0.88936	-0.0286884	0.867319	0.950713
A_24_P406714	-0.114559	0.25303	0.543721	0.023765	0.80906	0.926113	-0.133778	0.184961	0.359697	0.00617542	0.949893	0.989093	0.0120629	0.902319	0.97602	-0.0124313	0.899353	0.963483
A_23_P362191	-0.938305	0.00316879	0.0722061	-0.54463	0.062625	0.316622	-0.248874	0.375343	0.564458	-0.445178	0.121789	0.531705	-0.494002	0.0884542	0.513578	-0.0718563	0.795828	0.922684
A_23_P258978	-0.0619078	0.537105	0.772037	-0.17479	0.093163	0.379559	-0.171888	0.0982807	0.239098	-0.180848	0.0832284	0.481277	-0.15943	0.12311	0.558585	-0.191013	0.0686471	0.341648
A_23_P210554	0.0534872	0.742214	0.887214	-0.01864	0.908606	0.966985	-0.171731	0.298049	0.487827	-0.00282448	0.986119	0.996862	-0.109355	0.503461	0.834063	-0.0485409	0.765252	0.909046
A_23_P153286	-0.121725	0.154566	0.429485	0.161935	0.06386	0.319902	-0.122016	0.153641	0.31884	-0.0882214	0.295319	0.697952	0.0675405	0.419889	0.790554	0.0223122	0.788082	0.919476
A_23_P202708	0.00853526	0.92461	0.970829	0.199497	0.038343	0.258989	0.150163	0.109303	0.256448	0.0877275	0.337394	0.726992	0.10414	0.257405	0.681627	0.140102	0.133305	0.438958
A_23_P2474	-0.00478795	0.951567	0.981868	0.00628	0.936508	0.976828	-0.119523	0.142233	0.303746	-0.0703996	0.377408	0.754135	0.00901746	0.908939	0.978722	-0.127543	0.118919	0.420128
A_33_P3681776	-0.0833425	0.466777	0.726857	-0.03801	0.738412	0.894843	0.0476911	0.675463	0.80884	-0.335278	0.00812944	0.270086	-0.0182379	0.872515	0.968332	-0.000262721	0.998155	0.99947
A_21_P0001112	-0.114408	0.430178	0.699737	0.060403	0.674983	0.865919	0.138545	0.341483	0.531502	-0.0381892	0.790602	0.942107	-0.0308643	0.830019	0.95404	0.0164697	0.908752	0.96639
A_23_P2745	0.0451173	0.837664	0.93221	-0.0377	0.864058	0.948432	0.376512	0.10058	0.242596	0.139242	0.529379	0.838753	0.279294	0.215009	0.65007	0.484956	0.038999	0.277735
A_21_P0000200	-0.0472724	0.532119	0.768722	-0.04037	0.593073	0.821365	0.0358724	0.634585	0.780161	-0.0216255	0.774004	0.936156	-0.0242255	0.747784	0.927418	-0.0334269	0.657708	0.858412
A_23_P92281	-0.0169579	0.86401	0.943784	0.039253	0.692334	0.874703	-0.19909	0.0570089	0.168424	-0.0834662	0.403968	0.772819	-0.115297	0.253356	0.678289	-0.193201	0.0639631	0.332468
A_23_P59481	0.0270696	0.742166	0.88721	0.0579	0.484146	0.759235	-0.221452	0.0140631	0.0711544	-0.0919977	0.271499	0.680634	-0.0170901	0.835303	0.956174	-0.047284	0.566807	0.807305
A_33_P3224680	-0.187589	0.120548	0.378332	0.020595	0.859729	0.946374	-0.388836	0.00349127	0.0328112	-0.0807097	0.491478	0.818196	-0.1042	0.376667	0.763358	-0.189449	0.117164	0.417755
A_33_P3415663	-0.0965488	0.56541	0.790353	-0.00719	0.965706	0.986783	-0.499419	0.00750026	0.0498317	-0.253016	0.142831	0.557263	-0.298251	0.0878163	0.512762	-0.193959	0.255109	0.577201
A_33_P3263625	0.231991	0.385356	0.665382	0.39796	0.144769	0.453631	0.0973536	0.713101	0.833932	0.186253	0.484109	0.814387	-0.0359667	0.891757	0.973289	-0.166258	0.531628	0.787206
A_23_P209652	-0.0199178	0.899099	0.959192	0.039744	0.800398	0.922104	-0.217386	0.178075	0.350819	-0.234521	0.147992	0.56327	-0.0904194	0.566694	0.859271	-0.258647	0.112918	0.410414
A_23_P53039	0.42652	0.0548966	0.258469	0.389269	0.077165	0.348959	0.284655	0.186784	0.361691	0.0616078	0.76953	0.934741	-0.016982	0.935555	0.985808	0.14565	0.491057	0.759771
A_21_P0007638	-0.152683	0.25621	0.547065	0.057892	0.661593	0.860381	-0.220481	0.107972	0.254471	-0.0757372	0.567679	0.858014	-0.0409296	0.756631	0.930286	-0.0965066	0.467846	0.744432
A_21_P0012880	0.000895034	0.993292	0.997538	-0.03977	0.709257	0.882569	-0.200403	0.073062	0.19813	-0.0477238	0.654904	0.893626	0.0121528	0.909128	0.978834	-0.0514484	0.630084	0.843676
A_24_P295590	-0.261266	0.151187	0.424627	0.414032	0.029162	0.231759	0.772119	0.000355921	0.0128074	0.346568	0.0624644	0.447482	0.437994	0.022025	0.376891	0.250903	0.167088	0.485226
A_23_P362770	0.314377	0.0417421	0.223791	0.107124	0.463339	0.747686	0.349081	0.0256512	0.101854	0.0549411	0.705159	0.914449	0.0484822	0.738347	0.923845	0.343439	0.0277943	0.243527
A_21_P0004659	0.0862462	0.745546	0.888476	0.278458	0.301772	0.620702	0.104013	0.695732	0.822116	0.149968	0.57378	0.861351	-0.104678	0.693894	0.908107	0.111379	0.675478	0.867158
A_23_P12079	0.285278	0.05496	0.258581	0.067334	0.632935	0.844633	0.0437799	0.755689	0.861302	-0.140788	0.323445	0.717835	-0.205756	0.155521	0.593413	0.322172	0.0325506	0.258487
A_33_P3317558	-0.00700254	0.963153	0.987323	0.254523	0.106539	0.40066	0.250931	0.111199	0.259363	0.0710724	0.640242	0.887942	0.0024176	0.987274	0.997288	0.241522	0.12424	0.427481
A_21_P0000417	-0.0158797	0.932524	0.974178	0.058078	0.757125	0.902637	0.300708	0.122034	0.275689	-0.217575	0.255231	0.668298	0.0706803	0.70684	0.913626	0.0409327	0.827336	0.935204
A_33_P3280066	0.0235398	0.788553	0.908412	0.07091	0.423146	0.717805	0.0714588	0.419637	0.604073	0.0641239	0.468096	0.807448	0.114111	0.20406	0.642935	0.102237	0.252941	0.575223
A_24_P145629	0.336389	0.0133711	0.131338	0.255202	0.051553	0.29218	0.278272	0.0355462	0.124999	0.00831312	0.946422	0.987959	0.182244	0.153181	0.590232	0.166947	0.188593	0.508576
A_21_P0003558	0.17052	0.246118	0.536042	0.308958	0.04388	0.274621	0.114104	0.432605	0.615686	-0.068555	0.635307	0.886767	-0.259509	0.0851075	0.509493	0.147928	0.311959	0.62783
A_21_P0013651	-0.194421	0.22297	0.511492	0.054198	0.728726	0.890714	-0.253978	0.116791	0.268172	0.102282	0.51471	0.83144	-0.228309	0.155743	0.593437	0.127442	0.418532	0.70853
A_33_P3257312	-0.0589525	0.57632	0.796802	0.013256	0.899571	0.963562	0.217131	0.0510902	0.157181	0.0965532	0.363826	0.744993	0.0448384	0.670232	0.900924	0.20725	0.06137	0.327134
A_23_P128574	-0.11224	0.487806	0.741653	-0.24766	0.136005	0.441982	0.0264686	0.869151	0.928622	0.282178	0.0924205	0.493591	-0.040951	0.798933	0.943342	-0.145468	0.370859	0.674125
A_23_P336929	0.417846	0.309353	0.600943	0.239373	0.556225	0.801992	0.141559	0.726957	0.842503	0.847129	0.0485708	0.423183	0.541564	0.192149	0.631599	0.29473	0.469911	0.74629
A_23_P164000	0.0134589	0.902269	0.960997	0.076389	0.488875	0.762176	-0.145921	0.194261	0.371132	0.0106502	0.922586	0.982397	-0.088787	0.422308	0.792549	-0.0643657	0.558968	0.802511
A_32_P90483	-0.124216	0.301089	0.592727	-0.07986	0.502181	0.769416	-0.238849	0.0560033	0.166656	0.192602	0.11651	0.526356	-0.134483	0.264184	0.685718	-0.078779	0.507889	0.771406
A_23_P18055	-0.0861711	0.741304	0.886843	-0.0898	0.730868	0.891811	0.00985388	0.969838	0.984235	0.695932	0.0148374	0.314919	-0.161875	0.53683	0.849473	0.0907037	0.728268	0.892466
A_23_P209430	0.0254097	0.783015	0.906202	0.018885	0.837739	0.936771	-0.0239935	0.794805	0.884662	0.0684904	0.461065	0.804431	-0.0290384	0.753056	0.929173	0.0863731	0.354882	0.66234
A_33_P3324409	1.01723	0.107247	0.357259	-0.33605	0.581629	0.815167	-0.530166	0.387858	0.575846	-0.495314	0.41916	0.78311	-0.564172	0.358851	0.751281	-0.358695	0.556688	0.801269
A_23_P17512	0.139525	0.0872431	0.323875	-0.01321	0.865624	0.949341	-0.0981384	0.218979	0.40046	-0.117208	0.145783	0.560294	-0.0848389	0.285228	0.699225	-0.125947	0.119767	0.420942
A_33_P3287113	-0.28629	0.222716	0.51127	-0.14914	0.518552	0.779685	-0.126593	0.583041	0.740414	-0.350778	0.139373	0.554048	-0.181724	0.432867	0.798667	-0.286865	0.221828	0.543723
A_33_P3283061	-0.0090524	0.946813	0.980239	0.220298	0.11776	0.417919	0.129919	0.344831	0.534355	-0.198174	0.156574	0.574301	0.0477684	0.725296	0.918636	0.0287754	0.832165	0.937548
A_23_P257503	-0.0496063	0.489942	0.742941	-0.03404	0.634384	0.845268	-0.0737599	0.308724	0.498427	-0.016577	0.816393	0.951046	-0.0092209	0.89718	0.975259	0.0274645	0.700875	0.879924
A_32_P51084	0.200034	0.0421898	0.225148	-0.02772	0.764499	0.905508	-0.184375	0.0588918	0.171886	0.00461906	0.960141	0.992066	-0.0168941	0.855032	0.962984	-0.0629554	0.498726	0.7649
A_24_P389517	-0.0179992	0.82257	0.925019	-0.00137	0.986339	0.994492	0.0663351	0.412937	0.598051	0.00164259	0.983661	0.996862	0.077917	0.338019	0.737373	0.0141253	0.860271	0.948054
A_21_P0008673	-0.115958	0.404548	0.681711	-0.13029	0.350285	0.661608	0.248974	0.0839846	0.216323	-0.292761	0.0454849	0.414366	-0.0771842	0.576821	0.862975	0.179005	0.204461	0.525817
A_23_P162127	-0.092429	0.241243	0.531539	-0.05968	0.443814	0.734246	-0.109752	0.167504	0.33749	-0.0295434	0.702758	0.91329	-0.0195121	0.800778	0.944204	-0.0738349	0.345658	0.656543
A_24_P99090	0.433612	0.0411341	0.22231	0.051116	0.797654	0.920446	-0.253166	0.214332	0.395486	-0.274019	0.180608	0.602094	-0.109522	0.584102	0.866283	-0.0566216	0.776459	0.913813
A_23_P256231	0.213863	0.03951	0.217256	0.085558	0.384828	0.690433	0.0272785	0.779539	0.875364	0.0334537	0.731536	0.924985	-0.0328353	0.736295	0.922737	-0.0664457	0.497816	0.763961
A_33_P3290909	0.0577903	0.659513	0.840815	-0.00989	0.939736	0.978039	-0.231577	0.0901057	0.226634	-0.177373	0.186557	0.607807	-0.0105471	0.935731	0.985808	-0.18409	0.171253	0.490994
A_23_P204087	-0.038599	0.82686	0.926649	0.134231	0.450432	0.739056	-0.508005	0.00946179	0.0567323	-0.174551	0.329203	0.722172	-0.0414308	0.814401	0.949105	-0.380532	0.0427349	0.287334
A_23_P28375	-0.0898667	0.361979	0.6475	0.125514	0.208136	0.530099	0.116066	0.242856	0.428166	-0.0229248	0.813987	0.950271	0.122752	0.217856	0.651221	0.136168	0.173823	0.493089
A_21_P0014643	0.010413	0.938688	0.977135	0.133852	0.329689	0.64478	-0.132212	0.335484	0.525177	-0.30171	0.037069	0.397475	0.0600513	0.658257	0.896788	0.00604147	0.964403	0.985982
A_23_P74663	0.307084	0.0145885	0.136935	0.175335	0.139049	0.446041	0.114971	0.32308	0.512263	0.155656	0.186105	0.607211	0.184432	0.120923	0.555882	0.0305105	0.790361	0.920156
A_23_P78122	0.104635	0.351583	0.638526	0.101113	0.367625	0.676853	-0.0188568	0.864999	0.925897	-0.108039	0.336547	0.726417	0.0828182	0.458776	0.811696	0.046164	0.677909	0.868387
A_23_P383258	-0.0218984	0.901387	0.960362	-0.0322	0.855475	0.944678	-0.0155636	0.929817	0.962646	-0.0499278	0.777761	0.937652	-0.0636675	0.719118	0.917012	0.079366	0.654273	0.857107
A_19_P00320275	-0.101973	0.363006	0.648247	0.083947	0.452154	0.740401	0.0938	0.401846	0.587944	-0.33911	0.00637446	0.250985	-0.00605706	0.956371	0.98995	-0.0762887	0.49382	0.760992
A_33_P3222218	-1.67132	0.000138136	0.0222625	-0.80685	0.030529	0.236543	-1.49129	0.000424018	0.0135761	-1.13266	0.00411584	0.243761	-1.48481	0.000441685	0.234906	-1.30857	0.00134781	0.149337
A_21_P0010502	-0.311031	0.0341536	0.203681	-0.01568	0.908943	0.967086	-0.348588	0.0194014	0.0864483	-0.250111	0.0814534	0.478464	-0.0694674	0.61362	0.87982	-0.32301	0.0285763	0.245923
A_23_P137586	0.234905	0.0192446	0.154814	0.156509	0.103125	0.395429	0.0789342	0.397139	0.584273	0.174249	0.0720999	0.464377	0.115966	0.219041	0.652316	-0.00402942	0.965149	0.986177
A_21_P0000940	-0.286555	0.462191	0.723591	-0.24258	0.532728	0.788648	0.336839	0.388891	0.576829	-0.502049	0.204985	0.623091	-0.0677135	0.861017	0.964455	-0.331948	0.395666	0.69122
A_23_P83175	-0.183935	0.299416	0.591071	-0.05276	0.762574	0.904321	-0.0560552	0.748263	0.856483	-0.235689	0.188028	0.608768	0.0560706	0.748197	0.927452	-0.316882	0.082657	0.364453
A_23_P218997	-0.0632832	0.366482	0.65097	-0.02599	0.70794	0.881922	-0.235444	0.00303689	0.030864	-0.0270441	0.696671	0.910275	-0.0734933	0.296293	0.708134	-0.150123	0.0418127	0.284587
A_23_P164011	0.445263	0.0025464	0.0665283	0.028	0.826827	0.933352	-0.226131	0.0905358	0.227275	0.0529433	0.67968	0.903254	-0.07987	0.534676	0.849017	0.0651374	0.611919	0.833248
A_23_P151529	-0.50276	0.00125996	0.050232	-0.05225	0.693542	0.874812	0.139018	0.301118	0.490644	-0.121027	0.366169	0.74637	0.0723197	0.586267	0.867029	0.00691445	0.958317	0.983693
A_33_P3322909	0.191239	0.0811414	0.311943	0.267557	0.018895	0.200344	0.18108	0.097141	0.237381	0.0445969	0.670922	0.89966	0.154635	0.152151	0.589146	0.138293	0.197633	0.51791
A_23_P147109	0.460802	0.00838295	0.106456	0.338315	0.042882	0.271956	0.55456	0.00226598	0.0265943	0.517195	0.00382731	0.235604	0.361831	0.0316974	0.403414	0.541602	0.00271831	0.155345
A_23_P31532	0.00970683	0.942806	0.978701	0.184497	0.18425	0.502521	0.119489	0.382597	0.571099	-0.0490111	0.71768	0.919249	0.113707	0.405545	0.780732	0.092744	0.496021	0.762747
A_23_P350074	0.19873	0.219145	0.506533	0.256867	0.117452	0.417273	0.0474604	0.764298	0.866519	0.121816	0.444932	0.79562	0.108728	0.494589	0.829993	0.250075	0.126771	0.43042
A_24_P349560	0.0599989	0.532158	0.768722	0.038749	0.6856	0.871268	-0.0731351	0.447641	0.629292	-0.00217995	0.981785	0.996862	-0.107148	0.270544	0.690366	-0.109033	0.262509	0.584642
A_23_P8539	0.219787	0.0803058	0.310311	0.094559	0.434712	0.726853	0.33024	0.0124394	0.0663507	0.121793	0.317211	0.713281	0.167927	0.173429	0.612614	0.207452	0.0971913	0.386556
A_23_P106562	-0.12138	0.197899	0.484936	0.145631	0.126312	0.428602	0.126945	0.179089	0.351982	-0.0708401	0.444977	0.795625	0.104113	0.266339	0.687484	0.0437755	0.635103	0.846423
A_23_P78209	0.376544	0.00223923	0.0621872	0.302186	0.010313	0.163237	0.496001	0.000191499	0.0105608	0.196096	0.0786612	0.474215	0.31134	0.00856664	0.329817	0.338561	0.00490887	0.163698
A_23_P205713	0.307789	0.061716	0.274383	0.277044	0.089576	0.371781	0.53184	0.00301172	0.0307226	0.0362096	0.816805	0.951151	0.392074	0.0207892	0.370901	0.243691	0.131718	0.436847
A_23_P99424	-0.0352381	0.703635	0.866132	-0.03269	0.724041	0.888004	-0.0597634	0.520494	0.68967	-0.0764315	0.413006	0.778305	-0.0374508	0.686071	0.904778	0.0314894	0.733783	0.89467
A_24_P256415	-0.260308	0.0425513	0.226136	-0.00152	0.98993	0.996238	-0.0710091	0.557737	0.719723	-0.233559	0.0657123	0.451831	-0.211855	0.0922398	0.51912	-0.00333479	0.977923	0.991798
A_23_P160567	-0.0889282	0.684533	0.855009	-0.3781	0.096816	0.386031	-0.316421	0.159613	0.327124	-0.403898	0.0777167	0.472808	-0.455349	0.0493324	0.451365	-0.396775	0.0826251	0.364373
A_23_P313223	0.29371	0.114512	0.36821	0.289705	0.119181	0.419837	0.407049	0.0339912	0.121475	0.18244	0.315939	0.712502	0.166811	0.358007	0.750917	0.14132	0.434525	0.720964
A_33_P3217153	0.0343482	0.825563	0.926125	0.266389	0.100639	0.391485	0.0675832	0.665199	0.801095	-0.0449855	0.772964	0.935749	0.219308	0.171069	0.609849	0.191459	0.229064	0.551346
A_23_P150852	0.072333	0.375082	0.657941	0.02007	0.803497	0.923442	-0.0177224	0.826059	0.903391	-0.101019	0.220434	0.637779	-0.0267727	0.740135	0.924478	-0.0560332	0.489976	0.759386
A_33_P3267305	0.152301	0.0684537	0.287661	0.036589	0.646211	0.851588	-0.0103977	0.895914	0.944091	0.0778257	0.33416	0.725166	-0.0109507	0.890416	0.972759	0.0360879	0.650707	0.854821
A_23_P382602	0.0447463	0.616442	0.819108	-0.08897	0.324523	0.64127	-0.123403	0.177372	0.34973	-0.180776	0.0548681	0.4345	-0.328512	0.00160299	0.293911	-0.163677	0.0792974	0.358737
A_23_P88331	0.895106	0.00597868	0.0920986	-0.05495	0.849509	0.941938	0.10968	0.705345	0.828323	-0.0172127	0.952582	0.990191	0.207684	0.476427	0.820488	0.0688758	0.812071	0.92968
A_21_P0006193	0.18383	0.214028	0.501593	0.3412	0.028339	0.230237	0.0690382	0.63403	0.779731	-0.0110783	0.938905	0.985914	0.0409812	0.777012	0.936197	0.0251515	0.861906	0.948677
A_24_P331704	0.0155836	0.920099	0.968311	-0.06376	0.682207	0.869613	0.499053	0.00459632	0.0379924	0.0850514	0.585686	0.86624	0.173553	0.272576	0.691142	0.233832	0.144959	0.457066
A_23_P62953	0.0377756	0.79404	0.910488	-0.0109	0.93988	0.978039	-0.257499	0.0883314	0.223769	-0.0738799	0.610669	0.875838	-0.233434	0.119586	0.553724	-0.185438	0.210297	0.532085
A_33_P3233100	-0.0233627	0.918397	0.967592	-0.23389	0.31242	0.631969	-0.302615	0.195656	0.372861	-0.166048	0.469935	0.80788	-0.290366	0.213479	0.649039	-0.0863178	0.705594	0.88268
A_19_P00317481	-0.0237604	0.846125	0.935286	0.239418	0.063422	0.318997	0.220565	0.0849317	0.217729	0.0752323	0.540959	0.843657	0.240806	0.0620511	0.474693	0.162791	0.194671	0.514998
A_23_P60339	0.0803294	0.512168	0.755468	-0.05747	0.638075	0.846987	-0.0894462	0.466161	0.645484	-0.195077	0.122344	0.532456	-0.11616	0.346543	0.743047	-0.170569	0.173205	0.492001
A_21_P0000102	-0.0457793	0.613851	0.817999	-0.10159	0.269796	0.592539	-0.193603	0.0441036	0.143291	-0.15904	0.0919558	0.493326	-0.072624	0.426087	0.794622	-0.0639778	0.482286	0.75449
A_23_P155103	0.125574	0.213663	0.5013	0.17655	0.086966	0.366225	0.0597465	0.546917	0.711048	0.0227196	0.817984	0.95149	0.0342787	0.728685	0.920292	0.00701818	0.943285	0.978346
A_23_P132845	0.153598	0.526839	0.765264	0.050917	0.832957	0.935407	-0.148154	0.541422	0.70634	0.9888	0.00065378	0.150108	0.127378	0.599033	0.872227	0.0920241	0.703491	0.881253
A_23_P404045	-0.0120509	0.955531	0.983872	0.161641	0.458196	0.744765	0.114201	0.598701	0.753317	0.562434	0.0171279	0.32766	0.316972	0.1549	0.592761	0.177758	0.41542	0.705704
A_32_P122754	0.306375	0.137541	0.406105	0.356024	0.087835	0.368233	0.961282	0.000137226	0.00981372	0.30452	0.139787	0.554199	0.525434	0.0160466	0.356617	0.62092	0.00572761	0.169044
A_33_P3311770	0.0720366	0.669301	0.846279	-0.18023	0.292015	0.611631	-0.553404	0.00387894	0.0344877	-0.228202	0.186399	0.607369	-0.251414	0.14764	0.584771	-0.363367	0.0425299	0.287117
A_33_P3277943	-0.14826	0.134308	0.400868	0.126634	0.196957	0.517189	-0.0226294	0.81323	0.895401	-0.125026	0.202427	0.621665	0.00503561	0.958038	0.99027	0.105607	0.278329	0.598522
A_33_P3407675	0.0991518	0.2428	0.532665	-0.08952	0.289851	0.609515	-0.13061	0.129337	0.285725	-0.00470641	0.954868	0.99094	-0.0225623	0.786369	0.938519	-0.147975	0.0886427	0.374935
A_21_P0007502	-0.010516	0.963206	0.98734	0.072564	0.750603	0.900088	-0.0269465	0.905921	0.948884	-0.0863578	0.705413	0.914627	-0.187378	0.415744	0.788172	-0.0303693	0.894044	0.961448
A_33_P3232173	-0.427768	0.0628457	0.27623	0.138055	0.529206	0.786559	-0.395026	0.0835653	0.215598	-0.147001	0.503199	0.824363	-0.188372	0.392976	0.773616	-0.0795085	0.715991	0.887348
A_23_P127652	-0.00475124	0.973613	0.991394	0.1807	0.218858	0.54063	-0.190007	0.197082	0.374528	-0.153319	0.293817	0.697108	-0.169042	0.248735	0.676086	-0.158796	0.277475	0.597759
A_24_P311856	0.548966	0.00240714	0.0647226	0.615124	0.000948	0.079516	0.378859	0.0250709	0.100435	-0.20276	0.206114	0.624415	0.129263	0.413642	0.786301	0.476074	0.00668287	0.174394
A_21_P0010331	0.0677911	0.828943	0.927512	-0.3085	0.332036	0.647039	-0.419485	0.192283	0.368847	-0.370509	0.246883	0.662073	-0.505966	0.119848	0.554402	-0.29622	0.351114	0.660357
A_19_P00800244	-0.100344	0.715707	0.872902	-0.23205	0.403662	0.704075	-0.203749	0.462351	0.642333	-0.314565	0.261686	0.674065	-0.349984	0.213734	0.649186	0.0687817	0.802658	0.925558
A_23_P22499	-0.0311079	0.746729	0.889015	0.007921	0.934365	0.976159	-0.19168	0.0590999	0.172254	-0.0269567	0.779502	0.938209	-0.0112359	0.907013	0.978094	-0.0419778	0.663384	0.860732
A_33_P3239794	2.11049	0.0283405	0.186404	0.400034	0.655495	0.857948	0.391035	0.662719	0.799536	0.517819	0.564382	0.856863	-0.158341	0.859479	0.96416	0.377268	0.673835	0.865885
A_24_P212531	0.00977327	0.929858	0.973142	-0.0103	0.926108	0.97286	-0.375479	0.00316892	0.0314438	-0.109829	0.329465	0.722329	-0.154463	0.175979	0.613981	-0.201028	0.0836306	0.365774
A_24_P69439	0.0653947	0.519805	0.760238	0.069072	0.496913	0.766273	-0.00767228	0.939435	0.968189	0.113191	0.271022	0.680449	-0.0135489	0.893282	0.97377	-0.0683623	0.501284	0.76692
A_21_P0011648	-0.11554	0.695683	0.86201	0.244969	0.410624	0.709241	0.171586	0.562387	0.723443	-0.591127	0.0576575	0.437865	0.271773	0.362441	0.753992	0.319878	0.286012	0.606074
A_24_P141736	-0.286912	0.104663	0.353025	-0.26681	0.12934	0.432849	-0.804408	0.000163811	0.0102035	-0.325625	0.0684351	0.458051	-0.474377	0.0114372	0.341236	-0.469757	0.0121227	0.19754
A_23_P137532	-0.0709565	0.597719	0.808533	0.106573	0.43043	0.723378	0.421575	0.00529284	0.0412166	-0.0453551	0.735267	0.92584	0.17346	0.206087	0.644964	0.140864	0.300633	0.619147
A_32_P857658	0.0028366	0.961742	0.986874	0.04881	0.413842	0.711186	-0.013697	0.816971	0.897167	-0.0968621	0.114747	0.524318	-0.0536248	0.370289	0.75941	0.0285596	0.63031	0.843757
A_21_P0014426	0.285138	0.0620214	0.274879	0.39855	0.012502	0.174329	0.172741	0.242812	0.428154	0.149191	0.310618	0.709488	0.244086	0.105465	0.533137	0.40074	0.0121043	0.19754
A_23_P130488	0.144961	0.222305	0.510893	0.073602	0.528689	0.786204	0.0510093	0.661407	0.798625	-0.00405605	0.972139	0.995255	0.0496485	0.669851	0.900742	-0.0400251	0.730816	0.893552
A_24_P368735	0.232753	0.162444	0.438953	0.623221	0.001123	0.084734	0.610118	0.00134254	0.0209143	0.299809	0.0771999	0.471822	0.391398	0.0251068	0.388197	0.666018	0.000627501	0.13198
A_32_P8402	0.217423	0.0343009	0.204034	0.144353	0.144977	0.453884	-0.100426	0.302748	0.491974	-0.049484	0.607278	0.874071	-0.0110632	0.908174	0.978373	-0.0444494	0.644064	0.850817
A_33_P3333667	-0.295201	0.295087	0.586732	-0.31078	0.271167	0.593431	-0.335202	0.236644	0.420995	-0.242899	0.386459	0.760997	-0.0545868	0.84404	0.959632	-0.380887	0.18129	0.501912
A_32_P96719	1.03083	0.00420045	0.0796707	-0.12559	0.692467	0.874737	0.288615	0.368139	0.557523	0.253072	0.428749	0.788256	0.370756	0.251279	0.678005	0.109208	0.730766	0.893531
A_33_P3310780	0.0323727	0.679197	0.851904	0.035163	0.653432	0.857068	-0.182995	0.0293477	0.110949	-0.0196299	0.801676	0.945681	-0.00377148	0.961475	0.990608	-0.0102437	0.895644	0.962034
A_19_P00321743	0.632881	0.0072349	0.0996653	0.488111	0.030969	0.237946	0.269195	0.211924	0.392936	0.0829956	0.69422	0.909329	0.0444969	0.832791	0.955095	0.0450885	0.830605	0.937001
A_33_P3383871	0.289174	0.0316098	0.195918	0.220578	0.091889	0.376959	0.491407	0.000965842	0.0180611	0.187064	0.148172	0.56352	0.346765	0.0120818	0.344876	0.405177	0.00439658	0.163318
A_24_P364087	-0.129409	0.27908	0.570206	0.099397	0.402413	0.703085	0.13713	0.252395	0.4387	0.0301662	0.797514	0.944734	-0.00924653	0.937261	0.985808	0.12868	0.281705	0.601463
A_33_P3348234	0.136536	0.382576	0.663163	0.245647	0.125197	0.427417	0.0150711	0.922343	0.95823	-0.105221	0.499032	0.822095	0.110553	0.477846	0.821639	0.112908	0.468664	0.745423
A_23_P92642	0.1337	0.12001	0.377536	-0.05789	0.488114	0.761803	0.125532	0.142704	0.304478	0.0476598	0.567229	0.858014	0.0466642	0.575276	0.862291	-0.0296701	0.720905	0.889375
A_33_P3405754	-0.343904	0.0231005	0.169625	-0.24451	0.09381	0.380622	-0.449275	0.00458966	0.0379924	-0.0146176	0.916744	0.980291	-0.0835781	0.552097	0.85496	-0.342066	0.0237397	0.232603
A_24_P944427	-0.0641934	0.862554	0.943356	-0.08019	0.828825	0.933963	0.00940473	0.979756	0.989242	0.0265412	0.942915	0.987067	-0.136144	0.713923	0.915621	-0.130527	0.725195	0.891145
A_23_P165148	-0.204341	0.215657	0.503389	-0.05413	0.737543	0.894652	0.329868	0.0533452	0.161588	-0.0306438	0.849359	0.960823	0.184002	0.262852	0.684909	0.143593	0.378775	0.679535
A_23_P78092	1.0523	0.00101017	0.0466305	0.326291	0.236359	0.559186	0.442586	0.114215	0.264151	-0.00553833	0.983621	0.996862	0.0423189	0.875391	0.968481	0.00758385	0.977573	0.991593
A_23_P169460	-0.169233	0.630847	0.82626	-0.33109	0.351784	0.663355	-0.31012	0.382373	0.570927	-0.25221	0.47575	0.811283	-0.477398	0.185308	0.625196	-0.209912	0.551885	0.79835
A_23_P31903	-0.143487	0.0460989	0.235561	0.059295	0.38641	0.691653	0.00906838	0.893453	0.942992	0.0200641	0.767207	0.934508	0.0252462	0.709743	0.914081	0.078669	0.254444	0.576839
A_33_P3728979	-0.279803	0.0933131	0.334058	-0.26356	0.112299	0.409637	-0.565366	0.00224047	0.0265265	-0.637361	0.000829486	0.151462	-0.155548	0.336871	0.736866	-0.236065	0.151976	0.467047
A_24_P278367	0.0568701	0.54541	0.778922	0.04386	0.640242	0.847784	-0.131315	0.172324	0.343408	-0.113007	0.236875	0.65376	-0.11504	0.228891	0.65955	-0.155643	0.10952	0.405209
A_24_P214231	0.564096	0.0646986	0.279272	0.021895	0.939788	0.978039	-0.00174567	0.995195	0.997633	-0.0447899	0.877234	0.968709	-0.0813338	0.779261	0.936595	0.11558	0.690763	0.874704
A_24_P915007	0.0771644	0.447257	0.712823	0.013463	0.893623	0.960936	-0.106742	0.296851	0.486663	0.007236	0.942693	0.987067	-0.059987	0.553291	0.855314	-0.00725627	0.942533	0.978283
A_33_P3346098	-0.0401355	0.650098	0.836312	0.114044	0.206899	0.528318	-0.104284	0.24664	0.43239	-0.0745932	0.402699	0.771456	-0.0163575	0.85295	0.962575	-0.0690157	0.438103	0.724145
A_33_P3296482	0.134614	0.38449	0.664956	0.124587	0.420145	0.71614	-0.00460162	0.976012	0.987146	-0.0081114	0.957731	0.99138	-0.225961	0.152337	0.589146	-0.0607218	0.692216	0.875501
A_23_P201287	-0.124798	0.230072	0.51901	-0.13956	0.181822	0.499483	0.141474	0.176218	0.348193	0.0184968	0.855809	0.963082	0.11364	0.272717	0.691202	0.0617132	0.546338	0.795065
A_23_P304991	-0.124976	0.308321	0.600262	-0.04106	0.734284	0.892975	-0.171078	0.168679	0.338759	-0.0742718	0.540839	0.843519	-0.041356	0.73247	0.921766	-0.286417	0.0277165	0.243404
A_33_P3415843	0.160923	0.3007	0.5924	0.242204	0.12654	0.428904	0.236508	0.1351	0.29375	0.0187265	0.902605	0.976496	0.307634	0.057111	0.46673	0.100472	0.514076	0.775313
A_33_P3406778	0.404292	0.0690308	0.288823	0.415053	0.06261	0.316622	0.794708	0.00138047	0.0211704	0.342063	0.11893	0.528569	0.589329	0.0115596	0.342726	0.731831	0.00266001	0.155345
A_33_P3246318	0.00570342	0.947814	0.980446	-0.06661	0.448561	0.737945	-0.31558	0.00186883	0.0243514	-0.157534	0.0840731	0.481805	-0.154436	0.0898177	0.515267	-0.229904	0.015879	0.207598
A_21_P0004969	-0.716366	0.0335508	0.201768	-0.09239	0.769198	0.908065	-0.437104	0.176359	0.348394	-0.530948	0.104762	0.511463	-0.640324	0.0543329	0.463198	-0.441969	0.171848	0.49111
A_23_P64669	0.0450413	0.549257	0.781395	0.081612	0.283627	0.604194	-0.0459027	0.541729	0.70657	-0.0123268	0.869165	0.966304	0.0588393	0.435744	0.800228	0.0176697	0.813423	0.929826
A_33_P3357199	0.153026	0.439049	0.707068	0.082788	0.673537	0.865571	-0.213074	0.285246	0.474316	0.0667116	0.734003	0.925579	0.26443	0.188716	0.6285	0.0182365	0.925872	0.971608
A_24_P393372	-0.118391	0.271469	0.561606	0.106295	0.321808	0.639528	-0.271893	0.018267	0.0834776	-0.0583208	0.58286	0.864987	-0.000558752	0.995783	0.999788	-0.124425	0.248665	0.570212
A_23_P92948	-0.279278	0.00824515	0.10536	0.036454	0.701354	0.87841	-0.0848486	0.376641	0.565632	-0.0868834	0.365573	0.746147	-0.00103539	0.99129	0.998589	-0.155799	0.113803	0.411845
A_33_P3327058	0.598516	0.000591335	0.0385411	0.505021	0.002461	0.102747	0.363149	0.0206075	0.089644	0.121665	0.404467	0.772828	0.2511	0.0955777	0.522748	0.161339	0.272627	0.593217
A_33_P3416231	-0.0587048	0.648696	0.835277	0.172351	0.191079	0.510158	-0.117888	0.364718	0.554046	-0.0387615	0.76316	0.932969	-0.0731777	0.570771	0.860693	-0.0837429	0.517111	0.777464
A_21_P0000618	-0.0588643	0.837424	0.932122	-0.34868	0.233885	0.556515	0.181252	0.529701	0.696499	0.100683	0.725936	0.922521	-0.334174	0.253117	0.678289	-0.128362	0.655317	0.857445
A_24_P286935	-0.135019	0.296251	0.587971	0.184986	0.158092	0.471034	0.0892108	0.486117	0.662159	-0.0893471	0.485461	0.815315	-0.052872	0.67833	0.903172	0.0195611	0.877779	0.955778
A_21_P0011381	-0.146202	0.276767	0.567979	0.032804	0.803978	0.923835	-0.146922	0.274488	0.463469	0.0357594	0.786761	0.940759	0.06531	0.622147	0.883312	0.0854001	0.520385	0.779173
A_23_P144959	-0.685862	0.016655	0.14532	-0.56857	0.041837	0.268401	-0.836271	0.00483555	0.0391453	-0.611248	0.0301031	0.376391	-0.34553	0.198684	0.638091	-0.55983	0.0447091	0.292114
A_23_P94591	-0.0793646	0.495493	0.746002	-0.11891	0.311241	0.630801	-0.42704	0.00159624	0.022385	-0.231982	0.057606	0.437865	-0.181942	0.128692	0.564258	-0.218664	0.0718814	0.347672
A_21_P0012241	-0.137968	0.362358	0.647798	-0.01515	0.919344	0.970536	-0.0681611	0.649638	0.790445	-0.092454	0.538833	0.842772	-0.0756207	0.614527	0.880142	0.122802	0.416316	0.706352
A_23_P218086	0.191164	0.203529	0.490548	0.426469	0.00894	0.154647	0.521508	0.00216585	0.0261312	0.419865	0.00985176	0.280238	0.276224	0.0730104	0.494523	0.421603	0.00960358	0.190326
A_23_P209288	0.133148	0.572465	0.794817	0.133427	0.57167	0.810577	-0.0798694	0.73415	0.846891	0.38226	0.116782	0.526952	-0.0302775	0.897411	0.975259	0.226666	0.340923	0.652956
A_21_P0013005	0.293805	0.0315208	0.195522	0.163205	0.210419	0.532105	0.0754298	0.55542	0.717918	-0.0684137	0.59244	0.868141	0.237372	0.0754793	0.496444	-0.159755	0.219781	0.541149
A_32_P84369	0.294888	0.503687	0.750115	0.540643	0.227303	0.549924	1.82114	0.000574425	0.015005	0.601391	0.181455	0.602844	1.39633	0.00485509	0.319582	1.39079	0.00499126	0.164239
A_33_P3360886	0.0690548	0.583987	0.801475	-0.03459	0.783132	0.914221	0.0442262	0.725121	0.841661	-0.000718142	0.995436	0.99938	-0.0192161	0.878391	0.969679	0.0770841	0.541486	0.792428
A_24_P372048	0.0942658	0.173086	0.452765	0.132984	0.060997	0.312652	-0.138166	0.0525047	0.15984	-0.0579999	0.393796	0.765747	-0.031787	0.637689	0.889275	-0.0826446	0.229391	0.551553
A_23_P16538	0.24598	0.137371	0.405987	0.430751	0.014227	0.182549	0.746973	0.000190451	0.0105589	0.40227	0.0206998	0.339784	0.394845	0.0228009	0.380339	0.536688	0.00338644	0.159899
A_21_P0014385	-0.157534	0.0761014	0.302368	0.194868	0.031959	0.240672	0.138264	0.11571	0.266473	0.025355	0.764844	0.934007	0.00593593	0.9441	0.987699	0.0952639	0.269241	0.590199
A_23_P49816	-0.21548	0.197621	0.484893	-0.06572	0.687711	0.872303	-0.270853	0.110168	0.257851	-0.094667	0.563586	0.856331	-0.0816796	0.61783	0.881394	0.145932	0.376556	0.677953
A_33_P3229863	-0.238073	0.185418	0.469449	-0.33737	0.06711	0.327555	-0.184301	0.300276	0.489695	-0.345209	0.0615734	0.446989	-0.253237	0.16034	0.596468	-0.67687	0.00108951	0.139303
A_21_P0003704	-0.220859	0.420993	0.693278	-0.06954	0.798244	0.920697	-0.840791	0.00596573	0.043723	-0.272806	0.322661	0.716899	-0.172086	0.529101	0.847071	-0.218797	0.425261	0.714104
A_33_P3239287	-0.129231	0.176882	0.457821	-0.01034	0.911588	0.96837	0.095498	0.312397	0.502314	0.0425444	0.648669	0.891074	0.0761215	0.418113	0.78985	0.0272044	0.770385	0.911262
A_33_P3226129	-0.235944	0.360627	0.646273	-0.31257	0.230142	0.55299	-0.100886	0.692902	0.82037	-0.266564	0.303334	0.7046	0.789707	0.00589972	0.32769	0.034549	0.892199	0.960832
A_33_P3356004	0.0790011	0.491354	0.74364	0.250489	0.039477	0.261957	0.0195291	0.864024	0.925523	0.0125888	0.912075	0.97926	-0.175067	0.137474	0.574026	0.0338416	0.766846	0.909869
A_32_P54544	0.152481	0.133506	0.399708	0.067104	0.497418	0.766447	-0.306705	0.00559338	0.0424121	0.0011055	0.991019	0.998104	-0.119235	0.234664	0.664938	-0.0546028	0.579968	0.815985
A_24_P127748	0.595998	0.0163677	0.14462	0.413519	0.082089	0.356628	0.341262	0.145658	0.308498	0.012381	0.956528	0.99138	0.544102	0.026378	0.391007	0.251364	0.276967	0.597574
A_21_P0010879	-0.0270399	0.769733	0.900636	0.007605	0.934306	0.976159	-0.22315	0.0251454	0.100576	-0.0583073	0.529819	0.838753	-0.084596	0.365091	0.75593	-0.0941505	0.314848	0.630233
A_33_P3381483	0.356657	0.0300759	0.191243	-0.02806	0.854498	0.944209	0.0547108	0.721085	0.839135	0.0353179	0.817532	0.95149	0.0302956	0.843081	0.959316	-0.0267768	0.861092	0.948282
A_23_P162279	-0.0240842	0.803162	0.914716	0.098488	0.314994	0.633945	-0.121434	0.218894	0.400387	-0.0286121	0.767228	0.934508	-0.121604	0.218277	0.651304	-0.021234	0.826024	0.934669
A_33_P3414689	-0.200098	0.218896	0.506268	0.315567	0.060172	0.310396	0.237499	0.148072	0.31171	0.0838646	0.599559	0.871512	0.170405	0.292138	0.704949	0.312074	0.0627784	0.329915
A_33_P3253501	0.383334	0.000956335	0.0456569	0.015428	0.874508	0.9535	0.233928	0.0263825	0.10372	-0.0119817	0.902365	0.976427	0.0454267	0.642862	0.891458	0.0242965	0.803683	0.926097
A_33_P3245620	0.154365	0.3146	0.605611	0.16329	0.288289	0.608572	0.0258669	0.864201	0.925676	-0.197487	0.202456	0.621665	-0.0832901	0.583377	0.865835	0.0241613	0.87307	0.953613
A_23_P429478	0.255468	0.293826	0.585494	0.493018	0.05188	0.292781	0.240769	0.321606	0.510881	-0.0601064	0.801893	0.9458	0.140447	0.559348	0.857903	0.167923	0.486113	0.756859
A_23_P328034	-0.365226	0.180419	0.462696	-0.36369	0.182165	0.499768	-0.407684	0.137347	0.297033	-0.607043	0.0329044	0.384166	-0.396289	0.147965	0.584911	-0.866339	0.00410005	0.163318
A_33_P3367565	-0.0961672	0.465939	0.726366	-0.0262	0.841372	0.937946	-0.0229453	0.860859	0.923835	-0.0441422	0.736279	0.92584	0.0254685	0.845758	0.96002	0.0437182	0.738711	0.896736
A_33_P3291329	-0.267185	0.0950424	0.337027	0.03763	0.80639	0.924768	-0.0928213	0.547301	0.711426	-0.429759	0.0112186	0.294578	-0.0623054	0.685356	0.904778	-0.017168	0.910905	0.967596
A_33_P3423954	-0.0608521	0.876171	0.949319	0.593783	0.141065	0.448653	0.488058	0.221603	0.403616	0.217664	0.578894	0.863906	0.0708062	0.856139	0.963252	0.313562	0.42626	0.714733
A_23_P107801	-0.356137	0.0298558	0.190481	-0.04505	0.767981	0.907429	-0.124723	0.418039	0.60285	-0.487334	0.00477129	0.248352	-0.157549	0.309096	0.717172	-0.135877	0.378502	0.679388
A_23_P77328	0.327195	0.343917	0.631693	0.367132	0.289888	0.609529	1.30835	0.00116486	0.0196763	0.0458234	0.893151	0.973861	0.464766	0.184569	0.624357	0.270972	0.43122	0.718709
A_32_P96807	0.0727985	0.472345	0.730597	0.052911	0.600106	0.826199	0.0955691	0.348101	0.537793	0.180132	0.0865836	0.485745	0.0942186	0.35478	0.748598	0.173178	0.0983784	0.388142
A_33_P3389394	1.24172	3.78862e-05	0.0123726	0.462809	0.055677	0.301115	0.225246	0.331526	0.52119	0.00757456	0.973577	0.995537	0.0384249	0.866619	0.966438	0.151659	0.509985	0.772374
A_33_P3306545	-0.19778	0.0302263	0.191732	-0.1105	0.204076	0.525291	-0.229153	0.013971	0.0708865	-0.171169	0.0565355	0.436276	-0.107963	0.214171	0.649252	-0.111963	0.198438	0.518355
A_33_P3230264	-0.267927	0.132553	0.398438	-0.10138	0.557886	0.803254	0.0632187	0.713938	0.834507	-0.0782181	0.650504	0.891479	0.0747508	0.664947	0.899473	-0.0835127	0.628725	0.84288
A_21_P0001227	0.207791	0.39481	0.674079	0.434964	0.085205	0.362111	0.539709	0.0366546	0.127547	0.321212	0.194837	0.61504	0.328036	0.185982	0.625547	0.150496	0.535605	0.788813
A_33_P3420380	-0.202064	0.384835	0.665267	-0.28373	0.227315	0.549924	0.0515256	0.822783	0.90113	-0.572584	0.0216593	0.343244	0.283876	0.22709	0.657797	-0.171809	0.45857	0.737483
A_21_P0000189	-0.19215	0.038979	0.215764	0.036539	0.675956	0.866138	-0.0748803	0.395575	0.583042	-0.0889207	0.315155	0.712311	-0.0524947	0.549271	0.854026	-0.0240523	0.782889	0.91705
A_33_P3333810	0.0224584	0.831053	0.928853	-0.02973	0.777722	0.91211	-0.065289	0.537161	0.70262	0.0308535	0.769578	0.934757	-0.0375928	0.721326	0.917468	0.0117938	0.910748	0.967596
A_21_P0007219	0.268645	0.395525	0.674445	-0.18117	0.564362	0.806772	1.28803	0.000626212	0.0156344	1.20657	0.0011105	0.165839	-0.0939982	0.764075	0.932747	0.8408	0.0142882	0.201522
A_23_P324994	-0.146507	0.252516	0.543102	0.018279	0.884258	0.956751	0.176209	0.172354	0.343442	-0.00420118	0.973301	0.995537	-0.00738409	0.953094	0.989194	0.0791929	0.530552	0.786423
A_33_P3317277	-0.383592	0.0431189	0.227865	0.090128	0.614236	0.834889	-0.14537	0.419035	0.603629	-0.10161	0.570263	0.859579	-0.147297	0.413019	0.786021	-0.155991	0.386563	0.684769
A_23_P8253	-0.38394	0.107479	0.357313	-0.19581	0.398238	0.700115	-0.477747	0.0495338	0.154113	-0.351636	0.138049	0.552785	-0.190658	0.410502	0.7842	-0.278007	0.235299	0.556975
A_23_P255153	0.000388341	0.996858	0.998718	0.138167	0.173131	0.489569	0.0225051	0.819618	0.898982	0.13413	0.185349	0.60623	0.0944043	0.34491	0.741879	0.00553156	0.95527	0.982707
A_23_P161424	-0.334361	0.0154127	0.140361	-0.00204	0.987097	0.994841	-0.250496	0.0597725	0.173466	-0.0364871	0.772505	0.935533	-0.0736562	0.560989	0.857938	-0.0498644	0.69309	0.875995
A_23_P342751	-0.44381	0.00530011	0.0879103	0.005103	0.971128	0.989131	-0.290223	0.0520374	0.159055	-0.357374	0.0197611	0.336671	-0.308002	0.0405276	0.430402	-0.399873	0.0104187	0.193243
A_33_P3346333	0.302796	0.179247	0.460862	0.422382	0.067326	0.327995	0.32676	0.148965	0.31275	0.340009	0.134133	0.547491	0.192736	0.385036	0.769138	0.153878	0.486205	0.756859
A_21_P0008624	0.0120051	0.917615	0.967266	0.15124	0.203451	0.525005	-0.108495	0.355994	0.545059	0.0323636	0.780574	0.93877	-0.0235876	0.839024	0.957851	0.103447	0.37827	0.679292
A_23_P33894	-0.296141	0.0306622	0.193583	-0.1622	0.214012	0.535624	-0.181165	0.167513	0.33749	-0.229073	0.0859023	0.484005	-0.0499314	0.696044	0.909206	-0.252294	0.0607951	0.326269
A_21_P0010928	0.836297	0.00601734	0.0922546	0.226184	0.408228	0.70739	-0.00347821	0.989748	0.994455	-0.293219	0.286952	0.693038	0.111326	0.681636	0.904141	0.0152981	0.954933	0.982496
A_23_P78664	0.350053	0.00938369	0.11225	0.003579	0.97647	0.990409	-0.214214	0.0910144	0.228036	0.0162242	0.893671	0.973994	-0.030851	0.799508	0.94357	-0.109401	0.373037	0.67547
A_33_P3362631	0.0353701	0.772511	0.901654	0.006562	0.957178	0.983958	-0.447496	0.00170967	0.0231744	-0.144341	0.247055	0.662125	-0.249801	0.0534942	0.46236	-0.14646	0.240457	0.562354
A_24_P189997	0.250753	0.2669	0.556529	0.418607	0.07227	0.339163	0.568449	0.0185727	0.0842003	0.293199	0.197166	0.617183	0.130834	0.557124	0.856878	0.610422	0.012434	0.197607
A_21_P0000064	-0.301936	0.0809564	0.311683	-0.36374	0.039099	0.261105	-0.227831	0.179504	0.352591	-0.0624998	0.705721	0.914627	-0.235871	0.165424	0.602678	0.0442262	0.789092	0.920008
A_33_P3354414	-0.0653546	0.766978	0.899127	-0.05674	0.7969	0.920446	0.0808794	0.714018	0.834537	0.126161	0.568678	0.858095	0.0995104	0.652409	0.894133	-0.132972	0.548208	0.796392
A_23_P64860	0.259053	0.0833199	0.315998	0.127343	0.378459	0.685043	0.0240383	0.866473	0.926952	0.15954	0.272942	0.681318	0.146963	0.311253	0.719101	0.0288646	0.840025	0.940466
A_23_P97064	0.125773	0.161751	0.437835	0.190615	0.040525	0.264166	-0.127283	0.157057	0.323405	-0.0355292	0.684621	0.905663	-0.0900406	0.309663	0.717609	-0.0525083	0.549491	0.797252
A_23_P381102	0.121482	0.35745	0.643381	0.124381	0.346381	0.657786	0.268109	0.0521702	0.159257	0.00196261	0.987986	0.99707	0.0349456	0.788829	0.939414	0.0999608	0.447077	0.729993
A_23_P256205	0.577301	0.00639049	0.0944786	0.480497	0.019196	0.201058	0.779634	0.000603541	0.015383	0.315027	0.108164	0.516633	0.400324	0.0457864	0.44279	0.417289	0.0382544	0.27577
A_23_P72068	0.0961009	0.308433	0.600296	-0.08597	0.360765	0.670735	0.0388294	0.676725	0.809667	-0.0671767	0.472992	0.80933	-0.068127	0.466851	0.815992	-0.131285	0.169591	0.488547
A_33_P3222045	0.113452	0.38413	0.664678	0.064248	0.619421	0.83807	-0.241939	0.0737927	0.1994	0.0066476	0.958864	0.991913	-0.103389	0.42683	0.795052	-0.160987	0.221986	0.543845
A_32_P181297	0.323675	0.00337527	0.0735095	0.021607	0.822996	0.931797	-0.0430054	0.656867	0.795275	-0.0720546	0.459063	0.803543	-0.0389749	0.68708	0.905133	-0.188503	0.0638583	0.332378
A_33_P3831566	0.623642	0.0343975	0.20417	0.926095	0.003293	0.110273	1.23323	0.000283908	0.0117973	0.846722	0.00619233	0.250871	0.818176	0.00775788	0.329023	0.875427	0.00493124	0.163698
A_23_P92093	0.216995	0.191403	0.477478	0.222804	0.180371	0.497297	0.608222	0.00138439	0.0211898	0.178791	0.277856	0.685424	0.372566	0.0319724	0.403414	0.299512	0.0776255	0.356128
A_33_P3354181	-0.0903614	0.311161	0.602606	0.0461	0.601246	0.826954	-0.0162514	0.853309	0.919603	-0.0909448	0.308142	0.706999	0.0424724	0.629958	0.886213	0.0131643	0.880921	0.957079
A_33_P3403018	-1.20604	0.00692321	0.0978752	-0.24174	0.546483	0.797253	0.293125	0.465773	0.645231	-0.0627119	0.875055	0.967937	0.167241	0.675664	0.902641	0.128278	0.748014	0.901222
A_23_P7941	0.171378	0.130712	0.395648	0.151714	0.177809	0.495031	-0.018327	0.86717	0.927415	-0.11275	0.310797	0.709488	0.0392587	0.720537	0.917309	0.0208267	0.849275	0.943828
A_33_P3369258	-0.033461	0.786811	0.907717	0.175572	0.167527	0.482966	0.153608	0.224196	0.406559	0.0181522	0.883265	0.970008	-0.0303801	0.805992	0.945933	0.000258943	0.998328	0.999569
A_24_P59494	0.0493909	0.840336	0.933161	0.126137	0.608099	0.830623	-0.221001	0.372789	0.561941	-0.225574	0.363214	0.744765	-0.180189	0.465658	0.815464	-0.0465191	0.849495	0.943925
A_33_P3388501	0.0433307	0.622453	0.822144	0.149315	0.102051	0.393653	0.0253025	0.773187	0.871346	0.0375928	0.668972	0.899176	0.0469781	0.593699	0.870209	0.0124415	0.887199	0.959051
A_33_P3353343	0.363811	0.0233796	0.170643	0.618729	0.000555	0.065858	0.259181	0.093917	0.232363	0.114385	0.444399	0.795572	0.135817	0.365532	0.75603	0.24087	0.117512	0.418153
A_33_P3402010	-0.322554	0.0273309	0.183206	-0.17799	0.200444	0.520934	-0.256517	0.0718279	0.195782	-0.340594	0.0207417	0.34026	-0.124532	0.364434	0.755491	-0.16574	0.231711	0.553852
A_23_P253484	-0.331548	0.0286275	0.187302	0.081275	0.565524	0.807201	-0.101929	0.472345	0.65064	0.0619301	0.660816	0.896354	-0.0231248	0.869532	0.966986	-0.101412	0.474559	0.749153
A_33_P3212640	-0.0256433	0.877547	0.949843	-0.16478	0.328921	0.644179	0.125478	0.454531	0.635244	-0.0407453	0.806698	0.948092	0.0631638	0.704807	0.91296	0.0154644	0.925952	0.971608
A_23_P24375	0.0553212	0.503385	0.75	0.023912	0.77118	0.908928	-0.0340658	0.679031	0.811395	-0.119138	0.159168	0.578653	-0.0849558	0.308437	0.717142	-0.0708562	0.393405	0.689658
A_21_P0014672	-0.297319	0.226577	0.515454	-0.50864	0.046542	0.281345	-0.228448	0.348555	0.538193	-0.323516	0.189978	0.610514	-0.29531	0.229597	0.659598	-0.626432	0.0170524	0.211166
A_21_P0014730	-0.194688	0.352219	0.639157	-0.20221	0.334414	0.648651	-0.418222	0.0555799	0.165804	-0.486865	0.0285621	0.371477	-0.142847	0.492299	0.829258	-0.43399	0.0478453	0.299154
A_32_P145153	-0.0180851	0.772844	0.901737	0.029407	0.639501	0.847536	-0.00267664	0.965882	0.982095	0.00282289	0.964019	0.992754	-0.0380957	0.544876	0.852766	0.0170005	0.786096	0.918421
A_24_P187651	-0.191005	0.115089	0.369198	0.000913	0.993757	0.997366	-0.0976953	0.407469	0.593072	-0.142537	0.232077	0.650332	-0.124273	0.295019	0.706969	-0.129239	0.276775	0.597498
A_23_P139297	-0.12683	0.11208	0.364714	-0.09391	0.231545	0.554059	-0.0881224	0.2604	0.447747	0.0609008	0.432167	0.789976	-0.128365	0.108115	0.536307	-0.0967083	0.218526	0.539608
A_23_P417942	-0.136486	0.291917	0.583366	0.124937	0.333387	0.647961	0.25964	0.054067	0.162733	-0.0245463	0.847239	0.960418	0.221572	0.0953691	0.522359	0.142392	0.272227	0.59296
A_33_P3240652	0.504493	0.0153278	0.140141	0.14478	0.449971	0.738707	0.00974567	0.959094	0.978149	-0.142112	0.458223	0.803423	0.14397	0.452467	0.808711	0.122503	0.521671	0.780087
A_23_P377664	0.220511	0.130434	0.3952	-0.10405	0.463627	0.747878	-0.128119	0.368772	0.557974	0.0742157	0.599696	0.871512	-0.210365	0.147871	0.584801	-0.119817	0.399901	0.694454
A_23_P422071	-0.176037	0.406303	0.683252	0.141401	0.503198	0.769999	0.553484	0.0158887	0.0766949	-0.0135761	0.948407	0.988517	0.257619	0.229585	0.659598	0.341757	0.116615	0.416806
A_33_P3282634	0.193445	0.305223	0.59724	-0.19175	0.309341	0.628947	-0.21808	0.249704	0.435391	-0.527938	0.0102647	0.282566	-0.151214	0.420041	0.790554	-0.470708	0.0197547	0.219718
A_24_P788878	-0.13762	0.567768	0.791761	0.31149	0.2047	0.525879	0.157627	0.513491	0.683813	-0.0260871	0.913347	0.979305	0.146523	0.543248	0.852017	0.525547	0.0398717	0.279751
A_21_P0009711	0.0337121	0.873381	0.948045	0.257965	0.232518	0.555151	0.126112	0.553021	0.715965	-0.0760916	0.719488	0.919832	0.123174	0.562212	0.858278	0.310152	0.154918	0.470264
A_24_P336848	-0.324236	0.0104263	0.117669	-0.25784	0.035159	0.251331	-0.402635	0.00233208	0.0269746	-0.289059	0.0200349	0.337277	-0.206915	0.0838082	0.505848	-0.328573	0.00960891	0.190326
A_21_P0000418	-0.0214314	0.914407	0.966074	-0.01897	0.924194	0.972456	0.351814	0.0911085	0.228196	-0.116873	0.55973	0.854637	0.174192	0.387607	0.770588	0.126967	0.526711	0.783702
A_24_P648176	-0.179988	0.25741	0.547954	0.021729	0.889163	0.959369	-0.101784	0.516423	0.686258	-0.0667238	0.669456	0.899307	-0.185294	0.244177	0.672581	0.0233892	0.880762	0.957023
A_21_P0011791	-0.98709	0.00156107	0.0549826	-0.28195	0.298039	0.61678	-0.490931	0.0788954	0.207968	-0.886193	0.00359478	0.233596	-0.593169	0.0373248	0.421104	-0.556274	0.0491863	0.302787
A_24_P401601	0.911166	0.0061326	0.0931342	0.824542	0.011552	0.171341	0.855644	0.00921448	0.0558031	0.687411	0.0305429	0.377625	0.471725	0.1239	0.558972	0.717886	0.0247102	0.235269
A_23_P92202	0.290075	0.0281956	0.185808	-0.00404	0.97376	0.989587	0.0411691	0.73774	0.849418	-0.075108	0.542844	0.845514	0.0485928	0.692867	0.907742	0.017229	0.888402	0.959353
A_23_P26704	-0.346233	0.00204504	0.0604913	-0.18812	0.064763	0.321783	-0.290674	0.00721145	0.0488205	-0.145008	0.146369	0.561246	-0.0848082	0.38581	0.769308	-0.230001	0.0273115	0.241839
A_21_P0013325	-0.359313	0.0541572	0.256516	0.100567	0.570278	0.809673	0.274964	0.131892	0.289523	0.321789	0.0814121	0.478464	0.160895	0.367348	0.757312	0.267745	0.141667	0.452734
A_33_P3220390	0.411099	0.0371144	0.210923	0.484792	0.016247	0.19067	0.535219	0.00905825	0.0552423	0.263124	0.165967	0.584944	0.276677	0.146395	0.583212	0.466523	0.0200096	0.220512
A_23_P315836	0.493095	0.0116677	0.123928	-0.24424	0.179763	0.49683	-0.478423	0.0139236	0.0707926	-0.208638	0.248434	0.663754	-0.210455	0.244497	0.673051	-0.0865996	0.62621	0.841316
A_23_P77529	0.497214	0.159451	0.43507	0.171433	0.618472	0.83757	0.320825	0.355735	0.544882	-0.517191	0.14428	0.558733	-0.199334	0.563052	0.858466	-0.25929	0.453445	0.734425
A_23_P77066	-0.289381	0.020966	0.161182	-0.11516	0.325638	0.641994	-0.0243275	0.833231	0.907824	-0.160603	0.176084	0.597777	-0.00809545	0.944107	0.987699	-0.160856	0.175441	0.495469
A_23_P387552	-0.0935272	0.336898	0.625832	-0.12471	0.205053	0.526076	-0.251093	0.016713	0.079247	-0.21087	0.0396403	0.401481	-0.0733761	0.448814	0.806575	-0.152318	0.125912	0.429374
A_24_P80204	0.252901	0.206955	0.493731	0.167787	0.396193	0.69868	0.744085	0.00125128	0.020197	0.188612	0.341565	0.730028	0.439964	0.0355898	0.414599	0.372556	0.070081	0.344982
A_24_P146211	0.231314	0.0768839	0.303907	0.076681	0.540755	0.793883	0.486904	0.000998781	0.0183296	0.0283064	0.820504	0.951559	0.21354	0.100189	0.526886	0.133165	0.293456	0.612914
A_23_P44139	0.267551	0.0845886	0.318564	-0.01704	0.908503	0.966985	-0.00343135	0.981535	0.990061	-0.0162289	0.912848	0.97926	-0.00285867	0.984616	0.99619	-0.150362	0.317772	0.633116
A_33_P3309526	0.324419	0.104112	0.352099	0.336032	0.093187	0.379569	0.0733026	0.702867	0.826544	-0.0339997	0.859326	0.964396	0.104343	0.587977	0.867529	0.114726	0.551752	0.79835
A_24_P542375	0.0302606	0.771658	0.901342	0.127528	0.23082	0.553318	-0.0852065	0.417865	0.602734	0.0910167	0.387484	0.761428	-0.0429136	0.681053	0.903919	0.0405785	0.697449	0.878277
A_23_P217737	-0.165141	0.231918	0.52084	0.024911	0.853878	0.944031	0.171536	0.215091	0.396349	-0.00167945	0.990088	0.997667	0.00723095	0.957345	0.990199	0.241985	0.0869345	0.371997
A_24_P602507	-0.0749788	0.616996	0.819205	-0.23983	0.121569	0.422812	-0.221892	0.149981	0.314014	-0.320395	0.0438401	0.411762	-0.293152	0.0626767	0.476199	-0.251459	0.105702	0.399604
A_23_P86216	0.0273074	0.823593	0.925491	-0.07532	0.540592	0.793847	-0.25106	0.0527862	0.160403	-0.0710916	0.563343	0.856331	-0.0928831	0.451823	0.808454	-0.178049	0.158157	0.47426
A_21_P0012011	0.0193095	0.87678	0.949437	0.21379	0.099399	0.389397	0.176856	0.16753	0.33749	0.00285854	0.981681	0.996862	-0.0545141	0.662369	0.898935	-0.000956925	0.993867	0.997838
A_19_P00326808	-0.161948	0.365021	0.649554	0.084978	0.63153	0.844008	-0.0495232	0.779383	0.875328	-0.187153	0.297135	0.699754	-0.0323484	0.85472	0.962857	0.0314467	0.858723	0.947152
A_24_P46953	-0.193772	0.281645	0.573029	-0.17803	0.32129	0.639071	-0.621954	0.00235595	0.0271026	-0.240921	0.184704	0.605739	-0.331758	0.07399	0.494645	-0.308306	0.0947801	0.38383
A_23_P6561	0.0375642	0.700823	0.864392	0.145895	0.147436	0.457238	0.213626	0.0400937	0.134764	0.345895	0.00221025	0.203408	0.0867849	0.379238	0.765094	0.250329	0.0184993	0.215749
A_33_P3302957	-0.232807	0.0459455	0.235465	0.080968	0.464227	0.748361	-0.146107	0.19433	0.371172	-0.191987	0.0936968	0.49517	-0.0284086	0.79593	0.942148	0.054237	0.622404	0.83955
A_33_P3211473	0.0479663	0.514598	0.756926	-0.05296	0.472438	0.752314	-0.199934	0.0129677	0.068042	-0.111548	0.140037	0.554548	-0.111125	0.141451	0.577409	-0.102493	0.173022	0.491927
A_23_P341325	-0.1741	0.0886402	0.326305	-0.09633	0.331716	0.646794	-0.209102	0.0445271	0.14415	-0.192203	0.0624524	0.447482	-0.111983	0.261439	0.684769	-0.11045	0.267785	0.588759
A_21_P0002768	0.0260192	0.795043	0.910924	0.059447	0.554527	0.800812	-0.166453	0.10961	0.256942	-0.120512	0.238282	0.654653	-0.0627027	0.533293	0.848876	-0.135945	0.185823	0.505393
A_23_P70127	-0.828315	0.0213381	0.162912	0.121677	0.714219	0.884322	0.0385701	0.907423	0.949895	-0.0947699	0.775306	0.936622	0.136951	0.680382	0.903637	0.00975145	0.97654	0.991151
A_33_P3287922	0.127918	0.13249	0.398438	-0.00088	0.991481	0.996819	-0.141445	0.0986206	0.239452	-0.02184	0.790587	0.942107	-0.0185849	0.821173	0.951156	-0.0414244	0.61546	0.835684
A_23_P320739	-0.590322	0.0232401	0.170295	-0.52316	0.041109	0.266105	-0.706141	0.00834586	0.0527425	-0.550136	0.0327768	0.383946	-0.458007	0.0698477	0.489243	-0.684343	0.0101501	0.191555
A_21_P0002692	0.128315	0.500291	0.748368	0.306202	0.118613	0.419151	0.226885	0.23992	0.424939	0.0955996	0.614471	0.877551	0.235513	0.223233	0.655255	0.443727	0.0291613	0.247643
A_23_P146187	0.24527	0.174322	0.454556	0.325041	0.077499	0.348989	-0.350677	0.0586134	0.171261	0.0845394	0.631334	0.884804	-0.157136	0.376422	0.763358	-0.104074	0.555403	0.800763
A_23_P57819	-0.0120473	0.881429	0.951547	0.220476	0.013056	0.176152	0.108171	0.1917	0.368196	0.0788934	0.335289	0.725911	0.106124	0.199825	0.639079	0.159736	0.0608105	0.326286
A_23_P161297	-0.384203	0.133176	0.399212	-0.27405	0.276244	0.598297	-0.401665	0.117524	0.26943	-0.15618	0.530015	0.838838	-0.318837	0.20801	0.645439	0.0158207	0.948979	0.980429
A_23_P206792	-0.0673657	0.774285	0.902389	-0.02413	0.918096	0.970196	0.0671512	0.774983	0.872422	0.112134	0.633853	0.885821	-0.0136084	0.953749	0.989194	0.0794469	0.735333	0.895503
A_23_P19702	0.0902878	0.421395	0.693662	0.153902	0.178179	0.495466	0.416534	0.00142242	0.0212922	0.227959	0.0529156	0.430052	0.175486	0.127682	0.563538	0.251444	0.0347374	0.265818
A_24_P322847	-0.156024	0.23531	0.524606	0.043577	0.735343	0.893865	-0.243547	0.071701	0.195496	-0.026473	0.837125	0.957084	-0.1104	0.396115	0.775667	-0.0901061	0.487008	0.757473
A_23_P304524	0.110595	0.586261	0.802989	0.373505	0.07824	0.350177	0.725418	0.00202286	0.0252336	0.342447	0.103948	0.509714	0.524747	0.0174466	0.359921	0.407756	0.0565714	0.317449
A_21_P0000252	0.267812	0.101447	0.347735	0.219463	0.173988	0.490583	0.255561	0.116803	0.268178	0.216045	0.180429	0.601946	-0.0502468	0.749258	0.928024	0.306539	0.0638746	0.332398
A_24_P311771	0.0531815	0.602706	0.811461	0.094556	0.358871	0.669193	0.0699634	0.494764	0.669112	0.0688429	0.501605	0.823759	-0.00154346	0.987898	0.997501	0.0823795	0.422684	0.712244
A_33_P3269359	-0.178365	0.223572	0.511991	-0.0769	0.593128	0.821365	-0.44508	0.00580618	0.0432729	-0.195949	0.183139	0.604073	-0.18405	0.209798	0.647509	-0.156049	0.2845	0.604461
A_24_P95154	0.0174137	0.875598	0.948891	-0.04384	0.694061	0.874972	-0.0695965	0.533761	0.699786	0.0189487	0.864743	0.965756	-0.100208	0.373198	0.760816	-0.262532	0.0283249	0.245261
A_23_P94301	0.0576061	0.740108	0.88645	-0.03772	0.827874	0.933621	-0.702886	0.000720907	0.0161231	-0.164209	0.349937	0.735935	-0.305543	0.0915121	0.51758	-0.314135	0.0834614	0.365274
A_33_P3258946	-0.135148	0.199998	0.486894	-0.16871	0.114312	0.4128	-0.150143	0.156812	0.323026	-0.14007	0.184877	0.605739	-0.0951809	0.360866	0.752935	0.0212909	0.83613	0.939062
A_33_P3269588	-0.171849	0.157396	0.432831	0.116596	0.329683	0.64478	-0.172229	0.156534	0.322679	-0.0537996	0.649217	0.89133	-0.127446	0.287975	0.701273	-0.0589462	0.618447	0.837411
A_24_P72064	-0.275919	0.116103	0.370815	-0.30781	0.08219	0.356792	-0.275871	0.116162	0.267236	-0.265914	0.128966	0.540317	-0.2992	0.0903641	0.515854	-0.333399	0.061641	0.327383
A_24_P322741	-0.106712	0.287957	0.579269	-0.06296	0.526168	0.784565	0.216189	0.0400967	0.134764	0.171206	0.0963804	0.498288	0.118631	0.239309	0.669195	0.0625351	0.528921	0.785046
A_23_P4899	0.0501434	0.82128	0.924271	0.189169	0.398801	0.700642	-0.411682	0.0768123	0.204628	0.08645	0.697368	0.910512	-0.017101	0.938549	0.986045	0.229538	0.308308	0.624866
A_21_P0001365	-0.261833	0.0432337	0.228155	-0.02105	0.862687	0.947722	0.0287667	0.813242	0.895401	0.0483982	0.691469	0.908575	0.111753	0.364297	0.755491	0.109493	0.373843	0.675911
A_21_P0011187	-0.245931	0.409859	0.685443	-0.22163	0.456814	0.743837	-0.484664	0.114162	0.264073	-0.310523	0.300925	0.701885	-0.186515	0.530179	0.847398	-0.614436	0.0498477	0.304511
A_23_P66117	-0.122272	0.11465	0.368432	-0.05741	0.445705	0.735819	-0.0350677	0.639518	0.783436	0.0471748	0.529733	0.838753	0.00016201	0.998268	0.999956	-0.064549	0.392281	0.688812
A_33_P3251289	0.110434	0.200474	0.487206	0.190536	0.034506	0.249344	0.172305	0.0531422	0.161209	0.0856401	0.316147	0.712576	0.110233	0.201256	0.640319	0.124016	0.153055	0.467958
A_33_P3326733	-0.0228846	0.860311	0.942342	0.052427	0.687418	0.872088	-0.0717645	0.582588	0.740251	0.0824272	0.528458	0.838219	0.123032	0.350229	0.746634	0.144877	0.273695	0.594277
A_33_P3411325	-0.47647	0.398354	0.676654	-0.73521	0.198877	0.519115	-0.478111	0.396766	0.583913	-0.7471	0.192058	0.611812	-0.77052	0.179175	0.617752	-0.236037	0.673184	0.865779
A_21_P0013225	0.00254347	0.993013	0.997525	-0.2081	0.477069	0.755619	-0.202774	0.488245	0.663638	-0.381655	0.199942	0.619697	-0.41426	0.165947	0.603592	0.0840528	0.772562	0.911964
A_21_P0000158	0.0113176	0.889381	0.954531	-0.06217	0.448625	0.737952	-0.0806321	0.328555	0.518051	-0.009498	0.90707	0.977727	-0.0834439	0.312451	0.719544	-0.150616	0.0774747	0.356128
A_24_P333733	-0.317953	0.00816534	0.105192	-0.17148	0.124886	0.427076	-0.188391	0.0940751	0.232581	-0.0699877	0.518874	0.834191	-0.148605	0.179844	0.61839	-0.10592	0.33275	0.646234
A_23_P252981	-0.474828	0.198492	0.485717	-0.01145	0.974632	0.989871	-1.023	0.0103172	0.0596682	-0.632503	0.0925325	0.493803	-0.384945	0.293169	0.705945	-0.476129	0.197324	0.517655
A_23_P85180	0.0327447	0.749983	0.890495	0.245691	0.026434	0.224855	0.184229	0.0860303	0.219551	0.0260782	0.799552	0.944854	0.0159403	0.876579	0.969074	0.0339971	0.740787	0.897894
A_23_P47565	0.0712057	0.520205	0.760548	0.018313	0.86789	0.950337	0.444727	0.000741569	0.0162839	0.260001	0.0282343	0.371426	0.271944	0.0225606	0.378771	0.278067	0.0200877	0.220896
A_24_P330971	-0.160131	0.0745492	0.299775	-0.21634	0.019995	0.202484	-0.379064	0.000316084	0.0121221	-0.163437	0.0692694	0.460268	-0.217467	0.019452	0.366754	-0.267725	0.00551265	0.166774
A_23_P42353	-0.975848	0.00447591	0.0818216	-0.09613	0.751102	0.900276	-0.567812	0.0739087	0.199551	0.00539694	0.98577	0.996862	-0.0318054	0.916304	0.979891	-0.224267	0.462261	0.73999
A_23_P218358	0.285216	0.163293	0.439858	-0.34419	0.096643	0.385856	0.0104568	0.95802	0.977591	-0.310349	0.131255	0.543238	0.052355	0.792332	0.941068	-0.0259133	0.896237	0.962472
A_33_P3241393	0.240502	0.366602	0.651128	0.250036	0.34838	0.65984	1.205	0.000229139	0.0110586	0.508653	0.0663423	0.452729	0.853931	0.0042796	0.312011	0.874621	0.00360119	0.16027
A_33_P3365735	-0.119415	0.308196	0.600144	0.094114	0.419192	0.71511	-0.0148242	0.897778	0.94501	0.108614	0.352731	0.73817	0.0287372	0.803461	0.944951	0.0175547	0.879095	0.956315
A_23_P119448	2.88895	0.00143763	0.0533187	1.30082	0.105553	0.399213	1.97802	0.0186899	0.0845099	0.963982	0.222325	0.639653	0.244733	0.751691	0.928812	1.17811	0.139992	0.449816
A_23_P58788	0.26785	0.164989	0.44192	0.672577	0.002005	0.096808	0.392943	0.0481896	0.151312	0.112686	0.549674	0.849689	0.213998	0.26239	0.684769	0.242382	0.206634	0.527836
A_33_P3332135	-0.104327	0.494743	0.74569	0.153283	0.319611	0.637639	-0.0693451	0.648668	0.789869	-0.10915	0.475298	0.810877	0.0118388	0.937812	0.985808	0.00434583	0.97715	0.991467
A_23_P39799	-0.00450811	0.984141	0.994424	0.420513	0.07708	0.348895	1.1357	9.16443e-05	0.00919389	0.376729	0.110072	0.518591	0.68422	0.00704562	0.328793	0.859135	0.00129432	0.148093
A_24_P44931	-0.141098	0.22072	0.508969	0.128871	0.261615	0.583238	0.334088	0.00786712	0.0510499	0.0895932	0.430673	0.789309	0.136835	0.234375	0.664762	0.242109	0.0434535	0.289385
A_23_P30745	-0.0811281	0.33316	0.623068	-0.07321	0.381259	0.687073	0.122357	0.151338	0.316059	-0.0561224	0.500073	0.822771	0.0623296	0.454591	0.810007	0.0358323	0.665517	0.862111
A_23_P2884	-0.225789	0.0248742	0.17517	-0.08908	0.345386	0.656792	-0.208352	0.0364727	0.127164	-0.0248393	0.789935	0.942018	-0.0910745	0.334964	0.735643	-0.141011	0.142825	0.454451
A_21_P0012380	0.173397	0.332963	0.622974	0.248643	0.17111	0.487457	0.500977	0.0103959	0.0599026	0.0974403	0.582793	0.864987	0.246891	0.173982	0.612699	0.261967	0.150516	0.465439
A_32_P120604	0.084989	0.424871	0.695908	0.355293	0.003268	0.110016	0.302734	0.00968609	0.0574682	0.270934	0.018407	0.3313	0.276577	0.0164448	0.358414	0.363085	0.00277747	0.155955
A_23_P170901	-0.900462	3.28637e-05	0.0118096	-0.25929	0.126475	0.428817	-0.603706	0.00161977	0.0225042	-1.15079	1.65702e-06	0.0440635	-0.631453	0.00111473	0.270656	-0.732878	0.000287135	0.126534
A_23_P425104	0.235237	0.089492	0.327477	0.226963	0.10038	0.390963	0.240568	0.0830391	0.21474	0.191313	0.161296	0.581182	0.183741	0.177575	0.616094	0.132252	0.325555	0.639841
A_21_P0011867	0.388051	0.0265796	0.180605	0.600546	0.001566	0.0905	0.300476	0.0773807	0.205481	0.0639086	0.694301	0.909329	0.146448	0.372418	0.760451	0.135097	0.40979	0.700938
A_24_P141629	0.314251	0.0339668	0.203125	-0.14545	0.300772	0.619625	-0.206422	0.148223	0.311859	0.0169633	0.902409	0.976435	-0.138525	0.323676	0.72808	-0.251595	0.0823446	0.363907
A_21_P0004771	0.0799006	0.617515	0.81945	0.187527	0.248902	0.572066	0.327101	0.0526853	0.160243	-0.140879	0.38229	0.758138	-0.28951	0.0827823	0.505265	0.000568457	0.997155	0.99903
A_23_P301855	-0.359477	0.335416	0.624781	-0.65295	0.089496	0.371781	-0.604127	0.114002	0.263887	-0.871287	0.0279446	0.370255	-0.252997	0.494804	0.829993	-0.630451	0.100152	0.391204
A_33_P3348782	-0.144868	0.680141	0.852726	-0.59944	0.10069	0.391568	-0.416487	0.244354	0.429952	-0.0379019	0.913901	0.979492	-0.238757	0.498709	0.832226	-0.0796896	0.820278	0.932717
A_21_P0014115	-0.0270594	0.790344	0.908999	0.098534	0.339138	0.652558	-0.0223513	0.826121	0.903391	0.0344629	0.735077	0.92584	0.0497644	0.625752	0.884071	0.0768068	0.453809	0.734537
A_33_P3362153	-0.146336	0.202706	0.489726	-0.09111	0.420822	0.716531	-0.321164	0.00978171	0.0578034	-0.158092	0.170425	0.591868	-0.0329513	0.76906	0.934639	-0.0974315	0.389993	0.687028
A_33_P3339650	-0.0887976	0.524887	0.763806	-0.10764	0.442145	0.733104	-0.215449	0.133621	0.291777	0.0605023	0.663829	0.897385	0.042282	0.760988	0.931516	0.125189	0.372853	0.675402
A_23_P502654	-0.066647	0.631563	0.82638	-0.34645	0.021185	0.207016	-0.468891	0.00314652	0.0313262	-0.235403	0.102667	0.507361	-0.317092	0.0327922	0.407929	-0.325478	0.0289786	0.247147
A_21_P0014067	-0.140222	0.601464	0.810692	0.229242	0.39636	0.698765	-0.418293	0.130761	0.287919	-0.273412	0.313912	0.711492	0.0855731	0.749301	0.928024	-0.0526328	0.844033	0.942018
A_23_P200138	0.590642	0.233144	0.521997	1.46875	0.006859	0.142081	2.00151	0.000612663	0.0154015	1.53878	0.00500566	0.249529	1.25107	0.0179507	0.361601	1.31978	0.013296	0.200487
A_23_P156156	0.0361971	0.602703	0.811461	0.040513	0.56058	0.804838	0.0125715	0.856032	0.921305	0.0219704	0.751434	0.929033	-0.000298747	0.996558	0.999956	-0.033514	0.629654	0.843496
A_23_P33607	-0.0422992	0.719299	0.875044	-0.16016	0.184327	0.502593	-0.292076	0.0218534	0.0925803	-0.0142029	0.903784	0.976611	-0.162586	0.178118	0.617135	-0.182875	0.132526	0.438029
A_33_P3256391	0.08186	0.510202	0.754342	0.048081	0.697689	0.876379	0.30474	0.0227307	0.0946976	-0.00239929	0.9845	0.996862	0.104505	0.402426	0.778715	0.141577	0.260732	0.583029
A_21_P0013784	-0.113569	0.457057	0.719829	-0.11531	0.450319	0.739056	-0.222739	0.153839	0.319102	-0.120036	0.432279	0.789976	-0.0364494	0.809961	0.947282	-0.0734802	0.628737	0.84288
A_33_P3233645	9.68688	5.76073e-13	1.53189e-08	0.416271	0.421822	0.717181	-0.0701956	0.891237	0.941711	-0.488964	0.347148	0.734572	-0.215925	0.674761	0.902578	0.0516297	0.919879	0.970239
A_21_P0005202	-0.331144	0.185176	0.469202	0.165028	0.500626	0.768476	0.0309942	0.898681	0.945434	0.128074	0.600207	0.871632	-0.0121459	0.960196	0.990446	0.00392677	0.987126	0.995059
A_33_P3348519	-0.63038	0.072696	0.29672	-0.20781	0.536631	0.790871	-0.208349	0.535595	0.701335	0.16611	0.620647	0.880183	-0.227261	0.499682	0.832449	-0.295704	0.382019	0.681912
A_21_P0014157	0.227871	0.17743	0.458302	-0.15596	0.349057	0.660415	0.22434	0.183886	0.35826	0.0384605	0.815132	0.950647	0.0824208	0.617365	0.881353	0.116009	0.483537	0.7553
A_33_P3392892	-0.105454	0.404558	0.681711	0.064503	0.607837	0.830434	-0.0741344	0.55583	0.718343	-0.258036	0.0517693	0.428583	0.044247	0.724274	0.918595	-0.0880723	0.484984	0.756029
A_33_P3255229	0.296524	0.0960159	0.338907	0.258504	0.142903	0.450993	-0.0779279	0.649203	0.790111	0.0150462	0.929806	0.984196	-0.070182	0.681882	0.904234	-0.017228	0.919662	0.970078
A_23_P153867	-0.133865	0.398347	0.676654	0.153616	0.334058	0.648302	0.0770413	0.624449	0.772746	-0.0639019	0.684363	0.905643	0.0379701	0.808828	0.946964	0.312498	0.0591201	0.32299
A_23_P8416	-0.217529	0.0391434	0.216134	0.018922	0.8482	0.941791	-0.138125	0.174007	0.345545	-0.262228	0.0153593	0.317078	-0.0661075	0.506248	0.835198	-0.0889134	0.373845	0.675911
A_23_P206382	-0.123632	0.184647	0.468256	-0.07835	0.393116	0.696498	-0.0630075	0.490573	0.665679	-0.0253572	0.780159	0.93852	-0.00438517	0.961458	0.990608	0.0336008	0.711736	0.885193
A_32_P192474	-0.287943	0.139251	0.408356	-0.25868	0.181391	0.498878	-0.180494	0.344509	0.53418	-0.207825	0.278455	0.68589	0.0253228	0.893098	0.973736	-0.00997067	0.957791	0.983495
A_24_P372134	-0.0384544	0.729003	0.880271	0.280336	0.019944	0.202484	0.093893	0.401743	0.58786	-0.022217	0.841165	0.958898	0.193322	0.0945034	0.522027	-0.0476327	0.668119	0.863453
A_23_P41942	0.25244	0.199103	0.486096	0.234864	0.230691	0.553318	-0.594641	0.00586435	0.0433903	-0.0497349	0.795536	0.943792	-0.174833	0.367726	0.757631	-0.213998	0.273073	0.593603
A_21_P0013050	-0.487833	0.112434	0.365193	-0.52374	0.090091	0.37293	-0.429366	0.158942	0.326125	0.194849	0.512757	0.830157	-0.60288	0.0541175	0.462582	-0.654157	0.0383705	0.27577
A_33_P3399433	0.128887	0.275122	0.565673	0.037632	0.745998	0.898196	-0.155215	0.192197	0.368805	-0.140523	0.235631	0.653258	-0.0287649	0.804319	0.945265	-0.0952384	0.416254	0.706338
A_33_P3386364	0.0472458	0.618163	0.819701	0.253759	0.01432	0.182814	-0.17924	0.0709315	0.194074	-0.0406232	0.667922	0.898855	-0.0889672	0.352409	0.747626	-0.0308081	0.744628	0.89997
A_23_P1575	1.49913	0.0323623	0.198404	0.268677	0.681489	0.869328	-0.129259	0.84317	0.913824	0.221966	0.734347	0.92575	-0.122599	0.851145	0.961907	0.135377	0.835859	0.938912
A_33_P3481113	0.0694879	0.76328	0.897357	0.284184	0.227617	0.550038	0.160065	0.490356	0.665575	0.136377	0.555986	0.853012	-0.0819402	0.722621	0.917988	0.0416034	0.856779	0.946774
A_32_P108254	0.216892	0.174019	0.454174	0.345586	0.037166	0.256277	0.28564	0.0789999	0.208116	0.39694	0.018793	0.332607	0.291257	0.0737804	0.494602	0.127272	0.416652	0.706652
A_33_P3266564	0.0318171	0.88165	0.95165	0.380943	0.088055	0.368691	0.0334036	0.8758	0.932041	0.218618	0.31359	0.71121	-0.0944549	0.659338	0.897523	0.00408287	0.984753	0.994245
A_24_P109644	-0.137432	0.464903	0.725626	0.414588	0.037555	0.256682	0.16074	0.394071	0.581636	0.0778629	0.677193	0.902229	0.0669382	0.720246	0.917309	0.304616	0.115809	0.415376
A_21_P0014782	-0.10483	0.590894	0.805064	0.155883	0.4265	0.720415	-0.264194	0.185205	0.360066	-0.374918	0.0666321	0.453705	-0.13183	0.50012	0.832545	-0.223537	0.258793	0.580571
A_23_P75283	0.787481	0.0107799	0.119731	0.386709	0.17788	0.495124	0.756784	0.0136365	0.0700044	0.20375	0.469101	0.807652	0.447433	0.122286	0.557637	0.410728	0.153808	0.468991
A_23_P309246	-0.0724255	0.518352	0.759324	0.072023	0.520649	0.781106	-0.140361	0.218304	0.399721	-0.155002	0.176076	0.597777	-0.17345	0.132586	0.569058	-0.117065	0.301258	0.619209
A_23_P166616	-0.473195	0.161172	0.436844	-0.15606	0.635174	0.845372	0.327895	0.324284	0.513511	-0.0921415	0.778903	0.938081	0.358973	0.281897	0.697143	-0.177604	0.589595	0.82151
A_33_P3375576	0.0636096	0.639455	0.830697	0.18134	0.191638	0.510984	0.443612	0.0039853	0.035057	0.236667	0.0938321	0.49517	0.168298	0.223974	0.655614	0.353565	0.0167767	0.210046
A_33_P3354151	-0.0556328	0.487252	0.741339	0.069642	0.386428	0.691653	0.0612825	0.444828	0.626642	-0.0851181	0.292413	0.696053	0.0464751	0.560837	0.857938	0.0466388	0.559471	0.80281
A_33_P3291097	0.0584565	0.793655	0.910378	0.21535	0.341353	0.654028	-0.0796308	0.72184	0.839464	-0.161929	0.471728	0.808793	0.0902091	0.686893	0.905092	0.0984144	0.660274	0.859745
A_33_P3285639	0.0995526	0.448466	0.713809	0.101159	0.441304	0.732442	-0.0506945	0.697681	0.823249	-0.171353	0.199298	0.618694	-0.0958824	0.465095	0.815281	0.366313	0.0109404	0.194377
A_23_P3963	-0.00125495	0.990128	0.996587	0.177151	0.0942	0.381149	0.266132	0.0163768	0.0781851	0.0528674	0.603668	0.872869	0.0739248	0.469596	0.817405	0.0241363	0.812061	0.92968
A_21_P0006520	-0.0640794	0.567118	0.791409	0.056228	0.615141	0.835559	-0.136558	0.230427	0.413937	-0.438871	0.000928617	0.152575	-0.0671318	0.548988	0.85396	-0.0872078	0.437957	0.724083
A_23_P170453	-0.228838	0.100018	0.344944	-0.03351	0.802002	0.922441	-0.334579	0.0209845	0.0906705	-0.270181	0.0557006	0.436276	-0.124331	0.357887	0.750863	-0.187497	0.1722	0.491416
A_23_P255869	-0.0156585	0.884907	0.952554	-0.08447	0.438904	0.730164	-0.43825	0.000723311	0.0161555	-0.201749	0.0754414	0.468678	-0.218789	0.0557439	0.464263	-0.28818	0.0150174	0.204497
A_24_P260443	-0.333246	0.408891	0.684712	0.370325	0.359894	0.669914	0.547909	0.181786	0.355252	0.544757	0.184182	0.605382	0.199413	0.618882	0.882038	0.479911	0.239318	0.56154
A_23_P57370	0.160342	0.138177	0.407182	0.20423	0.063916	0.319902	0.435754	0.000563914	0.0149197	0.130888	0.221208	0.638564	0.286293	0.0128779	0.349794	0.31037	0.00784855	0.180607
A_19_P00319204	0.0145089	0.937117	0.976635	0.005349	0.976793	0.990576	0.18358	0.325191	0.514399	-0.263254	0.164457	0.583445	-0.212741	0.25654	0.681033	0.0991773	0.591266	0.822432
A_23_P165891	0.0539366	0.598302	0.808754	0.197165	0.066241	0.32578	0.0591645	0.563654	0.724686	0.173126	0.102939	0.507637	0.0735386	0.474131	0.819588	0.0448983	0.660575	0.859745
A_33_P3270593	-0.152383	0.339665	0.627839	-0.28246	0.086222	0.364245	-0.307563	0.0637508	0.180441	-0.353395	0.035877	0.393656	-0.220599	0.173034	0.61204	-0.410641	0.0169107	0.210859
A_21_P0006415	-1.0112	0.0124193	0.126901	-1.1554	0.00531	0.132275	-0.751221	0.0533125	0.161578	-0.502268	0.182963	0.603902	-0.6804	0.0772409	0.499633	-1.00073	0.0131986	0.199999
A_23_P200728	-0.534884	0.230003	0.518941	0.051518	0.905958	0.966354	0.703994	0.119637	0.272249	0.316071	0.471948	0.808793	0.580764	0.194134	0.632726	0.931353	0.0446279	0.291901
A_21_P0012944	-0.444274	0.0142888	0.135413	-0.26898	0.116915	0.416463	-0.286858	0.0960975	0.235893	-0.178722	0.287727	0.693423	-0.299997	0.0829318	0.505265	-0.326406	0.0612	0.326961
A_33_P3240353	-0.0938463	0.337666	0.626353	0.025796	0.789513	0.916899	-0.174323	0.0844	0.217037	-0.058421	0.547234	0.848482	-0.0735168	0.450207	0.807158	-0.0754732	0.438452	0.724413
A_23_P82929	0.387477	0.343373	0.631336	-0.00822	0.983738	0.993527	0.0898382	0.823911	0.901734	-0.0092815	0.981645	0.996862	-0.165141	0.683045	0.904567	-0.201849	0.618159	0.837362
A_24_P312325	-0.148738	0.57274	0.794834	-0.56468	0.043278	0.273104	-0.377336	0.162755	0.331377	-0.129349	0.623378	0.881186	-0.118845	0.651669	0.893923	-0.0949332	0.718091	0.887925
A_24_P190877	-0.205191	0.039862	0.218065	-0.10871	0.254665	0.577328	-0.317541	0.00309196	0.0311306	-0.289939	0.00590233	0.249529	-0.206699	0.0385929	0.424518	-0.263043	0.0109955	0.194669
A_21_P0010363	0.336296	0.0344571	0.204345	0.232717	0.130091	0.433725	-0.29973	0.0562299	0.167069	0.215482	0.159049	0.578423	-0.0538162	0.717541	0.916644	0.0880801	0.555103	0.800461
A_21_P0000186	-0.437504	0.0834866	0.316205	-0.29023	0.239232	0.562289	-0.447679	0.0771381	0.205126	-0.388517	0.120888	0.530472	-0.162254	0.504516	0.834323	-0.201132	0.409716	0.700938
A_24_P287780	0.291721	0.0624397	0.275676	0.009722	0.947798	0.980124	-0.192493	0.20575	0.385385	-0.357729	0.0256512	0.361667	-0.293307	0.061166	0.472864	-0.0890185	0.550963	0.798163
A_21_P0004772	-0.0108408	0.963964	0.987493	-0.13506	0.575331	0.812218	0.154026	0.523469	0.691784	-0.20496	0.398079	0.768592	0.150848	0.531972	0.84784	0.2859	0.243118	0.565071
A_33_P3263890	-0.390108	0.0191892	0.154814	0.045135	0.768384	0.907597	-0.0786208	0.608914	0.760955	0.111598	0.469456	0.807803	-0.084796	0.58132	0.864888	-0.0763327	0.619298	0.837947
A_24_P96593	0.0427058	0.739695	0.886156	0.23139	0.084814	0.36144	-0.0392175	0.760216	0.863843	-0.0708999	0.582307	0.864987	0.00665723	0.958626	0.990356	0.103252	0.425462	0.71426
A_19_P00322569	-0.017413	0.904051	0.961774	0.248579	0.098692	0.389156	0.307962	0.0449605	0.145061	-0.302465	0.04848	0.423183	0.0974487	0.502722	0.833535	0.0135098	0.92548	0.971608
A_19_P00807053	0.264677	0.039712	0.217602	0.114989	0.346811	0.658366	0.361454	0.00735804	0.0493513	0.0263341	0.827276	0.953986	0.162747	0.188659	0.628437	0.128846	0.293407	0.612914
A_23_P162846	-0.163604	0.121334	0.379931	-0.1747	0.099687	0.390062	-0.309343	0.00673022	0.0468508	-0.190824	0.0742385	0.468002	-0.204847	0.05699	0.466454	-0.214502	0.0473164	0.29816
A_33_P3381458	0.145128	0.487809	0.741653	0.590099	0.010296	0.163237	0.721954	0.00257457	0.0284585	0.301945	0.158324	0.577472	0.504292	0.0246559	0.386402	0.709886	0.00292612	0.158453
A_23_P417918	-1.23357	0.00398427	0.0781341	0.48933	0.204454	0.525665	-0.353516	0.353778	0.542854	-0.109621	0.771109	0.934877	0.232114	0.53967	0.850373	0.185758	0.622847	0.839681
A_23_P2661	0.0670745	0.506031	0.751617	0.061977	0.538501	0.792295	-0.00794731	0.936782	0.966663	-0.0234864	0.81481	0.950616	0.0399819	0.690548	0.906906	-0.0160753	0.872577	0.953377
A_33_P3411477	0.031782	0.788183	0.908236	-0.05224	0.659345	0.859381	0.380677	0.00450874	0.0376677	0.00718398	0.951524	0.989904	0.073963	0.533751	0.849017	0.223362	0.0720002	0.347672
A_32_P141488	0.235164	0.453352	0.716971	0.034075	0.912762	0.968608	0.443986	0.165537	0.33498	0.456305	0.154754	0.571398	0.444469	0.165103	0.602419	0.53651	0.0979668	0.387438
A_21_P0008936	-0.102098	0.521285	0.761607	0.113924	0.474866	0.754261	0.134268	0.401065	0.58731	-0.276768	0.093713	0.49517	-0.0544098	0.731365	0.921248	0.00985704	0.950323	0.98094
A_23_P200298	-0.138312	0.230196	0.519156	0.006735	0.952384	0.981862	-0.346834	0.00620995	0.0447763	-0.0073772	0.947853	0.988366	-0.127144	0.268469	0.689371	-0.143564	0.213721	0.535205
A_33_P3346937	-0.198973	0.382741	0.663355	-0.19802	0.384969	0.690576	-0.100994	0.655005	0.793743	-0.253751	0.26898	0.679012	-0.328186	0.157692	0.594276	-0.121305	0.59198	0.822779
A_33_P3326553	-0.230274	0.0205354	0.159206	0.033476	0.715064	0.884542	-0.111116	0.234632	0.418663	-0.244635	0.014754	0.314919	-0.0387208	0.67304	0.901765	-0.0983494	0.290645	0.610385
A_33_P3338961	-0.210998	0.0890179	0.326911	-0.0576	0.628766	0.842876	-0.0469801	0.693001	0.820414	-0.0313424	0.791995	0.942509	0.0835699	0.484708	0.825454	0.123994	0.304014	0.621248
A_19_P00322149	0.908713	0.0459716	0.235465	0.543155	0.21543	0.537215	0.541111	0.217085	0.398202	0.381364	0.378922	0.755175	0.454733	0.296418	0.708134	0.171603	0.689443	0.874239
A_33_P3246268	0.0756761	0.579398	0.798722	0.414564	0.006552	0.140653	0.376411	0.0120121	0.065096	0.233673	0.0990239	0.50068	0.312854	0.0319607	0.403414	0.130955	0.341844	0.65325
A_19_P00317753	-0.237532	0.410554	0.68586	-0.06267	0.826502	0.933144	-0.0101266	0.971727	0.985442	-0.716787	0.0208596	0.340289	-0.0949172	0.740144	0.924478	0.0130388	0.963602	0.985676
A_32_P207243	0.150374	0.224237	0.513114	0.193608	0.122773	0.424636	0.084014	0.490567	0.665679	-0.130907	0.287515	0.693352	0.129291	0.29331	0.705945	0.00759409	0.949958	0.980755
A_33_P3413335	0.0652425	0.483825	0.738568	0.128096	0.177889	0.495124	0.0913328	0.330355	0.519995	-0.0503144	0.588117	0.866757	0.0433985	0.640033	0.890365	-0.0438852	0.636312	0.846675
A_23_P146111	-0.111077	0.341178	0.629081	-0.01756	0.878812	0.95441	-0.185867	0.119641	0.272249	-0.146931	0.212498	0.630241	-0.110656	0.34296	0.740717	-0.0943318	0.417144	0.707071
A_23_P201551	-0.529181	0.0377452	0.212572	-0.12426	0.603664	0.828223	-0.706948	0.00787718	0.0511027	-0.226372	0.348699	0.735746	-0.334584	0.172414	0.611528	-0.248191	0.305474	0.622561
A_19_P00318227	0.2338	0.186583	0.470876	0.487132	0.010656	0.165805	0.0714556	0.679308	0.81158	-0.0544472	0.7525	0.929639	-0.258772	0.146059	0.583161	0.069421	0.687909	0.873458
A_23_P45424	0.0242068	0.913219	0.965689	-0.13595	0.542701	0.795037	-0.0681447	0.759293	0.863222	0.250598	0.268011	0.678258	0.0181131	0.935003	0.985808	-0.0702656	0.752065	0.903208
A_21_P0005833	-0.373907	0.0602351	0.270852	0.069033	0.714788	0.884447	0.204277	0.286825	0.47587	-0.0419673	0.823973	0.952668	0.260956	0.178099	0.617135	0.149593	0.431799	0.719232
A_19_P00317789	-0.033187	0.757808	0.894753	-0.05804	0.590784	0.82026	-0.342446	0.00486943	0.0393014	-0.261856	0.0242417	0.355484	-0.136796	0.213711	0.649186	-0.171996	0.122715	0.425303
A_23_P202345	-0.224077	0.0274778	0.183431	0.215542	0.033063	0.243809	-0.163711	0.0960912	0.235893	0.0393239	0.677511	0.902337	-0.112754	0.24161	0.671259	-0.0593981	0.531261	0.787
A_21_P0014317	0.133735	0.281416	0.572872	-0.03052	0.80265	0.922867	-0.353922	0.00905811	0.0552423	-0.105303	0.393268	0.765374	-0.177169	0.158803	0.59513	-0.126039	0.30911	0.625374
A_33_P3391476	-0.2114	0.0899293	0.328174	-0.14904	0.221991	0.544123	-0.602001	8.46437e-05	0.00915874	-0.257442	0.0427616	0.409209	-0.302418	0.0197641	0.367534	-0.319209	0.0146886	0.203649
A_24_P120934	0.572138	0.00980166	0.114484	0.05755	0.773526	0.910022	-0.118977	0.553501	0.716308	-0.195584	0.334289	0.725193	-0.0278654	0.889081	0.972419	0.1335	0.506723	0.770692
A_23_P131653	-0.195805	0.0559604	0.261437	-0.22884	0.028259	0.2301	-0.387546	0.000811159	0.0168697	-0.263639	0.0133161	0.30845	-0.195495	0.0563096	0.465732	-0.231428	0.0267485	0.240397
A_21_P0000312	0.296258	0.0697332	0.290513	0.37767	0.024516	0.219044	0.159659	0.31155	0.501437	-0.0437823	0.778329	0.937845	0.290308	0.0749942	0.495951	0.194329	0.22136	0.543411
A_33_P3347928	0.142288	0.177463	0.458343	0.176675	0.098671	0.389156	0.207735	0.0556593	0.165892	0.292705	0.0100711	0.281207	0.0556064	0.589607	0.868328	0.112574	0.281157	0.601176
A_21_P0012389	-0.386738	0.0207129	0.159976	0.174823	0.265076	0.587372	-0.0597029	0.6988	0.82402	-0.027982	0.855839	0.963082	-0.0929625	0.548114	0.853567	-0.11515	0.458205	0.737164
A_33_P3216803	0.524637	0.0342001	0.203802	0.166734	0.474317	0.753962	0.00304086	0.989508	0.994318	0.312237	0.188418	0.608904	-0.240497	0.305999	0.714823	0.446264	0.0667696	0.337747
A_23_P129556	0.0954181	0.474445	0.732279	0.289851	0.040115	0.263386	0.112985	0.39846	0.585323	0.357023	0.0140264	0.312915	0.157581	0.243555	0.672164	0.382781	0.00924448	0.190326
A_21_P0000611	-0.0450425	0.754007	0.892647	0.199901	0.175561	0.492043	0.313225	0.0407019	0.136243	-0.0111999	0.937808	0.98578	0.0914838	0.526374	0.845505	0.126421	0.383867	0.68307
A_21_P0011363	-0.227905	0.0922271	0.33234	-0.12647	0.336	0.649907	-0.22708	0.0933164	0.231524	-0.160264	0.226572	0.64388	-0.277804	0.044023	0.438046	-0.0267922	0.836364	0.939096
A_33_P3253857	0.322984	0.163183	0.439697	0.501057	0.037132	0.256277	-0.0726085	0.747181	0.855723	-0.0354939	0.874639	0.967802	0.330531	0.154118	0.591215	0.212971	0.349993	0.659241
A_23_P255714	0.0594687	0.684893	0.855296	0.051739	0.72389	0.888004	-0.339796	0.0305337	0.113671	-0.0753927	0.607471	0.874071	-0.29803	0.0540801	0.46256	-0.0559308	0.702637	0.880847
A_23_P162746	0.0210451	0.840962	0.933314	-0.02505	0.811267	0.926923	-0.06342	0.547321	0.711426	-0.158972	0.142139	0.556394	-0.024046	0.818687	0.950471	-0.0434237	0.679439	0.869515
A_33_P3343616	0.162105	0.399849	0.678114	0.325195	0.101283	0.392496	0.163858	0.39488	0.582399	0.44398	0.0301503	0.376391	-0.0298488	0.875538	0.968532	0.356502	0.0746212	0.351174
A_33_P3267543	-0.0168202	0.956648	0.984298	0.147605	0.634475	0.845268	-0.00251412	0.993517	0.996908	0.500683	0.11889	0.528569	0.048252	0.876118	0.968948	0.145622	0.639004	0.848304
A_33_P3350758	0.19635	0.10242	0.349578	0.052503	0.650255	0.854749	0.0682219	0.556588	0.718939	-0.190416	0.112406	0.521446	-0.0457124	0.692797	0.907742	-0.16582	0.163115	0.479446
A_33_P3245674	-0.245359	0.109886	0.361037	0.206193	0.174385	0.490765	-0.0419256	0.776666	0.873613	-0.224825	0.140592	0.555025	-0.0765195	0.605658	0.874738	-0.228055	0.135328	0.442258
A_23_P340158	-0.120716	0.157458	0.432866	0.135024	0.116426	0.415477	-0.0880535	0.295786	0.485617	-0.00010348	0.999003	0.999991	-0.0227477	0.783866	0.938184	-0.0477864	0.565974	0.806818
A_33_P3246935	-0.08679	0.49441	0.745506	-0.17317	0.181429	0.498878	-0.0490445	0.69803	0.823624	-0.501577	0.000854314	0.151462	-0.0794172	0.531332	0.847496	-0.271697	0.0430525	0.288376
A_23_P360316	0.13868	0.251642	0.541957	-0.10133	0.39796	0.699997	0.393338	0.00365916	0.033588	-0.0499186	0.674623	0.901033	0.162443	0.182418	0.622065	0.142674	0.238768	0.560795
A_24_P194881	0.233755	0.0273951	0.183206	0.331158	0.00327	0.110016	0.187932	0.0691727	0.190915	0.161033	0.114812	0.524338	0.129074	0.200371	0.639396	0.286167	0.00887732	0.188049
A_33_P3267562	0.0368608	0.805939	0.915995	0.15635	0.30465	0.623554	-0.0111634	0.940642	0.968579	-0.129703	0.392152	0.764408	-0.0665022	0.658258	0.896788	-0.0847071	0.573857	0.811698
A_23_P393051	-0.0523455	0.634794	0.828128	0.012291	0.910914	0.96812	-0.122751	0.27243	0.4615	-0.0536816	0.626238	0.882732	-0.121585	0.276852	0.693578	0.0354712	0.747104	0.900997
A_24_P21887	0.0479528	0.655911	0.839	0.042587	0.69214	0.874698	-0.216396	0.0564509	0.167476	-0.0444894	0.6792	0.903101	-0.124002	0.257044	0.681394	-0.0241189	0.822285	0.933576
A_21_P0013148	-0.251999	0.0893799	0.327246	0.085835	0.547622	0.797601	-0.0937075	0.511952	0.682708	-0.0316324	0.823809	0.952668	0.064843	0.648877	0.893312	-0.0826851	0.562262	0.804372
A_21_P0009165	0.165771	0.302731	0.594376	0.377574	0.026946	0.225925	0.0327742	0.836073	0.909083	0.0524546	0.740766	0.926683	-0.023863	0.880209	0.969892	-0.0152501	0.923259	0.971214
A_23_P12849	0.00309118	0.970725	0.990124	0.140971	0.107611	0.402023	0.0548435	0.517607	0.687145	0.105551	0.220571	0.637962	0.0583434	0.4916	0.829258	0.0853355	0.318268	0.633395
A_21_P0003914	-0.27571	0.195091	0.482678	0.03769	0.855902	0.944799	-0.174454	0.405293	0.590919	-0.198085	0.346118	0.734103	-0.114738	0.581929	0.864941	-0.0409254	0.8437	0.941857
A_23_P19576	-0.0445993	0.58165	0.800126	0.097144	0.237818	0.56119	-0.248828	0.00603614	0.044021	-0.0776501	0.341797	0.730028	-0.122577	0.141023	0.576876	-0.118434	0.154099	0.469098
A_23_P309261	-0.26828	0.0241161	0.172786	-0.06488	0.557358	0.802988	-0.187701	0.10139	0.243808	-0.106547	0.339373	0.728632	-0.0799999	0.470523	0.818049	-0.0881257	0.427419	0.715603
A_33_P3241325	0.0238134	0.858289	0.941569	0.171055	0.210192	0.531821	0.0191376	0.885881	0.938601	-0.0786375	0.557301	0.853594	-0.127771	0.344335	0.741418	0.161621	0.235287	0.556975
A_21_P0007622	0.355111	0.13862	0.40768	0.008686	0.970125	0.988679	0.272307	0.249811	0.435486	0.164478	0.481497	0.813205	-0.0329249	0.887145	0.972027	0.668107	0.00946499	0.190326
A_32_P186731	-1.98425	4.69993e-05	0.0135848	-0.98918	0.015333	0.187375	-1.97372	4.98464e-05	0.00805051	-0.992808	0.0150195	0.314919	-1.16808	0.00544617	0.32769	-1.13861	0.0064713	0.17311
A_23_P320553	0.0100878	0.941871	0.978457	0.049886	0.718904	0.886241	0.0361347	0.794133	0.884365	-0.082153	0.554677	0.852986	-0.138129	0.325098	0.729475	0.209847	0.142072	0.453483
A_23_P35912	0.0503252	0.547305	0.780205	0.154353	0.07684	0.348395	0.105465	0.215364	0.396524	0.18877	0.0341303	0.387766	0.0923318	0.27554	0.692529	0.130586	0.129464	0.433484
A_33_P3278159	0.124238	0.412104	0.687108	0.302273	0.056541	0.302829	-0.0197184	0.895404	0.943928	-0.0587729	0.695752	0.909995	0.0450574	0.764112	0.932747	-0.0453684	0.762537	0.90804
A_24_P71244	0.529856	0.00664705	0.0961836	0.708925	0.000692	0.07038	1.13179	4.46311e-06	0.00770223	0.716412	0.00062997	0.150108	0.633331	0.00180222	0.29444	0.733047	0.000510932	0.13092
A_19_P00322925	0.00299219	0.987136	0.995711	0.092135	0.620851	0.838437	-0.0482014	0.795272	0.884885	0.0297458	0.872705	0.967078	0.070745	0.703662	0.912591	0.0728598	0.695279	0.877122
A_21_P0013240	0.396305	0.0415951	0.223486	0.108405	0.554607	0.800812	0.695603	0.00123005	0.0200548	0.141215	0.443123	0.794704	0.159244	0.388248	0.770714	0.50895	0.0115332	0.196028
A_33_P3216467	0.964974	0.0248686	0.17517	0.780142	0.06302	0.317873	1.76431	0.000315328	0.0121221	0.853483	0.0439265	0.411762	1.12378	0.0107113	0.338719	1.6338	0.000645462	0.13198
A_33_P3309289	0.413391	0.144292	0.414559	0.193562	0.483369	0.758763	0.259435	0.350294	0.539876	0.333269	0.234059	0.651944	0.164956	0.549499	0.85407	0.26482	0.340644	0.65281
A_21_P0012253	0.0719805	0.569733	0.792806	0.21446	0.102239	0.393927	0.00903835	0.942825	0.969949	0.189954	0.144442	0.558936	0.0919919	0.468898	0.816885	0.166534	0.197492	0.517715
A_19_P00322413	-0.0689313	0.783296	0.906247	-0.08632	0.730703	0.891651	0.111395	0.657303	0.795549	-0.556054	0.0376525	0.397507	0.0339801	0.892064	0.973321	-0.0666372	0.790322	0.92015
A_33_P3256113	-0.206208	0.183418	0.466564	0.028928	0.848063	0.941734	-0.248575	0.112869	0.261994	-0.262557	0.0953727	0.497052	-0.209539	0.176802	0.614872	-0.0971676	0.522212	0.780675
A_33_P3789056	0.11285	0.321143	0.612174	0.385888	0.00277	0.105626	0.216754	0.0662184	0.185375	-0.26713	0.027042	0.366328	0.039801	0.722982	0.918124	0.0938717	0.407111	0.699468
A_33_P3298617	0.0939991	0.796518	0.911872	0.503827	0.178307	0.49562	0.364699	0.323732	0.512941	-0.33189	0.367978	0.747709	0.225203	0.538634	0.850085	0.469426	0.208225	0.529411
A_21_P0010094	-0.260724	0.469967	0.728922	0.143599	0.689063	0.872776	0.399637	0.273013	0.461948	0.11116	0.756533	0.930949	0.0993836	0.781572	0.937041	0.0139634	0.96889	0.987773
A_24_P252973	0.122112	0.242582	0.532591	0.095646	0.356282	0.667158	-0.116346	0.264662	0.453035	0.0644071	0.531632	0.83988	-0.107295	0.302313	0.7122	-0.142367	0.17613	0.496137
A_19_P00810043	-0.653089	0.000123448	0.0213165	-0.23067	0.099048	0.389338	-0.342075	0.0191519	0.0858253	-0.354233	0.015823	0.317204	-0.174717	0.203821	0.642713	-0.187171	0.174896	0.494857
A_33_P3399875	-0.214447	0.231649	0.520623	0.147471	0.405505	0.70508	-0.101404	0.565216	0.725993	-0.451658	0.0181803	0.330769	-0.225522	0.209433	0.646828	-0.17171	0.334521	0.647586
A_21_P0011619	-0.0554446	0.79723	0.91213	0.066173	0.759207	0.903036	0.642148	0.0076566	0.0504031	0.298911	0.177392	0.59902	0.440132	0.0537717	0.46236	0.514744	0.0268138	0.240565
A_23_P56673	0.050987	0.577179	0.797215	0.3419	0.00139	0.087511	0.0773094	0.400742	0.587094	0.0220551	0.808721	0.948493	0.0736203	0.423143	0.792795	0.200771	0.0388454	0.277421
A_24_P89843	-0.0954474	0.457255	0.719829	0.058649	0.646135	0.851565	-0.132583	0.305438	0.494659	-0.0974811	0.447885	0.797146	-0.0711706	0.577981	0.863206	-0.0393565	0.757594	0.905802
A_23_P124946	-0.126065	0.53029	0.767265	0.32587	0.116023	0.415268	0.212261	0.295778	0.485617	0.16618	0.410103	0.775843	0.296307	0.150442	0.58754	0.450507	0.0350905	0.266913
A_33_P3416037	0.0428608	0.593999	0.806858	-0.05285	0.511892	0.775345	-0.119227	0.149069	0.312868	-0.0412366	0.607943	0.874191	-0.0623038	0.440569	0.802472	-0.164579	0.0523201	0.309807
A_23_P425587	-0.130883	0.130771	0.395692	-0.01047	0.900438	0.963663	-0.200699	0.0262029	0.103213	-0.101322	0.235784	0.653272	-0.0607261	0.471405	0.818519	-0.152157	0.0824012	0.363941
A_24_P258235	-0.571973	0.00489066	0.0847108	-0.45136	0.020679	0.205129	-0.998061	2.91804e-05	0.00770223	-0.550091	0.00638067	0.250985	-0.653772	0.00179585	0.29444	-0.92638	6.68197e-05	0.0992747
A_33_P3320888	0.0400454	0.819792	0.923412	0.216523	0.227857	0.550375	0.168577	0.34371	0.533409	-0.0419281	0.811489	0.94959	0.244614	0.175591	0.613674	0.0768176	0.662767	0.86031
A_23_P57709	-0.553679	0.090827	0.329979	-0.03896	0.901102	0.964007	-0.197911	0.530234	0.696585	-0.246265	0.436274	0.791471	0.147849	0.638278	0.88936	-0.175624	0.577072	0.813859
A_21_P0009077	-0.341351	0.299704	0.591401	-0.72991	0.035241	0.251545	-0.532492	0.113468	0.262971	0.0354621	0.912819	0.97926	-0.174185	0.592269	0.86952	-0.691666	0.0446598	0.291901
A_23_P87545	-0.105892	0.174797	0.455177	0.047953	0.529908	0.787106	-0.0754819	0.32693	0.516315	0.0108519	0.886326	0.971204	-0.00703475	0.926152	0.982968	-0.135366	0.0879473	0.373415
A_23_P19590	0.21692	0.0649294	0.279838	0.065475	0.5593	0.804425	0.280493	0.0206241	0.0896868	0.0869209	0.440029	0.793104	0.105149	0.352232	0.747543	0.15207	0.184454	0.504111
A_23_P77493	0.837773	0.000390554	0.0315873	-0.00787	0.967538	0.987648	-0.211914	0.281377	0.470199	-0.162658	0.405002	0.772828	-0.204971	0.296909	0.708134	-0.201557	0.304772	0.621845
A_33_P3381318	0.0173335	0.914575	0.966074	-0.20051	0.224844	0.547089	-0.155572	0.342157	0.531854	0.000610813	0.996983	0.999654	-2.86343e-05	0.999859	0.999956	-0.0278663	0.863118	0.94885
A_33_P3358307	0.107729	0.354297	0.640595	0.263238	0.032559	0.242389	0.321685	0.0112088	0.0624498	0.258486	0.0354114	0.391464	0.217396	0.0715428	0.491895	0.119984	0.303698	0.621083
A_33_P3274935	0.425574	0.10611	0.355063	0.11012	0.664394	0.861597	1.1237	0.000310273	0.0120625	0.190913	0.454482	0.801044	0.743419	0.00837608	0.329817	0.432525	0.100941	0.392603
A_24_P327050	-0.091175	0.282601	0.574163	-0.10442	0.220908	0.542669	-0.262949	0.00523421	0.0409859	-0.210931	0.0199719	0.337277	-0.160074	0.0680751	0.486014	-0.274406	0.00387372	0.162785
A_33_P3364205	0.0673227	0.512423	0.755565	0.059707	0.560725	0.804944	-0.0824357	0.423954	0.607829	-0.0787463	0.444611	0.795599	-0.182264	0.087747	0.512716	-0.0656895	0.52258	0.780895
A_23_P131723	0.000768883	0.991972	0.996958	-0.15512	0.055023	0.29931	-0.171722	0.0357265	0.125451	-0.167006	0.0404504	0.40294	-0.032969	0.66703	0.899906	-0.10679	0.174193	0.493505
A_33_P3255384	-0.170221	0.370833	0.654359	-0.10222	0.588116	0.819055	0.0149607	0.936554	0.96651	0.113783	0.547057	0.848449	0.0653476	0.728514	0.920292	0.057602	0.759541	0.906906
A_32_P516342	-0.305542	0.0646438	0.279241	0.178122	0.265383	0.587771	0.062155	0.692792	0.820321	-0.059554	0.704978	0.914449	0.103521	0.512278	0.838575	0.0244653	0.876179	0.955165
A_33_P3285277	-0.276008	0.441369	0.708515	-0.49961	0.171679	0.488289	-0.62131	0.093855	0.232296	-0.645801	0.0825811	0.480273	-0.171424	0.630675	0.886519	-0.50624	0.166373	0.48432
A_21_P0012415	-0.0551623	0.843726	0.934229	0.281852	0.320742	0.638227	-0.483742	0.0971676	0.237402	-0.130021	0.643063	0.888617	-0.310763	0.275108	0.692471	-0.255107	0.367543	0.670672
A_33_P3343206	0.162661	0.249464	0.539286	0.172096	0.224121	0.546943	0.00250503	0.985563	0.992092	-0.0803758	0.563474	0.856331	0.0672797	0.628183	0.885529	0.0189318	0.891255	0.960832
A_23_P208400	0.00683832	0.975442	0.991968	0.118138	0.596404	0.823617	0.177385	0.428924	0.612301	0.274654	0.226534	0.643863	0.12997	0.560495	0.857938	-0.00994038	0.964309	0.985972
A_23_P67312	0.258155	0.100125	0.34511	0.262084	0.095453	0.383985	0.405644	0.0141696	0.0714109	0.23118	0.137849	0.552477	0.296885	0.0617546	0.474045	0.365768	0.0246967	0.235269
A_23_P164826	0.530928	0.00696794	0.0979859	-0.09124	0.604968	0.828827	-0.0994256	0.573264	0.732967	-0.0479467	0.785149	0.940191	-0.0195612	0.911359	0.979265	-0.174369	0.327927	0.642072
A_33_P3304372	-0.125672	0.401216	0.679039	-0.05316	0.720221	0.88682	-0.669046	0.000262523	0.0115702	-0.413674	0.0114337	0.295674	-0.367696	0.0220421	0.376941	-0.260317	0.0923424	0.381893
A_33_P3337026	0.317075	0.376883	0.659216	0.35675	0.321593	0.639384	1.47852	0.000559879	0.0149197	0.607116	0.100369	0.503386	0.928715	0.0165514	0.358414	0.977135	0.0123835	0.197607
A_24_P52921	0.803902	0.00235418	0.0639482	0.486466	0.045329	0.278192	0.859874	0.00137172	0.0211375	0.403854	0.0907422	0.491476	0.450946	0.0614562	0.473766	0.325022	0.167152	0.48528
A_33_P3454968	-0.181372	0.216293	0.504024	0.193014	0.189537	0.508492	-0.131303	0.365554	0.554904	-0.239692	0.107884	0.516367	-0.00465219	0.974108	0.993815	-0.075132	0.601645	0.827589
A_21_P0010642	0.239962	0.297201	0.588588	0.685076	0.006918	0.14233	0.266213	0.249211	0.434815	0.345948	0.139431	0.554048	0.186151	0.4157	0.788172	0.145732	0.522418	0.780895
A_23_P32615	0.139437	0.136324	0.403869	0.197008	0.041154	0.266202	0.00833447	0.926636	0.960863	0.0110215	0.903095	0.976496	0.00221026	0.980516	0.995681	0.0364549	0.687813	0.87344
A_33_P3275835	0.0168848	0.869368	0.946473	0.00994	0.922854	0.971787	-0.124589	0.234696	0.418749	-0.169291	0.112389	0.521446	-0.019025	0.853004	0.962575	-0.0130437	0.898886	0.963465
A_23_P148916	-0.0906712	0.323687	0.614487	-0.04916	0.588732	0.819212	0.0105523	0.907229	0.949767	-0.0812425	0.375187	0.752467	-0.0113132	0.900577	0.975732	-0.00844341	0.925704	0.971608
A_24_P385611	-0.00590103	0.962164	0.987109	0.280011	0.035444	0.251946	0.184914	0.149738	0.313681	0.0424203	0.733532	0.92536	0.0745296	0.551201	0.854429	0.0759089	0.543937	0.794004
A_21_P0014374	-0.0892211	0.657019	0.839566	0.100036	0.61885	0.837621	-0.0677301	0.73574	0.848055	-0.0910129	0.650624	0.891485	-0.35153	0.092809	0.520005	0.221765	0.276883	0.59752
A_23_P434944	-0.0395532	0.706698	0.867994	-0.13657	0.203868	0.525136	-0.248704	0.0277458	0.107117	-0.095487	0.36848	0.747967	-0.146098	0.175526	0.613671	-0.174818	0.108979	0.404291
A_33_P3305458	-0.0593277	0.678664	0.85156	0.016598	0.907507	0.966575	-0.234601	0.113839	0.263602	0.0362384	0.79991	0.945093	-0.305568	0.0443492	0.438741	-0.0787022	0.583341	0.817642
A_21_P0011573	-0.184184	0.291792	0.583365	0.204328	0.243968	0.567524	-0.0438476	0.798749	0.886772	-0.204911	0.24268	0.658099	0.00775145	0.964015	0.991152	-0.074578	0.665115	0.861717
A_21_P0009089	-0.139586	0.53616	0.771472	0.273257	0.233211	0.555866	0.35223	0.129478	0.285963	0.195501	0.388831	0.762082	-0.170602	0.450868	0.807819	0.210661	0.353967	0.661808
A_21_P0003760	0.0817796	0.678246	0.851427	0.310907	0.126942	0.429089	0.0348681	0.859307	0.923135	0.0332327	0.865836	0.965826	0.115018	0.56056	0.857938	0.211115	0.291059	0.610831
A_24_P169092	0.91505	0.0219138	0.164995	-0.02923	0.936727	0.976866	0.463658	0.218444	0.399861	0.0705856	0.848061	0.960418	0.0558989	0.879376	0.969847	0.504084	0.182647	0.503089
A_23_P42144	-0.130422	0.208093	0.495183	0.310343	0.006304	0.14005	0.106096	0.301995	0.491281	0.0449309	0.657841	0.895224	0.0524607	0.605457	0.874632	0.283041	0.011299	0.195493
A_23_P91657	0.146358	0.234679	0.524033	0.18197	0.14393	0.452142	-0.142908	0.24544	0.431207	-0.00269937	0.982136	0.996862	-0.0732728	0.545528	0.852888	-0.0697609	0.564752	0.806156
A_21_P0014156	-0.119676	0.602953	0.811589	0.192407	0.40598	0.705367	-0.164902	0.475141	0.653002	-0.381881	0.109004	0.517519	-0.173563	0.452631	0.808714	0.269949	0.248267	0.569916
A_33_P3327165	0.641825	0.00214317	0.0612807	0.088871	0.623349	0.839764	-0.00137544	0.993913	0.997101	0.0159586	0.92948	0.984064	0.0744908	0.680276	0.903637	-0.00753794	0.966654	0.986964
A_23_P368484	-0.232299	0.080829	0.311508	-0.13404	0.299117	0.617711	-0.138974	0.282264	0.471125	-0.219325	0.0976854	0.499521	-0.1582	0.223255	0.655255	-0.044782	0.724891	0.890977
A_23_P360079	-0.0291956	0.854092	0.939346	-0.27334	0.098447	0.388642	-0.775418	0.000118518	0.00960494	-0.369805	0.0301534	0.376391	-0.473068	0.00761356	0.328793	-0.441063	0.0117593	0.196916
A_24_P269062	0.215367	0.338667	0.626905	0.162872	0.466724	0.749598	0.419502	0.0720838	0.196298	0.208132	0.354712	0.739867	0.240729	0.28647	0.700358	0.287495	0.206211	0.527765
A_21_P0011395	0.151864	0.184469	0.467991	0.235761	0.046446	0.28111	-0.0573805	0.60797	0.760055	0.19913	0.087377	0.487042	0.0684487	0.541261	0.851192	0.0435219	0.696735	0.877876
A_24_P29001	0.0674423	0.478783	0.735432	-0.15366	0.117257	0.41697	-0.256814	0.0134286	0.0693387	-0.18534	0.0628645	0.44796	-0.154944	0.114439	0.548019	-0.264764	0.0112189	0.19499
A_33_P3366120	-0.071803	0.42659	0.697408	-0.04625	0.606569	0.829727	-0.142933	0.123288	0.27739	-0.0676913	0.453076	0.800268	-0.0654394	0.468002	0.816393	-0.110328	0.227651	0.550419
A_21_P0010981	0.0690382	0.419991	0.692363	0.199769	0.028592	0.230677	0.0908618	0.291893	0.481486	0.00164498	0.984519	0.996862	0.0863255	0.315883	0.721833	0.198811	0.0292624	0.247896
A_23_P203947	0.163241	0.195242	0.482884	0.008919	0.942137	0.978754	-0.183493	0.147983	0.311573	0.0279982	0.819885	0.951542	-0.0769502	0.533526	0.849017	0.0324267	0.79206	0.920635
A_21_P0003244	0.0205079	0.853114	0.939068	-0.03005	0.786274	0.915518	-0.145045	0.201204	0.379869	-0.190312	0.0990879	0.500845	-0.0987431	0.378033	0.764038	-0.0493608	0.656652	0.85795
A_33_P3424112	-0.11513	0.563054	0.788572	0.194467	0.333056	0.647687	0.703607	0.0021791	0.0262083	0.124819	0.531029	0.83954	0.344792	0.0952333	0.522336	0.344697	0.0953172	0.383984
A_21_P0000341	0.133552	0.295558	0.58723	0.213158	0.103092	0.395429	-0.336519	0.0145541	0.0726801	0.000590843	0.996246	0.999514	-0.0702964	0.577429	0.863044	-0.102264	0.420033	0.709537
A_23_P78134	0.138662	0.0549238	0.258469	0.112749	0.112051	0.409239	0.0514745	0.454732	0.635329	0.0351267	0.608357	0.874456	0.00481498	0.943786	0.987699	0.00712773	0.916874	0.969364
A_33_P3248664	0.104729	0.3782	0.660384	-0.06686	0.571084	0.810311	-0.377085	0.00462182	0.0380742	-0.0389775	0.740431	0.926538	-0.142701	0.234382	0.664762	-0.162152	0.179202	0.499848
A_33_P3386760	0.487581	0.0215447	0.163679	0.17347	0.380582	0.686596	-0.0612635	0.754421	0.860642	0.253726	0.2054	0.623485	0.333812	0.101297	0.52773	0.165289	0.402959	0.696986
A_24_P30194	0.0413407	0.709198	0.868837	0.169403	0.138555	0.445502	-0.103933	0.353707	0.542808	0.0137956	0.900776	0.975968	-0.0511159	0.645079	0.892134	-0.10173	0.363747	0.66802
A_23_P43141	-0.172853	0.0576961	0.265486	-0.07144	0.411918	0.709896	-0.159937	0.076876	0.204777	-0.048619	0.574509	0.861889	-0.128265	0.149321	0.586582	-0.0317135	0.713466	0.885944
A_32_P88905	0.237236	0.160689	0.43598	0.031002	0.850276	0.942404	0.0195303	0.90531	0.948872	-0.090321	0.583852	0.865502	-0.0818838	0.619193	0.882114	-0.0493205	0.764132	0.908675
A_33_P3258223	0.343855	0.068283	0.287374	-0.02481	0.88995	0.959556	-0.00838187	0.96271	0.980369	-0.164126	0.365841	0.746218	-0.190782	0.295222	0.707064	-0.1708	0.347156	0.65766
A_32_P221748	0.380342	0.0059033	0.0919335	0.192737	0.129482	0.432889	0.189021	0.136542	0.295919	-0.0333403	0.786167	0.940318	0.0742923	0.547242	0.853269	0.148542	0.236173	0.557886
A_21_P0014387	-0.0927209	0.625869	0.823588	-0.27864	0.153939	0.465918	0.0378694	0.841699	0.912767	-0.335544	0.0901021	0.48978	-0.10683	0.574739	0.861963	-0.00426965	0.982024	0.993041
A_33_P3297155	0.18648	0.550828	0.782123	0.236989	0.44987	0.738707	-0.196091	0.530717	0.696987	0.578571	0.0761455	0.46955	0.0460537	0.882295	0.970311	0.114265	0.713817	0.886179
A_21_P0013234	0.189131	0.0683784	0.287572	0.165454	0.106906	0.400896	-0.242078	0.023375	0.096236	0.00396385	0.967947	0.994116	-0.00236818	0.980847	0.995899	-0.0278933	0.777612	0.914239
A_23_P137948	-0.152407	0.0784212	0.307092	0.027089	0.743352	0.896798	0.0481147	0.562217	0.723399	-0.0872812	0.298554	0.700004	-0.0659006	0.429333	0.796452	-0.0577365	0.487731	0.757889
A_33_P3219434	0.281359	0.126172	0.388131	0.461579	0.017232	0.194331	0.210623	0.245108	0.430793	-0.240217	0.187554	0.608745	0.0705391	0.691835	0.907387	0.160386	0.372091	0.675064
A_33_P3799936	-0.232665	0.058778	0.267904	-0.19245	0.112125	0.409407	-0.0141239	0.903583	0.94819	-0.0961991	0.413937	0.778956	0.00067912	0.995352	0.999675	-0.0318617	0.784838	0.917865
A_23_P153640	0.252988	0.00559597	0.0902243	0.217209	0.014507	0.183174	0.257509	0.00495346	0.0396874	0.117035	0.160862	0.580606	0.196334	0.0249064	0.387544	0.2091	0.017926	0.213761
A_24_P272313	-0.199865	0.336134	0.625243	-0.23927	0.252322	0.5754	-0.104762	0.610574	0.762486	-0.44921	0.0399058	0.402745	-0.0448026	0.827053	0.952861	-0.0120751	0.953012	0.981621
A_33_P3256510	0.82285	0.0222421	0.166375	0.445584	0.191027	0.510158	0.00436946	0.989501	0.994318	0.182092	0.585127	0.866055	-0.00563635	0.986458	0.996967	0.263173	0.432332	0.71966
A_23_P310274	0.0699334	0.698548	0.8632	0.01974	0.912769	0.968608	0.369613	0.0527443	0.160331	0.0617792	0.73213	0.925108	0.14065	0.439138	0.801332	0.167024	0.359984	0.665094
A_24_P376422	-0.116433	0.639297	0.830655	0.391655	0.126834	0.429049	0.56608	0.0330059	0.119122	0.441259	0.0882188	0.487591	0.33196	0.191402	0.63125	0.539799	0.0408863	0.282248
A_33_P3414482	0.0059594	0.957643	0.984789	-0.0906	0.423886	0.718347	-0.529751	0.000168814	0.0102035	-0.189184	0.105216	0.511628	-0.288025	0.0184624	0.362595	-0.355593	0.00505601	0.164364
A_24_P377277	0.223691	0.0288424	0.187938	0.048468	0.611668	0.833177	-0.283857	0.00755417	0.0500049	-0.0100144	0.916146	0.980052	-0.110071	0.256323	0.680745	-0.110365	0.255102	0.577201
A_23_P80940	0.193443	0.186314	0.470554	-0.01325	0.925941	0.972842	-0.0384494	0.787599	0.880363	0.196695	0.179393	0.600635	-0.0518776	0.716453	0.916096	-0.0353965	0.804074	0.926292
A_21_P0002019	-0.326312	0.159886	0.435533	-0.02462	0.913004	0.968645	-0.768805	0.0029671	0.0304285	-0.856078	0.00126306	0.167101	-0.959027	0.000462806	0.236672	-0.914188	0.000715858	0.13198
A_33_P3246598	-1.62928	1.58953e-06	0.0017612	-1.06378	0.000218	0.049853	-1.35227	1.60373e-05	0.00770223	-1.11862	0.000130857	0.11323	-1.285	2.89656e-05	0.114112	-1.3165	2.19316e-05	0.0751872
A_24_P399362	-0.00316836	0.966542	0.988207	0.056348	0.459367	0.745665	0.0599167	0.431917	0.614989	-0.0105166	0.889297	0.97247	0.0286063	0.70549	0.913137	-0.0180551	0.811234	0.92948
A_24_P390495	0.490458	0.0744212	0.29952	0.996552	0.001247	0.086106	1.02483	0.000982674	0.0181673	1.09649	0.000538649	0.146885	0.986567	0.001356	0.285857	1.02979	0.000942533	0.137275
A_23_P251043	-0.760057	0.094426	0.335737	0.105383	0.808954	0.926059	-0.122621	0.778528	0.874746	0.207445	0.634972	0.886454	-0.185183	0.671504	0.90129	0.144197	0.740967	0.898035
A_24_P272290	-0.000133191	0.998832	0.999464	0.30806	0.003148	0.110008	0.351927	0.0010875	0.0190439	0.134909	0.150785	0.566602	0.259281	0.010128	0.336868	0.191213	0.0478275	0.299154
A_24_P352952	0.228034	0.17398	0.454154	0.267934	0.113766	0.411826	0.364399	0.0366657	0.127565	0.387337	0.0275301	0.369003	0.264002	0.118783	0.552118	0.0426626	0.793851	0.921515
A_23_P150876	0.512351	0.000117673	0.021001	0.266847	0.019259	0.201332	0.440283	0.000520879	0.0143834	0.197441	0.0727954	0.466269	0.268024	0.0188104	0.364315	0.309586	0.0080632	0.182327
A_32_P9382	0.324131	0.0119598	0.124867	0.030129	0.796881	0.920446	-0.032445	0.781685	0.876273	-0.110749	0.349975	0.735935	0.00542992	0.962967	0.991123	0.0771538	0.512144	0.774037
A_19_P00316914	-0.279906	0.41243	0.68722	0.012916	0.969523	0.988595	-0.297143	0.384846	0.572951	-0.478975	0.168613	0.589581	-0.0790327	0.815304	0.949403	-0.157831	0.641681	0.849104
A_33_P3348639	-0.160573	0.193849	0.48109	-0.10665	0.381507	0.687333	0.0217818	0.856583	0.921575	0.0332749	0.782622	0.93937	0.0635761	0.59919	0.872233	0.0595461	0.622366	0.83955
A_23_P306352	-0.147007	0.664075	0.84352	0.025431	0.939948	0.978039	-0.167388	0.621243	0.770425	-0.047221	0.888773	0.972442	0.387083	0.260571	0.684445	-0.153676	0.649919	0.854393
A_21_P0000424	0.051776	0.822227	0.92488	0.127922	0.580272	0.814494	0.292698	0.214314	0.395486	-0.184602	0.427137	0.787589	0.212494	0.362126	0.753847	0.0506294	0.826095	0.934669
A_33_P3651282	0.503121	0.0181843	0.151918	0.273273	0.173965	0.490571	0.0209584	0.914617	0.95442	0.0406779	0.835232	0.956735	-0.203651	0.305093	0.713882	0.129616	0.509982	0.772374
A_33_P3409746	0.500794	0.0343315	0.204055	0.276813	0.220637	0.542354	0.399281	0.084173	0.216661	-0.11979	0.589304	0.866842	-0.137005	0.537496	0.849789	0.263562	0.242565	0.564626
A_23_P166421	-0.0600184	0.618183	0.819701	0.028971	0.809338	0.926271	0.0572957	0.634094	0.779738	-0.0833933	0.490088	0.81755	0.0308462	0.797281	0.942502	0.082368	0.495365	0.762267
A_33_P3377763	-0.235362	0.158813	0.434347	0.206563	0.213161	0.534903	-0.0299447	0.853494	0.919656	-0.263323	0.11752	0.527149	0.00105942	0.994785	0.999675	-0.0791473	0.626543	0.841636
A_24_P227415	-0.164171	0.581408	0.799958	0.015023	0.95958	0.984467	-0.191889	0.519998	0.689184	0.00530187	0.985729	0.996862	-0.044549	0.880573	0.970043	0.312632	0.299411	0.617922
A_32_P430359	0.160381	0.0934793	0.334333	0.193372	0.046919	0.282341	-0.0362319	0.693142	0.820414	0.0602405	0.513504	0.830501	0.0637546	0.489578	0.828639	0.0931725	0.316438	0.631546
A_23_P57760	-0.772165	0.000302208	0.0283322	0.245326	0.169299	0.485069	-0.0328353	0.84993	0.917612	-0.00416165	0.980858	0.996862	0.0769787	0.65812	0.896747	0.0512836	0.767777	0.910404
A_33_P3406998	0.0863403	0.571574	0.794444	0.116242	0.448016	0.737694	0.0088281	0.953652	0.974991	-0.103463	0.498707	0.821865	0.0889456	0.560139	0.857921	-0.0545073	0.720205	0.888915
A_21_P0001766	-0.187344	0.410685	0.685903	0.002992	0.98941	0.996062	0.238154	0.298603	0.488398	-0.210747	0.356003	0.740642	0.0712212	0.752389	0.928984	-0.203337	0.372751	0.675337
A_23_P28186	-0.949545	0.00465903	0.0827056	-0.12253	0.679803	0.868727	0.0588899	0.842457	0.913274	-0.0585466	0.843362	0.959479	-0.20379	0.494372	0.829942	-0.26714	0.372727	0.675337
A_33_P3249414	-0.102182	0.689366	0.858257	-0.14824	0.56303	0.806154	-0.266433	0.303862	0.493183	0.0925686	0.717155	0.918754	-0.474858	0.0759563	0.497361	-0.249446	0.334802	0.647825
A_24_P135322	0.297868	0.146773	0.418507	0.241883	0.233751	0.556515	0.79088	0.000852562	0.0171622	0.398528	0.0578151	0.438636	0.44123	0.0377966	0.422839	0.383426	0.0669372	0.337986
A_23_P114839	-0.0227047	0.875801	0.949034	0.133018	0.365592	0.674995	0.054296	0.709061	0.831108	-0.0972263	0.505996	0.826729	0.0180287	0.901218	0.975732	0.0591832	0.684344	0.872525
A_33_P3302681	-0.191263	0.155712	0.430702	0.093422	0.47798	0.756124	-0.00441979	0.973017	0.985794	-0.236472	0.0837957	0.481742	-0.0743135	0.571404	0.860715	-0.305196	0.029839	0.249598
A_23_P166508	-0.503849	0.00924138	0.111416	-0.12716	0.469014	0.750568	-0.362068	0.0500672	0.155191	-0.445057	0.0189622	0.333199	-0.175709	0.320453	0.725807	-0.317915	0.0814943	0.362391
A_23_P413285	-0.0976875	0.674615	0.849126	-0.06436	0.781783	0.913592	-0.280923	0.235997	0.420281	0.00278517	0.990425	0.997892	-0.0496036	0.830862	0.954314	-0.272384	0.24996	0.571239
A_24_P167052	-0.0360838	0.737144	0.884709	0.010815	0.919745	0.970618	-0.0899439	0.406881	0.592513	-0.0712721	0.509426	0.828593	0.0121323	0.910015	0.978847	0.0512836	0.63393	0.845639
A_21_P0008580	-0.217188	0.251208	0.541559	0.12331	0.509121	0.774207	-0.13739	0.462679	0.642685	-0.221859	0.241552	0.656658	-0.0199872	0.914235	0.979703	-0.0162043	0.930417	0.973478
A_24_P22079	-0.127417	0.277005	0.568238	0.141869	0.228058	0.550518	0.0222187	0.847062	0.916082	0.201276	0.0939329	0.49517	0.0589255	0.610198	0.877814	0.0562009	0.626691	0.841708
A_23_P156443	-0.145084	0.377302	0.65971	0.177347	0.283209	0.603954	-0.0899527	0.581404	0.739215	-0.147591	0.369306	0.748458	-0.196935	0.235225	0.665336	-0.225905	0.176091	0.496137
A_23_P309515	-0.228336	0.0373875	0.211578	-0.08744	0.399342	0.700937	-0.109843	0.292611	0.482161	-0.103884	0.318749	0.714916	-0.0465382	0.651257	0.893923	-0.109403	0.294488	0.61362
A_24_P97836	0.0686155	0.674631	0.849126	0.106774	0.515157	0.776855	0.0426724	0.793706	0.884157	0.0306483	0.850948	0.96125	0.0191434	0.906536	0.977916	0.167478	0.311719	0.627638
A_24_P136758	0.0966159	0.413036	0.687712	0.038074	0.744929	0.897604	0.4467	0.00119893	0.0198025	0.122084	0.303817	0.704753	0.211865	0.0832495	0.505265	0.308012	0.015961	0.208134
A_24_P143440	0.0838256	0.363446	0.648318	0.037725	0.679552	0.868632	0.2425	0.0151053	0.0743989	0.0303246	0.739631	0.926459	0.0915016	0.322305	0.726988	0.110632	0.234523	0.556377
A_23_P203819	-0.153855	0.0812734	0.312143	0.039538	0.639987	0.847705	0.063431	0.455337	0.635758	-0.0406088	0.631012	0.884594	0.0821553	0.33627	0.736434	0.0290564	0.73066	0.893525
A_23_P98686	0.173945	0.116992	0.372287	0.349534	0.004056	0.120598	0.0737244	0.49346	0.667927	0.198019	0.0773455	0.47217	0.151207	0.169273	0.607711	0.113717	0.295403	0.614467
A_21_P0000502	0.518982	0.00180349	0.0586289	0.418338	0.008464	0.151745	0.347794	0.0241715	0.0980505	0.311235	0.0407549	0.40294	0.0702316	0.623763	0.883667	0.244849	0.0995813	0.390324
A_24_P71439	0.280732	0.0195683	0.155726	0.378511	0.002892	0.106209	0.307748	0.0116575	0.0639429	0.182025	0.113022	0.522179	0.139915	0.216232	0.65075	0.177115	0.122354	0.425145
A_33_P3219860	0.0510185	0.772443	0.901654	-0.16427	0.357343	0.668044	-0.384187	0.0408607	0.136576	-0.395902	0.0357459	0.392917	-0.223478	0.215287	0.650371	0.217074	0.228135	0.550706
A_23_P59772	-0.549292	0.183342	0.466458	-0.86673	0.042851	0.271888	-0.499523	0.22421	0.406559	-0.329652	0.416728	0.781222	-0.380565	0.350043	0.746574	-0.858697	0.0445911	0.291773
A_33_P3266265	0.0776946	0.487033	0.741168	-0.02398	0.829009	0.933963	0.204512	0.0787474	0.207718	0.126283	0.264124	0.675411	-0.0102608	0.926341	0.982992	-0.068604	0.53876	0.790482
A_21_P0013465	-0.897874	0.0164092	0.14462	-1.05855	0.00598	0.138767	-0.786938	0.0321644	0.117183	-0.604029	0.0911308	0.492095	-0.655112	0.068843	0.487149	-1.23476	0.00193027	0.152862
A_21_P0014436	-0.188966	0.334012	0.623695	-0.08872	0.646567	0.851931	-0.203539	0.299137	0.488747	-0.148116	0.446486	0.796227	-0.145702	0.453803	0.80963	0.00114836	0.995249	0.998365
A_19_P00326732	0.210675	0.0376671	0.212393	0.237746	0.020968	0.20649	0.242297	0.0189642	0.0853294	0.158361	0.108444	0.516958	0.115158	0.23471	0.664938	0.239307	0.0202587	0.221422
A_23_P47800	0.0231139	0.736736	0.884639	0.072844	0.296506	0.615818	0.00866999	0.899507	0.945965	-0.0287889	0.675707	0.901374	-0.0318541	0.643654	0.891465	-0.0706746	0.310673	0.626624
A_23_P306956	-0.10183	0.528269	0.765962	-0.1066	0.509387	0.774257	-0.315621	0.0622292	0.177687	-0.289688	0.0845603	0.482021	-0.279653	0.0949434	0.522114	-0.110859	0.49283	0.760565
A_33_P3380693	-0.222459	0.3148	0.605671	-0.01402	0.948733	0.980619	-0.09778	0.654677	0.793589	-0.0265947	0.902906	0.976496	-0.0826769	0.705051	0.913088	0.0264909	0.903283	0.964775
A_19_P00317109	0.0476482	0.841404	0.933314	0.224747	0.351292	0.662944	-0.0804903	0.735633	0.848013	0.248855	0.303434	0.704616	-0.159327	0.506019	0.835136	0.0865179	0.716732	0.887621
A_33_P3278265	-0.136009	0.308007	0.599951	-0.06222	0.636808	0.84653	-0.392543	0.00749202	0.0498069	-0.30243	0.0319208	0.381871	-0.183073	0.175235	0.613559	-0.250566	0.069641	0.343707
A_33_P3410507	-0.124889	0.30219	0.593794	-0.26051	0.040318	0.263702	0.180385	0.142712	0.304478	0.0949732	0.429611	0.788635	0.00773248	0.948244	0.988722	-0.0294798	0.804705	0.926404
A_21_P0003454	-0.481235	0.0820013	0.313843	-0.47898	0.083322	0.358874	-0.68225	0.0178878	0.0822253	-0.369858	0.173513	0.594937	-0.681982	0.017926	0.361402	-0.506139	0.0686126	0.341555
A_19_P00332068	-0.406065	0.0246771	0.174548	-0.34263	0.053038	0.294992	-0.318808	0.0698454	0.192029	-0.776069	0.000201019	0.124718	-0.274584	0.113976	0.547283	-0.349593	0.048871	0.30196
A_23_P155332	-0.0529782	0.546468	0.77968	0.063112	0.473503	0.753254	0.127278	0.157568	0.324195	0.012127	0.889638	0.972549	0.0320485	0.714306	0.915706	0.119322	0.183645	0.503783
A_33_P3403952	0.0931674	0.613092	0.817586	0.264787	0.161401	0.475236	0.140188	0.448914	0.63048	0.0671268	0.71511	0.91777	0.367027	0.0583477	0.46673	0.143069	0.439808	0.725078
A_21_P0005511	-0.164469	0.303705	0.595497	0.179837	0.262193	0.583794	0.508858	0.00439301	0.0370583	0.273115	0.0961518	0.498124	0.314785	0.0582882	0.46673	0.440084	0.0113435	0.195493
A_33_P3215517	0.327958	0.0435214	0.228975	0.075646	0.621436	0.838759	-0.0343567	0.822031	0.900715	0.0149257	0.922108	0.982321	-0.362661	0.0274603	0.391007	0.121043	0.432027	0.719378
A_24_P46725	0.146246	0.262502	0.55212	0.124244	0.338643	0.652173	0.15629	0.232343	0.415862	0.0939994	0.466515	0.806448	0.011093	0.930981	0.984545	0.283052	0.0384852	0.27615
A_33_P3232682	0.180213	0.549588	0.781547	0.237014	0.433078	0.725534	0.0665118	0.824412	0.902134	0.586346	0.0633195	0.448174	0.0815421	0.78569	0.938376	0.336501	0.270077	0.591002
A_32_P18824	-0.0161772	0.834241	0.930264	-0.0837	0.28687	0.607209	-0.235529	0.00657597	0.046237	-0.125036	0.118825	0.528569	-0.146156	0.0717757	0.492234	-0.155887	0.0563256	0.317363
A_33_P3384322	0.0296978	0.846882	0.935811	0.127364	0.412081	0.709915	0.629024	0.000662917	0.0156528	0.233517	0.141522	0.556028	0.519155	0.00320159	0.30161	0.528199	0.0028127	0.156035
A_33_P3393245	-0.0274952	0.852555	0.938841	0.314255	0.045594	0.27882	0.120929	0.418041	0.60285	-0.189779	0.21008	0.628435	0.00348379	0.981202	0.995899	0.111421	0.454911	0.735525
A_33_P3308446	0.000141524	0.999025	0.999513	0.130011	0.270267	0.592855	0.0791959	0.496967	0.671034	-0.116632	0.320969	0.715954	-0.0638573	0.582983	0.86554	-0.0085309	0.941269	0.977858
A_24_P262355	0.0480587	0.630317	0.825887	-0.09535	0.344486	0.656767	-0.345929	0.00257521	0.0284585	-0.0769074	0.443636	0.794887	-0.109785	0.278429	0.694539	-0.224909	0.0347937	0.265818
A_23_P12733	-0.0104273	0.925316	0.970962	0.069192	0.536224	0.790645	-0.211616	0.070323	0.192886	-0.111633	0.322674	0.716899	-0.180054	0.118749	0.552092	-0.191318	0.0988895	0.389042
A_23_P407840	-0.113857	0.627848	0.824725	0.071694	0.759683	0.903286	0.0591754	0.80058	0.887728	0.0527308	0.821877	0.952057	-0.11492	0.624663	0.883754	-0.20693	0.382107	0.681991
A_24_P683011	0.272276	0.0801196	0.310122	0.280554	0.072112	0.338741	0.589455	0.000867788	0.0173245	0.214415	0.161033	0.580606	0.18621	0.220254	0.653099	0.273386	0.0790014	0.358537
A_33_P3328973	-0.117006	0.742917	0.887576	0.881216	0.022417	0.211956	0.036843	0.917622	0.955943	0.702807	0.0614082	0.446654	0.278374	0.438594	0.801083	0.511292	0.163352	0.479931
A_21_P0009789	0.134424	0.509958	0.7543	0.306853	0.142815	0.450876	-0.0243361	0.904448	0.948536	0.528272	0.0169935	0.326666	-0.181427	0.376359	0.763358	0.0587726	0.772116	0.911708
A_33_P3211213	-0.01146	0.880219	0.951173	0.042192	0.580644	0.81453	0.121419	0.123434	0.277624	-0.00904106	0.905356	0.977158	0.0470042	0.538704	0.850085	0.0322435	0.672307	0.865575
A_24_P129588	-0.427692	0.0832584	0.315915	-0.01488	0.94972	0.980847	-0.644819	0.012973	0.0680565	-0.611752	0.0174634	0.3292	-0.262473	0.274472	0.691878	-0.308864	0.20145	0.522376
A_33_P3339051	-0.0423634	0.675024	0.849293	0.11863	0.248622	0.572066	-0.0848822	0.404557	0.590448	0.0111534	0.91189	0.97926	0.0111812	0.911671	0.979347	-0.19664	0.0640736	0.332517
A_23_P143559	0.612659	0.00223649	0.0621872	0.403912	0.029936	0.234895	0.558049	0.00447709	0.0374622	0.579465	0.00341211	0.229709	0.374877	0.0420275	0.431856	0.40009	0.0313179	0.254914
A_21_P0000493	0.190104	0.469422	0.728487	0.022468	0.931333	0.975001	0.201774	0.443037	0.625531	0.0697637	0.789244	0.941739	-0.283423	0.285304	0.699225	0.166039	0.526724	0.783702
A_24_P341089	-0.0980833	0.403581	0.680794	-0.04971	0.669683	0.863847	-0.108149	0.358142	0.547245	-0.118988	0.313276	0.711127	-0.0627866	0.590594	0.86878	-0.199593	0.0993429	0.38998
A_21_P0013729	0.083942	0.40002	0.678114	0.143678	0.157794	0.470864	-0.119671	0.23519	0.419406	-0.0359439	0.716222	0.918451	-0.0768006	0.440524	0.802467	-0.096395	0.335433	0.648315
A_24_P371425	-0.0280506	0.821193	0.924268	0.032422	0.793965	0.919241	-0.174009	0.172546	0.343722	-0.196183	0.126801	0.537785	-0.133511	0.289834	0.703026	-0.088942	0.476635	0.750539
A_33_P3331491	-0.308574	0.074038	0.298621	0.140702	0.397542	0.699681	0.239071	0.158565	0.325527	0.0838987	0.611476	0.876192	0.160549	0.335908	0.736023	0.262725	0.123489	0.42655
A_33_P3365810	0.114574	0.350018	0.637198	0.068001	0.575898	0.812513	-0.27488	0.0339796	0.121465	-0.104964	0.390919	0.763416	-0.119526	0.330136	0.732491	-0.174607	0.161273	0.477596
A_33_P3295077	-0.00196804	0.993695	0.997559	0.230404	0.360973	0.67093	-0.0985818	0.692928	0.82037	-0.157312	0.530082	0.838845	0.444224	0.0879738	0.513139	0.161361	0.519676	0.77883
A_33_P3269636	-0.189561	0.201013	0.4881	0.018856	0.896292	0.961843	0.160028	0.277065	0.465957	0.0162134	0.910754	0.978957	0.05898	0.68415	0.904567	0.137952	0.346596	0.657255
A_23_P654	0.0737152	0.529274	0.766499	0.141012	0.235943	0.5588	0.2602	0.0366919	0.127579	0.0932314	0.427848	0.787731	0.212573	0.0814307	0.505085	0.204172	0.0931137	0.382529
A_24_P256155	-0.344402	0.037975	0.213066	0.067501	0.664821	0.861597	-0.12425	0.428214	0.611972	-0.0544239	0.726582	0.922917	-0.0325164	0.834319	0.955561	-0.144868	0.357235	0.663604
A_23_P128728	-0.13687	0.723014	0.877051	-0.48476	0.218983	0.540737	0.995561	0.0178546	0.0821295	0.20511	0.596177	0.870139	0.287665	0.459178	0.811861	0.427395	0.276085	0.596785
A_33_P3229301	0.0185352	0.91325	0.965689	0.112523	0.511065	0.775065	0.253721	0.148466	0.312046	-0.0861026	0.614104	0.87731	0.177891	0.303415	0.712993	0.356568	0.0483136	0.300199
A_21_P0011599	0.116918	0.459798	0.721737	0.209828	0.192391	0.511554	-0.209214	0.19363	0.370309	-0.346017	0.0388399	0.399409	0.0855028	0.587389	0.8672	-0.141361	0.373258	0.675602
A_33_P3247210	0.0265933	0.873994	0.948301	0.265852	0.125891	0.427929	-0.0553886	0.741483	0.851596	0.130074	0.441837	0.793828	-0.081205	0.629275	0.885896	-0.0830964	0.62137	0.83884
A_23_P161399	0.00359244	0.989058	0.996063	0.190909	0.469634	0.750827	0.884107	0.00321873	0.0317009	0.259046	0.329649	0.722463	0.527091	0.0569528	0.466454	0.692591	0.0156971	0.207171
A_24_P337397	-0.219961	0.0399259	0.218065	-0.16153	0.120719	0.421476	-0.0889707	0.38082	0.569463	-0.00263505	0.979051	0.996649	-0.049581	0.622521	0.883312	-0.0430894	0.668501	0.863453
A_24_P396231	-0.0754397	0.515792	0.757633	0.128744	0.273076	0.595299	-0.216164	0.0742629	0.200144	-0.0933317	0.422955	0.785256	-0.128857	0.272669	0.691145	-0.0199716	0.862607	0.94885
A_23_P63038	-0.354322	0.0053569	0.0883141	-0.11003	0.335858	0.649869	-0.0905283	0.426409	0.610109	-0.153852	0.183974	0.605364	0.0179795	0.873342	0.968332	-0.152571	0.187464	0.507139
A_24_P109214	-0.276414	0.0293904	0.189605	0.158994	0.18919	0.508356	0.139622	0.246173	0.431952	-0.0769811	0.516711	0.832902	-0.130056	0.27878	0.694661	-0.104085	0.383084	0.682681
A_23_P252335	0.271254	0.0343642	0.204113	-0.08528	0.479472	0.756867	-0.148818	0.224037	0.406357	-0.0437956	0.714977	0.917765	-0.0852912	0.479404	0.822577	-0.138058	0.257899	0.579325
A_24_P409824	0.0951801	0.475788	0.733331	0.10984	0.411719	0.709817	-0.144592	0.283363	0.472308	-0.13638	0.310694	0.709488	-0.0874648	0.511784	0.838575	-0.0624569	0.638381	0.847862
A_33_P3274304	0.0843586	0.283071	0.574568	-0.01979	0.797972	0.920514	0.135826	0.0921204	0.22984	0.0405131	0.601373	0.871781	0.122118	0.126954	0.562384	0.128742	0.108919	0.404253
A_33_P3409620	0.0232697	0.902616	0.961245	-0.00415	0.982577	0.993038	-0.306858	0.119808	0.272442	-0.229016	0.238238	0.654653	0.10815	0.571349	0.860713	-0.198939	0.303162	0.620982
A_23_P167201	0.0141667	0.930867	0.973521	-0.43527	0.014987	0.185246	-0.237668	0.157887	0.324626	-0.104634	0.524171	0.836108	-0.136982	0.406382	0.781311	-0.148014	0.37046	0.673922
A_23_P43238	0.0621659	0.555327	0.784075	0.083586	0.429691	0.723003	-0.255159	0.0243938	0.0986334	-0.0550966	0.600759	0.871741	-0.207405	0.0608449	0.47276	-0.0121991	0.907397	0.965837
A_33_P3400324	0.0783933	0.572498	0.794817	0.003822	0.977943	0.991099	0.238937	0.0973964	0.237699	0.149124	0.288886	0.694329	-0.0396372	0.774589	0.936025	0.0805182	0.562237	0.804372
A_33_P3269338	0.279151	0.020436	0.158787	0.034882	0.753332	0.901506	-0.193549	0.0942615	0.232804	0.037151	0.737909	0.925972	-0.0321925	0.771753	0.935134	-0.141645	0.211968	0.533902
A_21_P0000780	-0.0882431	0.640111	0.830928	0.094006	0.618585	0.83757	0.294929	0.129998	0.28669	-0.476262	0.0198819	0.337277	-0.00426148	0.981927	0.995899	-0.22635	0.238706	0.560749
A_23_P79247	0.0138243	0.935343	0.975639	-0.10576	0.537162	0.791229	-0.284938	0.107889	0.254343	0.232905	0.183294	0.604284	-0.350611	0.0521082	0.459894	-0.0336186	0.843682	0.941857
A_23_P58466	0.093672	0.309788	0.601436	0.124686	0.181388	0.498878	-0.0189686	0.834631	0.908271	0.0909867	0.323447	0.717835	0.01259	0.889755	0.972485	-0.0218608	0.809908	0.929217
A_33_P3378212	0.0903427	0.291785	0.583365	-0.02493	0.767609	0.907223	0.172388	0.0533482	0.161588	0.0730641	0.391187	0.763603	0.109329	0.205425	0.644306	0.0879989	0.304079	0.621289
A_23_P394545	0.0432581	0.737281	0.884737	0.067914	0.599331	0.825908	0.167358	0.204545	0.383889	0.0518594	0.687786	0.907115	-0.00653423	0.959521	0.990395	0.157533	0.231136	0.553281
A_19_P00805212	-0.248932	0.0488755	0.243025	-0.08483	0.479598	0.756867	-0.383043	0.00456058	0.0378866	-0.235872	0.0605517	0.444679	-0.245449	0.0517696	0.45929	-0.2236	0.0737584	0.349833
A_23_P250948	0.111163	0.391599	0.670751	0.007191	0.955312	0.983456	-0.31529	0.0232371	0.0958348	-0.0717363	0.577925	0.863287	-0.0731621	0.570462	0.860693	-0.00266647	0.983422	0.993798
A_23_P252388	-0.133897	0.302212	0.593794	0.060283	0.638034	0.846987	0.2628	0.0521013	0.159097	-0.0550375	0.667377	0.898812	0.0591734	0.644191	0.891465	0.318285	0.021594	0.225718
A_33_P3229725	0.0714961	0.354263	0.640595	0.131067	0.098856	0.389156	0.0844639	0.276179	0.465056	-0.013172	0.862799	0.965451	0.0135855	0.858541	0.963834	-0.00508506	0.946789	0.979993
A_23_P395426	0.190806	0.0918374	0.331993	0.098036	0.371509	0.680102	0.230642	0.0453643	0.14578	0.0265739	0.806495	0.948037	0.0628852	0.563751	0.858677	0.171117	0.127514	0.431281
A_33_P3299285	0.025024	0.827421	0.926748	0.242458	0.04665	0.281623	0.0971079	0.402198	0.588265	-0.00974085	0.93233	0.984642	0.0261137	0.820043	0.950891	0.398838	0.00257062	0.155345
A_33_P3324181	0.0638293	0.793794	0.910425	0.236023	0.339921	0.653102	0.240699	0.330701	0.520324	0.342012	0.172862	0.594414	-0.60348	0.0224347	0.377824	0.194902	0.428679	0.716228
A_23_P126103	-0.242309	0.449936	0.714922	-0.59899	0.072887	0.340513	-0.708758	0.037058	0.12838	-0.528367	0.109969	0.518483	-0.517199	0.117128	0.549929	-0.591245	0.0763276	0.354409
A_33_P3535649	-0.285704	0.150346	0.423566	-0.21302	0.277018	0.598803	-0.188971	0.333099	0.522952	-0.127311	0.511133	0.82939	-0.437527	0.0339103	0.410773	-0.234445	0.233259	0.555212
A_33_P3349693	0.124288	0.380631	0.662051	-0.0985	0.485292	0.760051	-0.0197422	0.887993	0.939862	-0.257034	0.0800289	0.475772	0.0965899	0.49369	0.829544	-0.055933	0.690479	0.874494
A_23_P347632	0.264004	0.0963178	0.339404	0.281149	0.078114	0.349935	0.121631	0.42859	0.61209	0.0860695	0.573577	0.861123	0.216558	0.166922	0.604526	0.378983	0.0216956	0.226032
A_33_P3267607	-0.0995065	0.634706	0.828128	0.059377	0.776314	0.911463	0.0484405	0.816625	0.896898	-0.155013	0.461358	0.804483	-0.0940627	0.653228	0.894376	0.145665	0.488407	0.758363
A_23_P354547	0.189023	0.200085	0.486927	0.183852	0.21208	0.533407	0.418363	0.00893547	0.0548377	0.380331	0.015728	0.317204	0.0197257	0.890998	0.973063	0.429532	0.00755379	0.180391
A_19_P00810529	-0.458198	0.0720283	0.295325	-0.09699	0.689806	0.873235	-0.200649	0.412597	0.597889	-0.107254	0.659122	0.895759	-0.0294186	0.903435	0.976613	-0.0694957	0.774638	0.912841
A_23_P201939	0.0873293	0.619374	0.820231	0.165073	0.35226	0.663627	0.567858	0.00431085	0.036601	0.325905	0.0761486	0.46955	0.221734	0.216106	0.65075	0.439467	0.0208481	0.223573
A_23_P95050	0.14926	0.518719	0.759569	0.308477	0.190959	0.510158	0.126817	0.582841	0.740351	0.22846	0.327255	0.720514	0.0355046	0.877284	0.969405	0.143795	0.53396	0.788093
A_23_P44964	-0.0470821	0.621859	0.82188	0.094946	0.325218	0.641881	0.0254093	0.789569	0.881565	-0.0615304	0.520274	0.834698	-0.0739243	0.441105	0.802764	0.0477751	0.616777	0.836396
A_21_P0013517	-0.501583	0.0138518	0.133462	-0.4673	0.020454	0.204635	-0.917027	0.000105462	0.00950299	-0.44588	0.0259979	0.36177	-0.420356	0.0344449	0.412914	-0.493739	0.0151529	0.204957
A_23_P212749	-0.131903	0.0994732	0.344469	0.047416	0.539409	0.792946	-0.189294	0.0229014	0.0950363	-0.0312428	0.684987	0.905681	-0.0721455	0.353935	0.748119	-0.0545349	0.481081	0.753632
A_33_P3265950	-0.234689	0.120573	0.378367	-0.06493	0.656904	0.858313	0.055633	0.703283	0.826814	-0.233924	0.121703	0.531476	0.0522204	0.720628	0.917309	0.107132	0.465871	0.742668
A_23_P153767	-0.0440265	0.597446	0.808513	0.061498	0.4625	0.747295	0.0976433	0.249029	0.434724	0.0669115	0.424729	0.786213	0.0281177	0.735291	0.92253	0.0464013	0.578002	0.814619
A_23_P75973	-0.47294	0.0166832	0.145331	0.11041	0.543758	0.795663	-0.0607846	0.737216	0.84908	0.000259196	0.998856	0.999991	-0.0037456	0.983476	0.995948	-0.0321568	0.858937	0.947268
A_33_P3308137	0.0489536	0.843116	0.934128	0.170642	0.493085	0.764957	-0.0467839	0.849978	0.917612	0.152305	0.540123	0.843094	-0.0937034	0.705259	0.913088	-0.261063	0.298823	0.617477
A_24_P233078	-0.527392	0.165241	0.442238	0.139116	0.706853	0.881436	-0.203647	0.582859	0.740351	-1.01299	0.0126801	0.303926	-0.233745	0.529031	0.847071	-0.356514	0.340736	0.652893
A_23_P204536	0.107701	0.278109	0.569381	0.057992	0.554286	0.800803	-0.293549	0.0071672	0.0486199	-0.0419217	0.668251	0.899036	-0.087361	0.376151	0.763358	-0.0950917	0.336414	0.648985
A_23_P20558	-0.214325	0.0194571	0.155433	-0.23562	0.011389	0.170235	-0.198431	0.0287675	0.10944	-0.122815	0.157603	0.576219	-0.281842	0.00345525	0.30161	-0.199115	0.0282928	0.245261
A_33_P3296582	0.368407	0.0874389	0.32396	0.351811	0.101407	0.392504	0.802089	0.00103361	0.0186275	0.501979	0.0243327	0.356112	0.457248	0.0379058	0.423151	0.610287	0.0079725	0.181031
A_33_P3356075	0.0796039	0.577038	0.797188	0.116036	0.41865	0.714746	0.0671389	0.637628	0.782208	-0.169417	0.242741	0.658099	-0.0104744	0.94123	0.986961	-0.117224	0.413996	0.704304
A_23_P202334	-0.61119	0.0651357	0.2805	-0.25111	0.429126	0.722753	-1.11176	0.00226905	0.0265943	-0.326063	0.307612	0.706942	-0.4556	0.159903	0.596291	-0.303227	0.341724	0.65325
A_24_P341674	-0.645706	0.0229662	0.169321	-0.35784	0.183954	0.502121	-0.383527	0.155989	0.321976	-0.188017	0.476707	0.81177	-0.171369	0.516062	0.840036	-0.343139	0.201692	0.52285
A_24_P117942	-0.351853	0.0186304	0.153322	0.161897	0.247846	0.570872	-0.0806061	0.559162	0.720898	-0.249425	0.0827117	0.480514	-0.0176638	0.897657	0.975259	-0.0970636	0.482843	0.754649
A_23_P380951	0.00220548	0.982853	0.99381	0.048846	0.635211	0.845372	-0.00807589	0.937277	0.966852	0.099429	0.339234	0.728632	-0.110884	0.288094	0.7013	0.100099	0.336078	0.648641
A_23_P340171	-0.647085	0.063646	0.277621	-0.07724	0.815653	0.929039	-1.38397	0.000545998	0.0148004	-0.555633	0.106681	0.513976	-0.404673	0.231593	0.662136	-0.37536	0.265765	0.586688
A_23_P215051	-0.0600165	0.639314	0.830655	-0.00876	0.945257	0.979539	-0.21974	0.0986279	0.239452	-0.0741554	0.563219	0.856331	-0.129173	0.31879	0.724813	-0.172458	0.188127	0.50799
A_33_P3233649	0.530763	0.000835713	0.0424919	0.506183	0.001255	0.086238	0.136037	0.314249	0.504268	0.0217268	0.87041	0.966431	0.151688	0.263532	0.685305	0.187028	0.172034	0.491416
A_33_P3252588	-0.225394	0.324912	0.615652	0.045423	0.840551	0.937788	0.101295	0.654459	0.793515	-0.0468635	0.835573	0.956735	0.376132	0.108923	0.537539	0.393764	0.0944583	0.383713
A_23_P56170	0.17579	0.163456	0.440121	0.165475	0.188175	0.507501	0.335764	0.0127634	0.0672945	0.0442951	0.71815	0.91955	0.151985	0.224937	0.656287	0.191976	0.130098	0.434617
A_23_P408913	-0.0320116	0.775434	0.902896	-0.03342	0.765846	0.906389	-0.312633	0.011514	0.0634319	0.0454706	0.685689	0.906087	-0.107393	0.34447	0.741418	-0.245208	0.0402527	0.280909
A_23_P152666	-0.0233241	0.825672	0.926125	0.193798	0.080459	0.354313	-0.0681926	0.521872	0.690669	0.0377201	0.722003	0.920751	0.011092	0.916532	0.979914	0.0120915	0.909044	0.966468
A_33_P3238315	0.142243	0.113841	0.367273	0.027001	0.75556	0.902098	0.208087	0.0259971	0.102752	-0.017892	0.836429	0.956858	0.0628515	0.471473	0.818529	0.0026885	0.975235	0.990632
A_33_P3228988	-0.0793772	0.354942	0.641168	-0.0176	0.835497	0.936103	-0.0101159	0.904962	0.948739	0.032929	0.698122	0.911003	0.0948859	0.271396	0.691036	0.114147	0.189251	0.509145
A_21_P0012244	-0.512592	0.0486041	0.24226	-0.32839	0.191331	0.510524	-0.44843	0.0805125	0.210769	-0.541407	0.0384474	0.398876	-0.592435	0.0251337	0.388197	-0.55815	0.0334864	0.26101
A_23_P501996	0.0424182	0.58743	0.803514	-0.00685	0.929834	0.974684	0.0705568	0.370475	0.559817	0.0555946	0.478404	0.812475	0.04421	0.571892	0.86087	0.0988072	0.214895	0.536341
A_23_P379327	-0.0120807	0.952034	0.982059	0.178078	0.380747	0.686755	0.301406	0.146092	0.309085	0.163318	0.420628	0.783519	0.268516	0.192536	0.631645	0.297476	0.1511	0.465915
A_23_P339633	0.204038	0.0958508	0.338577	0.159497	0.186028	0.504557	-0.13166	0.271068	0.459973	0.0665259	0.572963	0.860796	-0.0312736	0.790256	0.939952	-0.106342	0.371041	0.674277
A_23_P422933	-0.797614	0.110949	0.362937	-1.28575	0.014833	0.184399	-1.03469	0.0434853	0.142077	-1.03432	0.0435504	0.411531	-0.646802	0.190513	0.630507	-1.15412	0.0262915	0.238543
A_21_P0007507	-0.0765036	0.866003	0.944749	0.033256	0.941507	0.978501	-0.551551	0.233583	0.417464	0.248872	0.584594	0.865761	0.250248	0.582537	0.865361	0.0883098	0.845589	0.942766
A_33_P3242548	-0.0291635	0.78362	0.906336	0.102947	0.338504	0.652101	-0.292176	0.0124145	0.0662731	-0.295484	0.0116133	0.297134	-0.166371	0.129874	0.564856	-0.31335	0.00808009	0.182554
A_23_P16762	0.0999659	0.360321	0.645983	0.027243	0.80087	0.922193	-0.265171	0.023219	0.095831	-0.0390153	0.718216	0.91955	-0.124433	0.258048	0.68204	-0.0857403	0.431187	0.718709
A_23_P112251	0.0600274	0.532738	0.76917	0.197121	0.051809	0.292508	0.121886	0.21328	0.394459	0.101975	0.294434	0.697326	0.0656832	0.495347	0.829993	0.0644327	0.503481	0.768133
A_33_P3216890	0.590119	0.0818162	0.31336	0.453285	0.173473	0.490018	1.31579	0.000705922	0.0160836	0.768806	0.0275623	0.369003	0.977992	0.00699425	0.328793	0.96645	0.00755699	0.180391
A_23_P81993	0.00953367	0.913415	0.965787	0.035157	0.689106	0.872776	-0.00794573	0.92779	0.961522	0.00994792	0.90967	0.978622	-0.00504655	0.954096	0.989194	-0.00556557	0.949382	0.980581
A_21_P0011537	-0.181931	0.29182	0.583366	-0.22198	0.201929	0.523107	-0.244685	0.161652	0.329904	-0.0607321	0.720969	0.920318	-0.24341	0.163725	0.600895	-0.273953	0.119739	0.420899
A_19_P00321809	0.152254	0.227992	0.516947	0.300422	0.024489	0.219044	0.019577	0.874144	0.93115	0.0251621	0.838715	0.957873	0.282033	0.033235	0.40843	0.399646	0.00438023	0.163318
A_23_P144497	-0.0627285	0.334136	0.623727	0.017491	0.784989	0.915082	-0.134513	0.0479017	0.150698	-0.0452621	0.482958	0.814168	-0.0575759	0.374319	0.761936	-0.0480981	0.456389	0.736604
A_21_P0010127	0.0811892	0.749653	0.890495	0.344578	0.186513	0.505221	-0.00804089	0.97475	0.986435	-0.0210365	0.934012	0.984957	0.0175362	0.944971	0.987771	-0.0555277	0.827104	0.935204
A_33_P3211793	-0.083461	0.44852	0.713826	0.118534	0.285878	0.606506	-0.133211	0.232432	0.415937	0.00755772	0.944814	0.987348	-0.0370642	0.734678	0.922405	-0.0288316	0.791925	0.920607
A_23_P352870	0.249215	0.0177212	0.150165	0.125259	0.204544	0.525785	0.406377	0.000503629	0.014202	0.154967	0.120995	0.530472	0.141412	0.15467	0.592436	0.106883	0.275903	0.596683
A_33_P3273399	-0.219467	0.200651	0.487501	0.217051	0.205415	0.52636	-0.0770919	0.645984	0.787782	-0.223481	0.192929	0.612629	0.0157865	0.924832	0.982802	-0.0412373	0.805475	0.926917
A_23_P36658	0.20044	0.124163	0.385197	0.001463	0.990718	0.996511	0.0556304	0.659177	0.796983	0.0947431	0.455042	0.801515	0.0343607	0.784921	0.938357	0.0161979	0.897544	0.962942
A_23_P327140	-0.0487426	0.769164	0.900366	0.09716	0.560062	0.804645	0.0390157	0.814198	0.89586	0.140018	0.403563	0.772387	0.0817713	0.6233	0.883565	-0.0401792	0.808772	0.928552
A_21_P0001449	-0.125766	0.453274	0.716971	0.108932	0.515081	0.776855	0.0338514	0.83878	0.910996	-0.0577995	0.72861	0.923992	0.00917171	0.956014	0.989812	-0.0395854	0.811988	0.929664
A_33_P3421611	0.00732126	0.948299	0.98045	0.069985	0.537664	0.791731	-0.156642	0.17713	0.349554	-0.296534	0.016287	0.319948	-0.0591205	0.602009	0.87314	-0.111471	0.330396	0.644459
A_24_P263937	-0.342697	0.000975193	0.0461056	-0.00619	0.943587	0.979135	-0.0528947	0.547665	0.711735	-0.242658	0.011917	0.299524	-0.0909573	0.306186	0.714823	-0.129744	0.150689	0.465622
A_23_P157316	0.41616	0.0390633	0.215872	0.394365	0.049145	0.286317	0.224772	0.243793	0.42935	0.0742051	0.69515	0.909905	0.183819	0.337278	0.737012	0.113651	0.549611	0.797307
A_23_P83463	0.0110404	0.887841	0.954047	0.037427	0.633628	0.844964	0.0129454	0.868666	0.928364	0.0467525	0.552342	0.851324	0.0243854	0.755685	0.930006	-0.072898	0.357727	0.663734
A_33_P3419321	0.331727	0.262632	0.552201	0.240819	0.411979	0.709911	0.21723	0.45843	0.638651	-0.105787	0.716346	0.918461	-0.1787	0.540837	0.851052	-0.025565	0.929899	0.973472
A_33_P3268868	0.0438162	0.736121	0.884263	0.13226	0.315581	0.634359	0.0399876	0.758359	0.862803	-0.0963822	0.461421	0.804483	-0.060656	0.641369	0.89108	0.109299	0.404678	0.69804
A_19_P00315810	-0.134027	0.372611	0.656234	0.207112	0.17508	0.491629	-0.140732	0.349751	0.539383	-0.325218	0.0401158	0.402745	0.0646353	0.664337	0.899433	-0.0561962	0.705775	0.88268
A_23_P17821	-0.35446	0.295521	0.58723	-0.13607	0.683825	0.870279	-0.356124	0.293332	0.48305	-0.0467106	0.888573	0.972358	-0.119151	0.721227	0.917438	0.120345	0.718562	0.88801
A_23_P256773	-0.0578886	0.586611	0.803146	-0.02936	0.782011	0.913665	-0.39578	0.00145841	0.0215005	-0.129593	0.231497	0.650119	-0.163581	0.135682	0.572936	-0.220267	0.0500466	0.30485
A_32_P54137	-0.0700524	0.335497	0.624816	-0.07356	0.31252	0.631998	-0.258205	0.00196113	0.0248986	-0.0975446	0.185401	0.60627	-0.139368	0.0650885	0.482128	-0.176218	0.0232414	0.232045
A_33_P3275741	-0.130608	0.49765	0.747171	0.122613	0.523997	0.783476	-0.0696608	0.716224	0.83571	-0.0204638	0.914805	0.979671	-0.152756	0.428822	0.796214	0.0281462	0.883038	0.957877
A_24_P376229	0.0748667	0.378001	0.660303	0.080797	0.3423	0.65497	0.137593	0.114482	0.264468	0.0611523	0.469759	0.80788	0.113509	0.187745	0.627225	0.144943	0.0976742	0.386825
A_33_P3684897	0.167989	0.309403	0.600997	0.047867	0.768904	0.907854	0.14113	0.390997	0.578791	0.218313	0.191062	0.611133	-0.00106742	0.994766	0.999675	0.0789316	0.628804	0.842897
A_21_P0000218	0.185632	0.195634	0.483395	0.12829	0.36492	0.674447	0.189126	0.187761	0.36307	0.405348	0.00910941	0.277097	-0.1641	0.250089	0.677575	0.234754	0.10666	0.401018
A_21_P0011446	0.124939	0.308289	0.600262	0.041728	0.730073	0.891372	0.245609	0.0545297	0.163681	0.195056	0.119417	0.529696	0.0984688	0.41928	0.790554	0.0734728	0.54501	0.794306
A_24_P291426	-0.025622	0.77471	0.902528	0.168448	0.072856	0.340428	0.0389875	0.663692	0.799968	0.121437	0.185939	0.607211	0.00566545	0.949478	0.988722	0.118289	0.197026	0.517412
A_32_P99432	-0.15693	0.0358739	0.207429	0.07614	0.28436	0.604983	-0.0253704	0.717171	0.836264	-0.101655	0.158237	0.577285	0.00414219	0.952748	0.989194	0.0184204	0.792354	0.920683
A_33_P3292896	-0.10159	0.43165	0.701258	0.107139	0.407406	0.706609	-0.137585	0.290523	0.479796	-0.169238	0.197264	0.617183	-0.0169183	0.894866	0.974338	-0.0837671	0.515481	0.776399
A_23_P207981	0.253402	0.372136	0.655528	0.150442	0.593367	0.821556	-0.118022	0.67479	0.808399	0.303316	0.287832	0.693552	-0.142523	0.612803	0.879199	0.284121	0.318445	0.633459
A_21_P0007663	-0.107559	0.777383	0.90382	-0.05165	0.891907	0.960517	-0.234972	0.538633	0.703884	0.172896	0.650106	0.891436	-0.272914	0.475988	0.820156	0.495281	0.203404	0.524618
A_23_P50919	0.167131	0.542059	0.77572	0.433449	0.124972	0.427076	0.506953	0.076278	0.203755	0.600432	0.039072	0.40033	0.455585	0.10807	0.536307	0.282171	0.308182	0.624866
A_23_P152235	-0.363269	0.0633923	0.277245	-0.02568	0.890013	0.959586	-0.441515	0.0273393	0.106162	-0.14424	0.441263	0.793646	-0.264394	0.166526	0.604375	-0.159002	0.396844	0.691811
A_33_P3240787	0.171437	0.467839	0.727386	0.096675	0.680623	0.869021	0.150083	0.524296	0.692533	-0.407264	0.0956277	0.497249	-0.113188	0.630186	0.886286	0.21586	0.362837	0.667333
A_21_P0009723	-0.114635	0.630981	0.82626	-0.23725	0.325549	0.641994	-0.411709	0.096915	0.237002	-0.238947	0.322192	0.716524	-0.360845	0.141996	0.577927	-0.289568	0.233384	0.555389
A_23_P218827	0.521968	0.0622916	0.275335	-0.35811	0.188864	0.508172	-0.312532	0.248647	0.434402	-0.112623	0.672268	0.900376	-0.195831	0.464388	0.814833	-0.247875	0.35669	0.663459
A_23_P338233	0.0107718	0.898113	0.95891	0.184501	0.039782	0.262763	-0.106658	0.215331	0.396524	0.0435408	0.606109	0.873886	-0.0771086	0.365173	0.75593	-0.0532423	0.529158	0.785233
A_32_P72110	-0.241295	0.282612	0.574163	0.404819	0.080017	0.353106	0.00354527	0.987183	0.992973	0.0638306	0.772679	0.935616	-0.105315	0.634364	0.887832	0.349552	0.126349	0.429942
A_24_P217834	1.12011	0.000756821	0.0411878	0.150185	0.590401	0.82014	0.224616	0.423275	0.607367	0.10278	0.711971	0.916888	0.0146125	0.958053	0.99027	-0.0265127	0.923979	0.971224
A_24_P242299	-0.112647	0.316264	0.607622	-0.11947	0.288744	0.608808	-0.341336	0.00610212	0.0442281	-0.10724	0.339385	0.728632	-0.119691	0.287871	0.701273	-0.16797	0.142021	0.453464
A_21_P0013805	0.190997	0.0156661	0.14141	0.048756	0.502471	0.769577	0.264567	0.00170388	0.0231645	0.282446	0.00098708	0.158123	0.165199	0.0329093	0.407951	0.321216	0.000304659	0.126534
A_33_P3386765	-0.065896	0.616418	0.819108	-0.14283	0.284099	0.604673	-0.265307	0.0556057	0.165816	-0.315099	0.0259077	0.361685	-0.11547	0.383709	0.768401	-0.358299	0.012962	0.19901
A_23_P417148	0.0702617	0.43886	0.707068	-0.03159	0.725921	0.889029	0.20485	0.0335985	0.120573	0.13505	0.145943	0.560525	0.0450602	0.617717	0.881394	0.177236	0.0617486	0.327383
A_21_P0010925	-0.510345	0.059401	0.269325	0.138079	0.591806	0.820549	-0.327826	0.211749	0.39283	-0.21952	0.397009	0.767836	-0.105878	0.680412	0.903637	-0.176935	0.493198	0.76082
A_33_P3242659	0.00415664	0.985697	0.995388	0.010843	0.962703	0.98573	0.261839	0.267658	0.456458	-0.0765892	0.741571	0.92694	0.00601827	0.979293	0.995199	0.0855099	0.712847	0.885696
A_33_P3369393	-0.0125392	0.96966	0.989493	0.070457	0.83088	0.934595	0.298786	0.370563	0.559898	0.248984	0.453921	0.800631	0.25062	0.451011	0.807819	0.144654	0.661734	0.859933
A_33_P3333863	0.253006	0.128901	0.393009	0.042358	0.792541	0.918393	-0.331183	0.0520214	0.159043	-0.148068	0.363381	0.744765	-0.227773	0.168914	0.607486	-0.261019	0.118	0.418882
A_23_P99540	0.0898335	0.424766	0.695908	0.271151	0.024448	0.219044	0.340101	0.00654393	0.0461459	0.296063	0.0153039	0.317078	0.190912	0.100254	0.526886	0.317174	0.010213	0.191661
A_33_P3262138	-0.0360694	0.783864	0.90644	0.057194	0.664153	0.861597	-0.137048	0.304482	0.493827	0.172559	0.200044	0.619697	-0.0833123	0.528383	0.846584	-0.0309788	0.813707	0.929831
A_23_P252855	0.128722	0.297457	0.588934	-0.11858	0.335993	0.649907	-0.247843	0.0540206	0.162675	0.0165167	0.89193	0.973271	-0.140304	0.257525	0.681663	-0.248718	0.0532653	0.311533
A_23_P151662	-0.000451941	0.997598	0.998908	0.121855	0.421546	0.716988	0.169638	0.267411	0.456184	-0.0439196	0.770173	0.934773	0.164411	0.281903	0.697143	0.10116	0.503344	0.768133
A_19_P00322886	0.139264	0.407622	0.683923	-0.1114	0.506143	0.772167	-0.155427	0.35658	0.5458	-0.420461	0.0201167	0.337277	-0.155748	0.355613	0.749333	-0.316858	0.0701857	0.345306
A_33_P3344039	0.322817	0.0686102	0.287909	0.274882	0.116177	0.415328	0.127645	0.452638	0.633736	0.057678	0.73261	0.925292	-0.102165	0.546557	0.853237	0.124863	0.462389	0.740023
A_23_P38497	-0.0597963	0.583948	0.801463	-0.08343	0.446717	0.736585	-0.148121	0.184582	0.359169	-0.156243	0.162855	0.582937	-0.0796366	0.467337	0.816174	-0.0710553	0.515988	0.776743
A_21_P0006803	0.271193	0.0826522	0.314884	0.328262	0.039328	0.261575	-0.106473	0.478924	0.655961	0.108955	0.468892	0.807652	-0.0518258	0.728876	0.920292	0.0738868	0.621833	0.839167
A_21_P0014670	0.165008	0.483025	0.738241	0.557348	0.02686	0.225889	0.461129	0.061228	0.176076	0.650755	0.0115769	0.297134	0.130192	0.578907	0.863431	0.24797	0.296213	0.615046
A_21_P0012174	-0.0442118	0.746312	0.888716	-0.06746	0.622282	0.838966	0.371228	0.0133383	0.0691272	-0.149866	0.280515	0.688331	0.0746659	0.585914	0.867029	0.124916	0.365863	0.669859
A_33_P3272948	-0.268262	0.139753	0.408835	-0.00932	0.957724	0.984111	0.0767074	0.663394	0.7999	-0.156467	0.378873	0.755175	0.0262377	0.88136	0.970187	0.119358	0.499978	0.765718
A_23_P127195	0.0774311	0.401021	0.678886	0.037184	0.684309	0.870657	-0.115115	0.217522	0.3987	0.0109758	0.904255	0.976684	-0.116962	0.210558	0.647879	-0.0562757	0.539616	0.791184
A_33_P3368895	-0.220421	0.180809	0.463251	-0.04106	0.798016	0.920524	-0.0923414	0.566489	0.727171	-0.201022	0.220248	0.637779	0.123975	0.443318	0.803796	-0.0351375	0.826613	0.934937
A_21_P0014501	-0.493609	0.133694	0.39991	-0.37992	0.242027	0.56564	-0.431601	0.186355	0.361376	-0.529914	0.109124	0.517678	-0.172292	0.589687	0.868328	-0.599699	0.0726731	0.348226
A_21_P0012224	-0.0871031	0.741947	0.887054	0.696446	0.015927	0.189845	-0.00244705	0.992607	0.996354	0.225175	0.398939	0.769138	0.111478	0.673767	0.902019	0.232942	0.383225	0.682703
A_24_P84970	0.325297	0.0404556	0.220037	0.417295	0.011175	0.167986	0.268026	0.0852324	0.218249	0.480592	0.0044395	0.244979	0.018936	0.898797	0.975503	0.164696	0.277102	0.597575
A_23_P395954	-0.464766	0.0315109	0.195522	0.267207	0.195586	0.515464	-0.198852	0.330126	0.519742	-0.359683	0.0874319	0.487042	-0.142519	0.482188	0.824091	-0.159702	0.431838	0.719243
A_33_P3243429	0.156934	0.191473	0.477501	0.37705	0.004519	0.125738	0.0779147	0.508523	0.679563	-0.0136004	0.907538	0.977886	0.163119	0.175411	0.613559	0.0375608	0.748718	0.901309
A_33_P3240773	0.403195	0.0532823	0.254206	0.410305	0.049637	0.287409	0.367299	0.0756539	0.202555	-0.0686651	0.727948	0.923487	0.0579584	0.768934	0.934528	0.251522	0.212459	0.534554
A_21_P0009727	-0.00279663	0.987228	0.995716	0.141452	0.422614	0.717497	0.368539	0.0470408	0.149042	-0.140522	0.425612	0.786703	0.0504038	0.773222	0.93562	0.0790778	0.651791	0.855522
A_23_P308097	0.0827474	0.239219	0.529316	-0.00052	0.994015	0.997366	0.0628607	0.367118	0.556393	-0.0160364	0.815969	0.950989	0.0668759	0.338075	0.737373	0.0478736	0.489964	0.759386
A_23_P313	-0.011356	0.881249	0.951547	-0.03242	0.670509	0.864141	-0.330609	0.000376747	0.0130279	-0.235421	0.00590773	0.249529	-0.154179	0.0551286	0.464142	-0.246049	0.00435121	0.163318
A_33_P3240328	0.170245	0.22754	0.516529	-0.02797	0.839473	0.937558	0.126441	0.365493	0.55485	-0.319499	0.0311185	0.380418	0.0448461	0.745602	0.926411	-0.225591	0.115445	0.414743
A_33_P3401826	0.0585354	0.806466	0.916326	0.513492	0.043324	0.273182	-0.0867259	0.716916	0.836146	0.116363	0.627162	0.883199	0.120813	0.614149	0.879951	-0.192492	0.424495	0.713494
A_23_P38219	0.118691	0.123091	0.383329	-0.01152	0.87676	0.954018	-0.0952985	0.210051	0.390744	0.0681408	0.364672	0.745607	0.0429756	0.564637	0.858725	0.00330417	0.964503	0.986021
A_21_P0001125	-0.112397	0.616086	0.819029	0.076445	0.732565	0.892443	-0.053254	0.811676	0.894307	-0.0499797	0.823039	0.95241	-0.0378215	0.865569	0.966121	-0.102269	0.648015	0.853374
A_23_P420863	0.0217556	0.906832	0.963165	0.204025	0.280741	0.601581	0.186495	0.322779	0.511979	0.232581	0.221177	0.638564	0.166063	0.377193	0.763358	0.414935	0.0367883	0.272382
A_23_P12680	-0.0556467	0.551493	0.782222	0.12905	0.176825	0.493712	0.0979103	0.299981	0.489512	-0.0835642	0.374305	0.752091	0.0945539	0.316338	0.722561	-0.00427694	0.963298	0.985573
A_23_P502957	0.220811	0.228137	0.517144	0.303756	0.103581	0.396328	0.493695	0.0124098	0.0662731	0.247128	0.179704	0.600988	0.177872	0.327998	0.731367	0.331868	0.0774679	0.356128
A_23_P142830	-0.399144	0.0106637	0.118997	0.154568	0.282322	0.603268	0.00804922	0.954568	0.975702	-0.048876	0.729843	0.924188	0.094358	0.507028	0.835734	0.154913	0.281286	0.601331
A_23_P374767	-0.167736	0.193296	0.480162	-0.21253	0.104273	0.397309	-0.362906	0.00932304	0.0562046	-0.326744	0.017228	0.327936	-0.231326	0.0790751	0.501374	-0.400755	0.00484396	0.163338
A_33_P3407618	0.117434	0.491754	0.743781	0.13832	0.419317	0.715212	0.194026	0.261666	0.449207	-0.136067	0.42679	0.787233	0.188047	0.276112	0.692872	0.171398	0.319439	0.634156
A_24_P161813	0.0974074	0.519676	0.760167	0.085368	0.572021	0.810577	-0.0733624	0.626814	0.774654	-0.0520653	0.729586	0.924188	0.0414447	0.783052	0.937758	-0.0130561	0.930807	0.973561
A_21_P0000408	-0.0783957	0.75885	0.894997	0.236959	0.358881	0.669193	0.495938	0.0648732	0.182686	-0.217626	0.398507	0.768908	0.317257	0.223774	0.655614	0.180689	0.481864	0.754281
A_23_P369666	-0.0572387	0.765585	0.898233	0.261757	0.183772	0.502041	0.572965	0.00749498	0.0498142	0.340252	0.0894312	0.489012	0.519667	0.0136277	0.352296	0.609407	0.0049532	0.163698
A_19_P00320718	-0.215801	0.292771	0.584136	0.198311	0.332419	0.647359	-0.0490444	0.808072	0.891966	0.224944	0.273474	0.681622	-0.194934	0.340492	0.73847	-0.114437	0.572353	0.810808
A_19_P00322815	0.156652	0.503863	0.750292	0.027008	0.907654	0.966575	-0.164504	0.483023	0.659418	-0.295661	0.214672	0.632436	-0.163644	0.48528	0.82568	-0.383104	0.113175	0.410804
A_23_P23850	0.137318	0.438934	0.707068	0.118947	0.50162	0.769047	0.00123195	0.994409	0.997232	-0.201417	0.261048	0.673699	-0.180537	0.311969	0.719255	-0.135556	0.444725	0.728299
A_23_P304511	0.0740345	0.612301	0.817297	0.047142	0.746359	0.898424	0.123121	0.402493	0.588469	-0.0170244	0.906888	0.977711	0.0857223	0.557853	0.857067	0.0784626	0.591371	0.822432
A_23_P218068	-0.217257	0.0376384	0.212315	0.133984	0.182382	0.500076	-0.0423781	0.665691	0.801433	0.0491098	0.616917	0.878732	-0.00110127	0.991016	0.99849	0.00290819	0.976279	0.991139
A_23_P108708	0.027704	0.720321	0.87567	0.035968	0.642495	0.849673	0.165614	0.0439007	0.142879	-0.0548524	0.480842	0.813188	0.0920855	0.242809	0.67167	0.0199222	0.796637	0.923176
A_23_P325631	0.462371	0.000988762	0.0463685	0.336789	0.010146	0.162669	0.400916	0.00310971	0.0311589	0.0625842	0.598128	0.871005	0.0403953	0.73307	0.921998	0.159687	0.188316	0.50824
A_33_P3304819	-0.0530487	0.798473	0.912619	0.145412	0.486762	0.761186	-0.00409574	0.984257	0.991394	0.0637129	0.75921	0.931758	-0.0752045	0.717649	0.916681	-0.0375894	0.856363	0.946641
A_33_P3344765	0.0237793	0.832434	0.929477	-0.0552	0.624334	0.84006	-0.266821	0.0274868	0.106503	-0.259633	0.0313368	0.380418	-0.0325134	0.772485	0.935455	-0.293188	0.016849	0.210451
A_23_P157809	0.149557	0.104681	0.353027	0.014164	0.87297	0.952533	0.271814	0.006285	0.0451217	0.073825	0.409272	0.775286	0.113995	0.208793	0.646263	0.116996	0.197605	0.51791
A_23_P69497	-0.801442	0.0183407	0.152259	-0.41107	0.198557	0.51887	-0.46822	0.145915	0.308882	-0.72165	0.0311711	0.380418	-0.14329	0.646899	0.892864	-0.491579	0.128025	0.432032
A_33_P3356886	-0.210003	0.208293	0.495342	-0.31705	0.064752	0.321783	0.172293	0.298232	0.488002	-0.0621062	0.703706	0.913762	-0.0928331	0.570731	0.860693	0.20661	0.215397	0.536887
A_23_P209987	-0.05112	0.769734	0.900636	0.147725	0.401992	0.702812	-0.408175	0.029557	0.111455	0.0039081	0.982123	0.996862	-0.23406	0.190984	0.630902	-0.155462	0.378329	0.679327
A_24_P917866	0.263108	0.210221	0.497793	0.46208	0.035274	0.251545	-0.021396	0.916911	0.955465	0.0269461	0.895479	0.974513	-0.0460937	0.822279	0.951625	0.108667	0.597692	0.825904
A_33_P3334635	-0.00420127	0.966472	0.988207	0.002145	0.982878	0.993073	-0.26925	0.0141182	0.071278	-0.155845	0.131958	0.544426	-0.140928	0.170552	0.609009	-0.196998	0.0616798	0.327383
A_21_P0004551	-0.297744	0.13366	0.399852	-0.24488	0.212504	0.534151	-0.400605	0.0490798	0.153184	-0.321523	0.107178	0.514955	-0.531476	0.0119966	0.344876	-0.33484	0.0944222	0.383713
A_24_P126628	0.30076	0.0115856	0.123728	-0.11546	0.292783	0.612484	-0.0414429	0.701627	0.82578	-0.0193357	0.857891	0.963754	0.106421	0.331032	0.732957	-0.0612438	0.57227	0.810808
A_23_P216355	0.489989	0.0127443	0.128584	0.012588	0.943843	0.979135	-0.23724	0.195553	0.372769	0.0579646	0.746044	0.92792	-0.208979	0.251617	0.678068	-0.0665233	0.71027	0.884781
A_33_P3799692	0.062657	0.69626	0.862127	0.485099	0.006861	0.142081	0.413202	0.0179544	0.0824314	0.498355	0.00572878	0.249529	0.340948	0.0452582	0.441436	0.41767	0.0169293	0.210859
A_23_P17065	2.47721	4.15204e-05	0.0129401	1.45986	0.005005	0.129063	2.17815	0.000163812	0.0102035	1.88546	0.000653078	0.150108	1.24378	0.0138179	0.352296	1.65193	0.00199846	0.152862
A_33_P3339536	0.028986	0.781993	0.905813	0.038261	0.715141	0.884596	-0.292899	0.0112696	0.0626426	-0.0635544	0.545769	0.847728	-0.142117	0.185909	0.625547	-0.251263	0.0260622	0.23767
A_23_P416191	-0.445722	0.00166927	0.0570448	-0.36152	0.00765	0.14628	-0.327802	0.0138998	0.0707818	-0.333753	0.01252	0.30366	-0.435052	0.00202656	0.295435	-0.322521	0.0152454	0.205509
A_23_P321846	-0.133232	0.480222	0.736366	0.260972	0.17543	0.491833	0.441957	0.0284215	0.108693	-0.166789	0.378821	0.755143	0.332773	0.0891348	0.514546	0.253955	0.186703	0.506559
A_24_P49214	0.18445	0.168439	0.446669	0.334217	0.018412	0.198154	0.506713	0.00102554	0.0185644	0.32428	0.0216033	0.342807	0.317054	0.0242466	0.385131	0.311612	0.0264355	0.239025
A_33_P3410892	0.0977084	0.67722	0.85071	0.029805	0.898722	0.962963	0.0864486	0.712502	0.833379	-0.11218	0.632993	0.885561	-0.0736954	0.753285	0.929173	0.272248	0.254194	0.576604
A_23_P146997	0.37404	0.0177598	0.150165	0.372356	0.0182	0.197894	0.129114	0.377742	0.566581	0.161917	0.271779	0.68077	-0.00371687	0.979503	0.995222	0.157509	0.284588	0.604461
A_21_P0008125	0.0621338	0.679901	0.852464	-0.01752	0.90719	0.966575	-0.0519969	0.729682	0.84447	-0.35948	0.0265109	0.364142	-0.0687	0.648431	0.893312	-0.183265	0.23246	0.554475
A_23_P385322	0.271824	0.241412	0.53169	0.266661	0.250111	0.573456	0.332417	0.155999	0.321976	0.412374	0.0830557	0.481087	0.208159	0.365641	0.756052	0.21764	0.344754	0.65571
A_23_P78289	-0.0725598	0.372824	0.656277	-0.00128	0.987287	0.994882	-0.0861079	0.292535	0.482115	0.0176641	0.82633	0.953489	-0.0494992	0.54065	0.850978	-0.0432636	0.59233	0.822948
A_21_P0007354	-0.305867	0.112184	0.364873	-0.2368	0.211986	0.533343	-0.367037	0.0605352	0.174701	-0.264969	0.164931	0.583766	-0.0178415	0.923308	0.982574	-0.618571	0.00349117	0.160064
A_33_P3283054	0.0834955	0.586773	0.803226	0.306609	0.057776	0.304837	0.341313	0.0368572	0.127973	-0.0719535	0.639128	0.88755	0.110907	0.471812	0.818582	0.323843	0.046314	0.29543
A_23_P138725	-0.0589579	0.508843	0.753867	0.003084	0.972248	0.989267	-0.127989	0.161142	0.329216	-0.0119991	0.892373	0.973497	0.000824457	0.99258	0.999005	-0.131276	0.151257	0.466052
A_33_P3319261	0.146077	0.40414	0.681379	0.225574	0.203938	0.525139	0.345034	0.0593091	0.172612	-0.0987094	0.570762	0.859799	0.142937	0.414115	0.786751	0.206739	0.242506	0.564544
A_23_P112187	-0.22225	0.439209	0.707073	0.133503	0.640269	0.847784	0.163206	0.568423	0.728668	-0.436492	0.138178	0.552918	-0.00159115	0.995541	0.999788	0.118734	0.677477	0.868215
A_32_P69465	-0.0966523	0.202633	0.489726	0.024835	0.737655	0.894652	-0.181975	0.0231603	0.0956932	-0.152466	0.0518849	0.428583	-0.12459	0.105764	0.533206	-0.147747	0.0587567	0.32202
A_21_P0012658	0.0324608	0.903074	0.961428	0.463014	0.095805	0.384897	0.531519	0.058943	0.171988	-0.474897	0.0882329	0.487591	0.589637	0.0383057	0.424034	0.0504858	0.849825	0.944061
A_33_P3417589	0.148346	0.247593	0.537447	0.019598	0.876185	0.953956	0.162986	0.205793	0.385439	-0.649326	6.58903e-05	0.10951	-0.0852676	0.500607	0.832997	-0.0365022	0.771859	0.911708
A_23_P169887	-0.171931	0.0597927	0.27015	-0.12804	0.15147	0.462764	-0.316243	0.00173687	0.023374	-0.100303	0.255614	0.668432	-0.105976	0.230731	0.661384	-0.170726	0.0614248	0.327196
A_23_P166087	-1.56288	0.00161564	0.0565305	-0.57707	0.18489	0.503336	-0.426857	0.32103	0.510237	-0.767619	0.083553	0.481508	-0.303558	0.477181	0.821095	-0.483006	0.263418	0.585018
A_23_P49254	0.119332	0.531588	0.76826	0.652264	0.002792	0.106008	0.356369	0.0735168	0.198858	-0.149398	0.435022	0.791148	0.282193	0.149337	0.586582	0.271851	0.16391	0.48072
A_23_P71053	0.38128	0.0159055	0.142746	0.245775	0.102538	0.394314	0.136287	0.352059	0.541313	0.163033	0.268222	0.678258	0.0597426	0.680157	0.903614	0.132851	0.364026	0.668197
A_33_P3410849	-0.0744217	0.581806	0.800257	0.287949	0.044228	0.275803	0.225176	0.107547	0.253965	-0.0947993	0.484187	0.814387	0.213325	0.125907	0.560731	0.197414	0.154679	0.470124
A_33_P3414574	-0.0811882	0.707085	0.868051	-0.23982	0.274637	0.596565	-0.0172333	0.936297	0.966425	-0.0227771	0.915877	0.980014	-0.0769781	0.721568	0.917487	0.00550644	0.979624	0.992315
A_33_P3414799	0.053598	0.793901	0.910425	-0.03508	0.864151	0.948432	0.295796	0.161238	0.329313	0.139297	0.499667	0.822581	0.0882799	0.667527	0.899906	0.0193505	0.924789	0.971516
A_33_P3278068	0.00551797	0.951627	0.981868	0.189546	0.049483	0.286863	-0.0359333	0.693471	0.820414	0.0821203	0.372338	0.750522	0.0100364	0.912151	0.97937	0.0414286	0.649772	0.854273
A_33_P3348529	0.2788	0.0636287	0.277621	0.423725	0.007785	0.147546	0.595424	0.000552941	0.0148373	0.389101	0.0131221	0.307645	0.265897	0.0756125	0.496957	0.386124	0.0137189	0.201266
A_24_P222599	-0.189305	0.0443662	0.230878	-0.05166	0.561366	0.805233	-0.0103561	0.906862	0.949495	0.0290368	0.743228	0.927216	0.0669005	0.453501	0.809392	0.0129849	0.883385	0.957877
A_24_P168510	0.0618374	0.410789	0.685947	0.007815	0.916376	0.969807	0.00950632	0.898379	0.945303	-0.139471	0.0742334	0.468002	-0.0776371	0.304531	0.713425	-0.0657141	0.382695	0.682422
A_33_P3832680	-0.297358	0.255461	0.546307	0.214017	0.408755	0.707969	-0.0637233	0.803918	0.889565	-0.131725	0.608872	0.874506	0.0506272	0.843576	0.959632	-0.337015	0.199848	0.520353
A_23_P54000	0.0474938	0.631316	0.82626	0.137107	0.176335	0.49319	0.0384359	0.697411	0.823077	-0.0459129	0.642643	0.888447	0.0172809	0.860977	0.964451	-0.0181673	0.853931	0.945707
A_33_P3343828	-0.0236276	0.811158	0.919333	0.206628	0.048773	0.285805	0.149114	0.143998	0.306139	0.128325	0.204952	0.623091	0.176424	0.0876452	0.512684	0.0797397	0.424106	0.713155
A_33_P3418942	0.275891	0.0377773	0.212572	0.131979	0.296309	0.615678	0.410163	0.00379912	0.0341998	0.0977	0.436089	0.791442	0.16568	0.193879	0.632249	0.234814	0.0721695	0.347906
A_23_P43810	-0.201751	0.0995765	0.34462	0.190339	0.118663	0.419151	0.0427668	0.716523	0.835929	0.189348	0.12046	0.530049	0.0907136	0.4443	0.803796	0.0631094	0.592936	0.823398
A_23_P72568	0.0300688	0.715319	0.872719	0.128627	0.131025	0.434931	-0.0567955	0.493081	0.667584	0.0479759	0.561818	0.855637	0.0758655	0.36251	0.754035	-0.0219009	0.790319	0.92015
A_33_P3424507	0.0212214	0.927712	0.97225	0.014775	0.949631	0.980847	-0.304499	0.20391	0.383045	0.149988	0.523873	0.835833	-0.112602	0.631382	0.886749	-0.297587	0.213882	0.535205
A_23_P76538	0.193343	0.664167	0.843555	0.043271	0.922385	0.971678	-0.215507	0.628663	0.775965	0.104365	0.81434	0.950381	0.15558	0.726551	0.919583	-0.0783193	0.860066	0.948
A_33_P3379922	-0.665938	0.0214758	0.163634	0.508497	0.070008	0.333869	0.281835	0.29891	0.488575	-0.116767	0.662693	0.897229	0.613143	0.032287	0.404838	0.425993	0.123698	0.426669
A_19_P00315601	-0.114579	0.475442	0.733115	0.08053	0.614599	0.835139	-0.0153747	0.923136	0.958533	-0.0534492	0.737697	0.925972	0.0752905	0.637654	0.889275	0.0508666	0.749898	0.90206
A_33_P3335461	-0.0941262	0.795777	0.911315	0.141261	0.698065	0.876521	0.0552201	0.879236	0.934304	-0.00745866	0.983621	0.996862	0.727722	0.0579743	0.46673	0.0235393	0.948344	0.980275
A_33_P3216297	-0.0527567	0.671829	0.84774	0.080073	0.52168	0.781991	0.212189	0.101016	0.24325	0.0744218	0.551155	0.850571	0.0644892	0.60504	0.874426	0.0955327	0.445764	0.729129
A_23_P321261	0.0383694	0.650645	0.836652	-0.10378	0.229315	0.551801	-0.109955	0.203958	0.383107	-0.00127668	0.987941	0.99707	-0.041811	0.621869	0.883312	-0.107019	0.21573	0.537236
A_23_P218476	0.126696	0.252261	0.542685	0.229559	0.046457	0.28111	0.287067	0.0156299	0.0759345	0.210666	0.0652524	0.450465	0.162017	0.147994	0.584927	0.17261	0.12478	0.428056
A_23_P336198	-0.357253	0.0413984	0.222875	0.045249	0.783301	0.91436	0.0484803	0.76829	0.86895	0.0302732	0.853924	0.962707	0.0679422	0.680073	0.903614	0.147305	0.375733	0.677338
A_21_P0013269	0.0148124	0.887899	0.954057	0.21113	0.057211	0.303872	0.155761	0.150718	0.315159	0.173494	0.111991	0.52074	0.092281	0.385107	0.769138	0.0501932	0.633943	0.845639
A_24_P289795	0.309224	0.0974056	0.341652	0.108598	0.546055	0.796994	0.676085	0.0013213	0.0207047	0.261535	0.156217	0.573931	0.311497	0.0951595	0.522336	0.266204	0.149382	0.463735
A_33_P3257367	0.0762022	0.515772	0.757633	0.182868	0.129606	0.433084	0.0922399	0.432827	0.615856	0.102129	0.386122	0.760886	0.112901	0.339208	0.737548	0.229285	0.062053	0.328316
A_23_P35343	-0.194619	0.0944832	0.33585	0.032001	0.77444	0.91043	-0.120144	0.289544	0.478709	-0.138733	0.223852	0.641075	-0.0876479	0.43615	0.800449	-0.0166725	0.881209	0.957193
A_24_P238118	-0.173881	0.278135	0.569381	0.465565	0.008045	0.149395	-0.0546169	0.729239	0.84424	0.138311	0.385279	0.76021	0.284692	0.0841423	0.506683	0.18229	0.256362	0.578176
A_24_P339514	0.462341	0.0261316	0.178819	0.412464	0.044174	0.275747	0.255693	0.195608	0.372796	0.0289375	0.880625	0.969551	0.447495	0.0306116	0.401591	0.281213	0.156731	0.472887
A_23_P126120	0.948344	0.000837503	0.0425017	0.121434	0.611168	0.832976	0.195801	0.415209	0.600198	0.149633	0.531827	0.840006	0.276898	0.253823	0.678495	0.233767	0.332691	0.646234
A_33_P3274618	0.126257	0.379935	0.661813	0.156222	0.280187	0.601298	-0.127683	0.3747	0.563953	-0.0995198	0.486995	0.815818	0.0555767	0.69645	0.909403	-0.00558602	0.968651	0.987744
A_24_P11307	0.0585713	0.558176	0.785507	0.075212	0.453596	0.741093	0.12046	0.235995	0.420281	-0.0144346	0.884705	0.970526	0.0841286	0.402854	0.779	0.0916793	0.362902	0.667333
A_33_P3257187	0.170634	0.293289	0.584907	0.303485	0.070595	0.335346	0.160786	0.321154	0.510315	0.155402	0.337164	0.726863	0.0204769	0.897985	0.975259	0.166807	0.303902	0.621248
A_23_P398294	-0.270647	0.0207993	0.160504	-0.10618	0.331633	0.646794	0.0672868	0.534959	0.700839	0.0147926	0.890907	0.972937	0.0420212	0.69739	0.909827	0.101495	0.352816	0.661037
A_33_P3230818	0.123236	0.591172	0.805268	0.104745	0.647605	0.852529	-0.347756	0.140754	0.301605	0.118717	0.604735	0.873094	-0.175876	0.445354	0.804113	-0.201494	0.383209	0.682703
A_24_P186379	0.139854	0.135845	0.403257	0.121413	0.191841	0.511167	-0.0572701	0.530007	0.696585	-0.105302	0.254704	0.667704	-0.0435172	0.63238	0.88726	-0.133732	0.152694	0.467792
A_23_P145965	-0.200294	0.0366559	0.208995	0.092	0.3122	0.63182	0.0764748	0.398663	0.585413	0.0605044	0.502594	0.824255	0.0451035	0.616187	0.880767	-0.0363029	0.68622	0.873081
A_24_P282237	0.420776	0.0831038	0.315609	0.196227	0.40252	0.70318	0.165789	0.478081	0.655286	0.144261	0.536309	0.8414	-0.0531386	0.818928	0.95062	0.179486	0.443073	0.727151
A_33_P3233981	0.252975	0.0560474	0.261604	0.002786	0.982245	0.993	-0.191549	0.138934	0.299177	0.0712912	0.570969	0.859799	-0.0038636	0.975384	0.994369	-0.0910327	0.470689	0.746699
A_33_P3418833	0.258657	0.0449551	0.232796	0.205047	0.10438	0.397433	0.00015049	0.99901	0.999762	-0.043978	0.717456	0.919096	-0.0226536	0.85192	0.962252	-0.0920329	0.451861	0.733437
A_33_P3390823	0.435071	0.0598852	0.270185	0.451388	0.051791	0.292508	0.619071	0.0106382	0.0608069	0.791187	0.00190909	0.196815	0.256833	0.250406	0.677693	0.483633	0.0386581	0.276864
A_24_P175176	-0.001061	0.992666	0.997279	0.146389	0.215288	0.537199	0.105441	0.36686	0.556156	0.0568303	0.623716	0.881289	0.0541114	0.640302	0.890482	0.0971561	0.404851	0.698044
A_23_P161458	-0.886356	0.0337042	0.202282	0.256548	0.512788	0.775658	-0.0927785	0.811862	0.894437	0.00887472	0.98182	0.996862	-0.587395	0.144234	0.581808	0.152831	0.695412	0.877162
A_33_P3284933	-0.258876	0.141983	0.411349	0.055345	0.746031	0.898196	-0.0344017	0.840298	0.911677	-0.0386011	0.821142	0.951701	-0.0515648	0.76279	0.932218	0.322908	0.0716747	0.347552
A_33_P3337719	-0.367842	0.0025328	0.0664878	-0.05647	0.594319	0.82222	-0.181937	0.0983425	0.239195	-0.166533	0.127844	0.539533	0.0395789	0.70835	0.913948	0.0186675	0.859728	0.947839
A_23_P320578	1.73151	0.000822511	0.0424051	0.182301	0.674919	0.865919	0.801917	0.0777259	0.205947	0.0954142	0.825922	0.953293	0.312048	0.475043	0.820027	0.231599	0.59475	0.824244
A_23_P123108	-0.681004	0.0394799	0.217241	-0.68025	0.039674	0.2627	-0.792714	0.0188156	0.0848474	-0.783227	0.0200627	0.337277	-1.09103	0.00233588	0.296517	-0.500888	0.11929	0.420599
A_33_P3287710	-0.140515	0.144867	0.415164	0.137016	0.154518	0.466872	0.0300951	0.747461	0.855937	0.04524	0.629037	0.883934	-0.0138094	0.882398	0.970311	0.0558933	0.551344	0.798293
A_23_P152548	-0.349466	0.00591938	0.0919977	-0.17765	0.128497	0.431362	0.0640736	0.571998	0.73177	-0.089482	0.432064	0.789976	-0.0735026	0.517439	0.840683	-0.0680146	0.548834	0.796866
A_24_P292020	0.0185265	0.770285	0.900885	0.055305	0.388115	0.693067	-0.00642815	0.919209	0.956622	-0.0626212	0.329958	0.722463	-0.0231343	0.715585	0.915945	-0.0445566	0.48516	0.756146
A_23_P371613	0.0171146	0.840333	0.933161	0.051162	0.54892	0.798143	-0.205753	0.0249026	0.0999561	-0.0542757	0.525145	0.836782	-0.0914412	0.289608	0.702924	-0.0919571	0.286985	0.606893
A_24_P323114	0.169763	0.243471	0.533355	0.220847	0.134387	0.439722	0.243838	0.100717	0.242841	-0.180742	0.215528	0.632994	0.09007	0.530036	0.847398	-0.00483274	0.972962	0.989653
A_23_P64499	0.0579525	0.640895	0.831492	0.179751	0.158988	0.472162	0.219062	0.0903917	0.227128	0.0256838	0.835801	0.956735	0.0980289	0.432867	0.798667	0.221406	0.0872734	0.37221
A_23_P87532	-0.0273758	0.763287	0.897357	0.099907	0.279553	0.601278	-0.0987205	0.28511	0.474178	0.0558529	0.54065	0.843372	0.00042914	0.996228	0.999913	0.0999634	0.279293	0.599544
A_19_P00315914	0.208106	0.267068	0.556718	0.382756	0.049908	0.288388	0.407275	0.0382836	0.131123	-0.143594	0.439409	0.793104	0.202642	0.279379	0.695166	0.366637	0.0592218	0.323041
A_33_P3298980	-0.0838266	0.495596	0.746002	0.034882	0.77549	0.911181	-0.198646	0.117214	0.268958	0.0233576	0.848444	0.960438	-0.0222299	0.855672	0.963209	-0.0818276	0.505793	0.769875
A_33_P3298960	-0.0544788	0.628189	0.824765	-0.0517	0.6457	0.851394	-0.0533089	0.635536	0.780994	-0.0862381	0.445707	0.795903	0.0414805	0.711921	0.914937	-0.147232	0.200138	0.520734
A_21_P0012445	0.367814	0.332897	0.622974	0.243011	0.519049	0.780025	0.736554	0.0622001	0.177623	-0.485771	0.205531	0.623698	0.827236	0.0385964	0.424518	0.31213	0.409422	0.700938
A_33_P3233010	0.0544791	0.608235	0.814287	0.271613	0.018513	0.198588	0.168805	0.12399	0.278442	-0.283663	0.0145559	0.314919	0.0824905	0.439963	0.801995	0.143793	0.185914	0.505555
A_21_P0006090	0.449203	0.108509	0.358832	0.720993	0.014574	0.183336	0.799841	0.00776979	0.0506906	0.678014	0.0204064	0.33924	0.462644	0.0990903	0.525444	0.651166	0.0251113	0.235828
A_23_P75038	0.0643722	0.683996	0.854818	-0.18012	0.262596	0.584347	-0.456788	0.00916818	0.055589	-0.148236	0.353668	0.739349	-0.301015	0.0696043	0.489171	-0.315956	0.0580065	0.320355
A_33_P3291541	0.0877389	0.549805	0.781688	0.583299	0.000817	0.075511	0.216085	0.151213	0.315854	-0.0913063	0.53388	0.840826	0.332787	0.033383	0.40843	0.055785	0.702859	0.88096
A_21_P0009110	0.140317	0.501758	0.749045	0.382655	0.078531	0.350708	0.747125	0.00195645	0.0248808	0.21925	0.298512	0.700004	0.584586	0.0108397	0.338719	0.679712	0.00400063	0.162917
A_33_P3385988	-0.207933	0.148944	0.421321	0.054168	0.698618	0.876819	0.0929954	0.508072	0.679337	-0.23142	0.110721	0.519551	-0.0516298	0.712037	0.914937	-0.119992	0.395157	0.69068
A_33_P3314146	-0.03271	0.822289	0.924892	0.102896	0.482779	0.758536	-0.0825117	0.572562	0.73235	-0.086768	0.553119	0.851731	-0.00761956	0.958244	0.99027	-0.0740481	0.612245	0.833385
A_21_P0007223	0.198861	0.250667	0.5407	0.19642	0.256306	0.578828	0.295705	0.0948989	0.233973	0.00388198	0.981749	0.996862	0.125352	0.463714	0.814833	0.224712	0.196635	0.517253
A_23_P140511	0.0483193	0.632211	0.826658	0.129118	0.210132	0.531768	0.117511	0.252182	0.438475	0.0431588	0.668799	0.899052	0.0395999	0.694548	0.90855	0.0729331	0.471962	0.747387
A_33_P3329153	0.253839	0.0369967	0.210487	0.320253	0.010942	0.167545	0.197274	0.0965969	0.236594	0.0337849	0.766933	0.934508	-0.00510343	0.964243	0.991154	0.0509679	0.65532	0.857445
A_19_P00320259	0.0915776	0.368404	0.652363	0.4158	0.000605	0.068496	0.0301357	0.76477	0.866817	-0.00414862	0.967099	0.993785	0.160498	0.123731	0.558931	0.00290778	0.976936	0.991363
A_23_P147641	-0.334092	0.0762203	0.302554	0.149837	0.408953	0.708093	0.2204	0.229877	0.413229	-0.0131924	0.94145	0.986719	0.0284291	0.874276	0.968332	0.0934941	0.604137	0.829319
A_21_P0003382	-0.544242	0.0595033	0.269467	0.247083	0.372136	0.680689	0.529585	0.065977	0.184933	0.0757421	0.782107	0.939249	0.210054	0.446523	0.805067	0.457515	0.107832	0.402564
A_33_P3277965	-0.285934	0.37461	0.657776	0.039143	0.902129	0.964631	-0.264309	0.411009	0.596298	-0.837652	0.0160937	0.319247	-0.227723	0.477605	0.821441	-0.271122	0.399301	0.694099
A_23_P334709	-0.388457	0.00797332	0.104493	-0.33201	0.019958	0.202484	-0.45584	0.0025918	0.028527	-0.351021	0.0147054	0.314919	-0.175163	0.19328	0.632136	-0.318183	0.0248522	0.235279
A_23_P258689	0.0104159	0.898454	0.959005	0.114916	0.171052	0.487368	-0.102442	0.219778	0.401397	0.0826514	0.318391	0.714384	0.034696	0.671531	0.90129	-0.0118215	0.884848	0.95819
A_23_P164691	0.107434	0.329374	0.620262	0.145401	0.191877	0.511178	0.239959	0.0384989	0.131654	-0.010775	0.92096	0.981688	0.116047	0.293207	0.705945	0.0439671	0.686249	0.873081
A_33_P3281532	0.00810513	0.956038	0.984113	-0.0184	0.900418	0.963663	-0.0284559	0.846613	0.915801	0.0253511	0.863158	0.965451	-0.126179	0.395904	0.77565	-0.0791241	0.592053	0.822779
A_24_P388940	-0.0918754	0.40561	0.682685	-0.20259	0.077256	0.348959	-0.443227	0.000720903	0.0161231	-0.220161	0.0567767	0.436276	-0.336476	0.00617483	0.32769	-0.293147	0.0145006	0.202763
A_23_P143952	0.413538	0.0155113	0.140825	-0.00835	0.95736	0.983982	-0.341025	0.0404854	0.135676	-0.17863	0.261484	0.674065	-0.243374	0.131946	0.568581	-0.202577	0.205237	0.526935
A_23_P91829	0.3456	0.0334547	0.201641	0.120442	0.431257	0.723943	0.165225	0.284133	0.473132	0.020229	0.893882	0.974105	0.0748834	0.622628	0.883312	-0.0743126	0.625263	0.840772
A_23_P404481	-0.498698	0.00806482	0.104824	-0.13687	0.421936	0.717216	-0.156382	0.360234	0.54959	-0.191469	0.265549	0.675998	-0.270244	0.122548	0.558016	-0.309635	0.0799868	0.359912
A_33_P3260016	0.0987434	0.271412	0.561577	0.136646	0.134107	0.439561	0.0231313	0.793227	0.883941	0.0777712	0.383128	0.758347	0.0933817	0.297386	0.708348	0.0246281	0.78021	0.915551
A_21_P0014599	0.157397	0.602699	0.811461	0.111942	0.710679	0.882962	0.0722302	0.81061	0.893531	-0.190856	0.52871	0.838496	0.288198	0.34507	0.741897	-0.260738	0.391842	0.688517
A_33_P3386344	0.556871	0.00748391	0.101173	-0.00697	0.970163	0.988679	-0.318042	0.101251	0.243626	-0.130604	0.486445	0.815818	-0.161501	0.391244	0.773012	-0.279992	0.145558	0.458395
A_33_P3300965	0.637351	7.05536e-05	0.0161738	0.096942	0.439207	0.73027	-0.00373693	0.975997	0.987146	0.0110105	0.929366	0.984022	0.185121	0.148718	0.585795	-0.0883629	0.480101	0.753044
A_33_P3404047	0.238721	0.109983	0.361197	0.238237	0.110653	0.407085	0.191921	0.192919	0.369547	0.125697	0.386987	0.761194	0.160065	0.273889	0.691393	0.144824	0.320639	0.635188
A_23_P38015	-0.0130629	0.860025	0.942232	-0.00577	0.937901	0.977235	0.157338	0.045629	0.146289	0.111504	0.14481	0.559348	0.115058	0.133196	0.569657	0.119226	0.120588	0.422155
A_21_P0010306	-0.614754	0.0187516	0.15357	-0.33093	0.179969	0.497064	-0.735886	0.00636153	0.0453771	-0.552668	0.0320189	0.381871	-0.396242	0.112343	0.544259	-0.454009	0.071987	0.347672
A_21_P0007281	0.0317342	0.906868	0.963165	-0.38129	0.171724	0.488289	-0.297809	0.280604	0.469355	-0.147884	0.587212	0.866757	-0.15179	0.577466	0.863044	-0.0889886	0.743214	0.899219
A_33_P3247540	0.246213	0.0392771	0.216513	0.257532	0.032012	0.240672	0.0904092	0.423645	0.607701	-0.00428964	0.969424	0.994481	0.166581	0.149232	0.586582	0.125663	0.270267	0.59103
A_19_P00806450	-0.64229	0.000519725	0.036085	-0.28239	0.077989	0.349866	-0.479417	0.00542036	0.0416584	-0.24226	0.126021	0.536443	-0.352829	0.0315106	0.403414	-0.314083	0.0523391	0.309807
A_23_P162449	-0.167349	0.215815	0.503505	0.033914	0.797591	0.920446	0.31189	0.0283349	0.108543	0.0555463	0.674956	0.901161	0.110501	0.407751	0.782536	0.13356	0.319264	0.634065
A_23_P257478	0.159018	0.393674	0.673042	0.3366	0.081366	0.355723	0.14593	0.432977	0.616035	0.463902	0.0205541	0.339443	0.175272	0.348247	0.744659	0.0510162	0.782277	0.916802
A_21_P0000366	0.0235853	0.794793	0.910861	0.078571	0.391022	0.694731	0.0258623	0.775535	0.872852	0.370527	0.000665933	0.150108	-0.00978612	0.913988	0.979558	0.113702	0.219874	0.541177
A_33_P3423740	-0.0265512	0.875129	0.948732	0.100516	0.553847	0.80069	-0.0518201	0.759312	0.863222	-0.0950802	0.575276	0.862135	-0.215299	0.21307	0.648928	-0.0406027	0.810181	0.929316
A_21_P0012456	0.190276	0.162889	0.439359	0.244074	0.078635	0.35081	0.178657	0.188643	0.364307	0.0685241	0.606181	0.873892	0.207921	0.12937	0.564276	0.153002	0.257017	0.57874
A_24_P929322	-0.151249	0.171256	0.450627	-0.01582	0.882983	0.956103	0.0250257	0.815988	0.896744	-0.0185599	0.862929	0.965451	-0.0626549	0.561819	0.858163	0.211913	0.0615469	0.327383
A_32_P110390	0.957612	0.00413786	0.0793283	0.51275	0.094315	0.381449	0.689408	0.029126	0.110425	0.579861	0.0612718	0.446272	0.519222	0.0905563	0.515854	0.408676	0.175913	0.495958
A_33_P3359354	-0.237629	0.118558	0.375192	0.136893	0.356925	0.667511	-0.0640595	0.663266	0.799817	-0.207602	0.169106	0.589975	-0.0357458	0.807665	0.946698	-0.0961685	0.514824	0.775844
A_33_P3279681	0.26876	0.0247909	0.174864	0.397747	0.002005	0.096808	0.0595113	0.592775	0.748911	0.0857678	0.442921	0.794611	0.0766155	0.492329	0.829258	0.42213	0.00123391	0.147889
A_23_P352426	0.754727	9.11314e-05	0.0184286	0.445057	0.008067	0.149485	0.218892	0.158545	0.325511	0.216817	0.1623	0.582402	0.056554	0.707917	0.913948	0.219198	0.157996	0.474191
A_33_P3356320	-0.0208117	0.874953	0.948617	-0.08721	0.512189	0.775512	-0.370207	0.0112467	0.0625543	-0.188725	0.165571	0.584498	-0.173261	0.201048	0.640118	-0.235048	0.0888893	0.375273
A_21_P0013163	0.264924	0.108518	0.358832	0.469494	0.008011	0.149072	0.223536	0.171051	0.341767	0.174874	0.279083	0.686546	0.199986	0.218197	0.651279	0.420675	0.0154885	0.205934
A_23_P887	0.244112	0.133527	0.399724	0.280547	0.087864	0.368241	-0.0883235	0.576096	0.73535	-0.00535996	0.972807	0.995342	0.11355	0.473616	0.819283	0.0977551	0.536477	0.789189
A_23_P48088	-0.336998	0.165847	0.442965	-0.03382	0.886186	0.957352	-0.163412	0.492159	0.667137	0.0385301	0.870483	0.966431	-0.411068	0.0953198	0.522359	-0.163054	0.493095	0.760811
A_21_P0012300	-0.0272217	0.864536	0.94388	0.230779	0.160226	0.473888	-0.280187	0.0924556	0.230226	0.110696	0.490755	0.817972	0.102253	0.52399	0.844581	0.275876	0.0971699	0.386542
A_24_P381494	0.0852108	0.347075	0.634586	0.143939	0.120711	0.421476	0.343784	0.00114343	0.0195205	0.109285	0.231713	0.650314	0.195028	0.0408101	0.430844	0.213585	0.0267705	0.240397
A_23_P6802	0.145749	0.264557	0.553998	0.214277	0.108053	0.402652	-0.29678	0.031128	0.115142	0.0408586	0.750316	0.928899	-0.109647	0.397502	0.776278	-0.156394	0.232523	0.554501
A_21_P0000470	0.267435	0.0399401	0.218065	0.308847	0.019906	0.202457	0.0399663	0.743656	0.853156	-0.0546703	0.655088	0.893697	-0.174664	0.164499	0.60157	-0.000806109	0.994729	0.998035
A_33_P3399634	-0.580012	0.00295134	0.0703875	0.06616	0.697574	0.876364	-0.323516	0.0700725	0.19245	-0.261128	0.137149	0.551249	-0.264487	0.132483	0.569036	0.0172109	0.91931	0.969994
A_23_P56298	-0.072521	0.823151	0.925204	-0.23349	0.474874	0.754261	-0.23837	0.465826	0.645231	0.0311056	0.923585	0.982637	-0.000269384	0.999337	0.999956	0.124906	0.700706	0.879878
A_21_P0014396	0.145182	0.175639	0.456109	0.043211	0.67932	0.868443	-0.0282509	0.786647	0.879779	-0.120315	0.257697	0.671011	-0.116178	0.273815	0.691393	-0.0804973	0.444095	0.727857
A_21_P0014806	-0.0477959	0.658433	0.840206	-0.02264	0.833765	0.935573	0.0770384	0.478168	0.655367	-0.0338488	0.753874	0.929962	0.0191724	0.858904	0.963997	0.130686	0.235325	0.556975
A_21_P0014711	0.0171233	0.859466	0.942121	0.168402	0.094988	0.382675	0.165823	0.0997491	0.241227	-0.0188803	0.845236	0.960329	0.107668	0.274026	0.691393	0.0430933	0.656704	0.85795
A_23_P154526	-0.329462	0.194453	0.482067	-0.28654	0.256252	0.578803	-0.468702	0.0715464	0.195195	-0.244414	0.330346	0.722709	-0.406875	0.113568	0.546802	-0.313023	0.216561	0.538307
A_33_P3239989	0.354272	0.170104	0.449395	0.435959	0.095867	0.384897	0.205058	0.418499	0.60315	0.377643	0.145121	0.559606	0.101881	0.685518	0.904778	0.533725	0.0454813	0.294081
A_19_P00316758	-0.142307	0.147162	0.418987	-0.03523	0.711535	0.883181	-0.245978	0.0177061	0.0816591	-0.0758525	0.429378	0.788635	-0.135707	0.165683	0.603188	-0.144897	0.140382	0.450632
A_33_P3361681	0.147341	0.32574	0.616606	0.031283	0.832443	0.935245	-0.424244	0.00966035	0.0574306	-0.0436067	0.768198	0.934508	-0.0944091	0.525385	0.844989	-0.15324	0.307306	0.624666
A_33_P3250148	-0.071128	0.532956	0.76936	-0.06769	0.552711	0.800506	-0.0901616	0.430939	0.614336	-0.289037	0.0191934	0.334306	-0.0955305	0.404537	0.780203	-0.0558775	0.623492	0.839827
A_21_P0007429	0.177527	0.220844	0.509082	-0.09542	0.503709	0.770338	-0.416549	0.00835171	0.0527425	0.0205759	0.884625	0.970526	-0.180147	0.214404	0.649252	-0.204399	0.161597	0.477891
A_33_P3380837	-0.187983	0.0892884	0.327172	0.094979	0.37532	0.682988	0.00366078	0.972417	0.985603	-0.0192042	0.856129	0.963322	0.0911463	0.394459	0.774433	0.112227	0.297057	0.61555
A_33_P3216433	-0.166376	0.195086	0.482678	-0.17483	0.174431	0.490791	-0.265466	0.0460259	0.147088	-0.272907	0.0408864	0.40294	-0.294374	0.0288839	0.396102	-0.133447	0.29443	0.613569
A_24_P199500	0.00630747	0.948935	0.980973	0.169124	0.099399	0.389397	0.176819	0.0860519	0.219585	-0.0382591	0.6983	0.911059	0.0278469	0.777617	0.936312	0.218685	0.037692	0.275024
A_33_P3385387	-0.146756	0.219558	0.50721	0.17113	0.155467	0.468102	0.0262142	0.822609	0.901084	-0.0328869	0.778607	0.937884	-0.000553677	0.996219	0.999913	0.0938436	0.426292	0.714733
A_24_P163113	0.146585	0.176603	0.457365	0.368744	0.002473	0.102929	0.198564	0.0731584	0.198247	0.0127296	0.903995	0.976634	0.0431485	0.683341	0.904567	0.145497	0.179665	0.500431
A_32_P130788	-0.26908	0.480187	0.736355	0.028458	0.940038	0.978039	-0.591394	0.131012	0.288256	0.973432	0.0182205	0.330769	-0.556231	0.153942	0.591136	-0.307264	0.421177	0.710792
A_21_P0006135	0.187412	0.516156	0.757947	0.035622	0.901182	0.964007	0.496488	0.096938	0.237015	-0.109624	0.702928	0.913466	-0.0847567	0.767902	0.93421	0.0727246	0.800027	0.924281
A_23_P410613	-0.269688	0.0718897	0.295104	-0.12675	0.379666	0.686167	-0.0683255	0.633035	0.7793	-0.21738	0.140281	0.554864	-0.0817927	0.568185	0.859625	-0.211413	0.150802	0.465635
A_33_P3685572	0.111594	0.769444	0.900488	0.492099	0.206493	0.527785	1.09773	0.00933777	0.0562551	0.305535	0.426096	0.786927	0.531954	0.173742	0.612697	0.829248	0.0408227	0.282195
A_33_P3398448	-0.198822	0.0691418	0.289046	0.086082	0.412625	0.710333	-0.0370379	0.722278	0.839727	0.0390956	0.7076	0.915322	0.00746233	0.942809	0.987699	-0.0307553	0.767763	0.910404
A_33_P3846653	0.318875	0.231003	0.520005	-0.13842	0.596733	0.823857	0.78237	0.007259	0.04903	-0.414912	0.124398	0.534277	0.244804	0.353611	0.748119	0.0154616	0.952674	0.981462
A_24_P326739	-0.357523	0.299825	0.591552	-0.36437	0.290958	0.610484	-1.16141	0.00289522	0.0301094	-0.64555	0.0703109	0.462341	-0.468292	0.17926	0.617752	-0.618017	0.081958	0.363176
A_23_P205370	-0.303649	0.505282	0.751078	-0.4177	0.362247	0.67196	1.21059	0.0147339	0.0731935	0.429603	0.349071	0.735935	0.876676	0.0659387	0.483308	1.16936	0.0178609	0.213369
A_23_P47497	-0.112609	0.208139	0.495192	-0.0441	0.614961	0.835386	-0.282161	0.00442166	0.0371724	-0.0241686	0.782248	0.939292	-0.122507	0.172696	0.611576	-0.137676	0.128073	0.432032
A_33_P3372124	0.0259066	0.73469	0.883622	-0.00755	0.921214	0.971175	-0.00822104	0.914226	0.954265	-0.0888787	0.253487	0.667135	0.00381621	0.960118	0.990446	-0.0541643	0.481134	0.753671
A_24_P396994	-0.177511	0.0737472	0.298243	-0.13002	0.180757	0.497948	-0.23609	0.0213679	0.091573	-0.0719225	0.450691	0.798505	-0.0716992	0.452075	0.808454	-0.0985022	0.305135	0.622156
A_33_P3214650	0.0279382	0.837205	0.931933	0.026886	0.843251	0.939125	-0.352138	0.0175388	0.0812955	-0.0352484	0.795531	0.943792	-0.106794	0.436122	0.800449	-0.178009	0.201258	0.522182
A_23_P137984	0.124577	0.202225	0.489538	0.077985	0.417857	0.714253	0.125558	0.198864	0.376676	-0.00235189	0.980314	0.996758	0.109053	0.261618	0.684769	0.0524018	0.58416	0.818268
A_19_P00801506	-0.0220712	0.85323	0.939142	0.049953	0.676082	0.866138	-0.246562	0.0510902	0.157181	-0.138598	0.254409	0.667704	-0.124746	0.30323	0.712951	-0.0798605	0.505872	0.769875
A_24_P453921	0.126146	0.229023	0.518181	0.209917	0.053314	0.295544	0.110833	0.288236	0.477467	0.036992	0.718961	0.919832	-0.0191457	0.852045	0.96231	0.0723781	0.483768	0.755379
A_23_P152406	-0.228755	0.226642	0.515546	-0.10791	0.561823	0.805564	-0.299059	0.119357	0.271927	-0.233343	0.217858	0.635249	-0.0936233	0.614279	0.879987	-0.0201658	0.913243	0.968416
A_19_P00809886	-0.0687942	0.789482	0.908898	-0.1328	0.607338	0.830065	-0.136015	0.598727	0.753317	0.548513	0.0450865	0.413782	0.0274941	0.914949	0.979797	0.230673	0.375812	0.677338
A_23_P83134	-0.0312003	0.8054	0.915742	0.202428	0.12283	0.424636	0.265082	0.0484129	0.151883	0.464655	0.00167151	0.187672	0.208243	0.113151	0.545688	0.18732	0.15131	0.466132
A_21_P0010522	0.286708	0.177013	0.457937	0.523973	0.019691	0.202275	0.276892	0.191514	0.368049	0.260631	0.217612	0.635136	0.509957	0.0226863	0.379869	0.697813	0.00319929	0.15902
A_21_P0009243	-0.165932	0.145241	0.415762	-0.00791	0.942826	0.979054	-0.102533	0.358748	0.547976	-0.246177	0.0368583	0.396611	-0.0628126	0.570937	0.860693	-0.0271923	0.805463	0.926917
A_21_P0007430	0.143269	0.353451	0.640125	0.107406	0.4842	0.759235	-0.0407442	0.789427	0.881491	0.0608751	0.690279	0.907989	-0.0718991	0.638215	0.88936	0.161746	0.296503	0.615382
A_23_P17663	-0.13955	0.523056	0.762758	0.211519	0.336804	0.650635	-0.461058	0.0458084	0.146603	-0.0475342	0.826868	0.953738	-0.136204	0.53295	0.84868	-0.371215	0.100865	0.392603
A_32_P133916	-0.266849	0.0200435	0.15763	0.353712	0.003396	0.111348	0.0232828	0.825562	0.903046	0.163819	0.133687	0.547056	0.102193	0.339659	0.737808	0.0594955	0.574841	0.81256
A_21_P0005464	-0.329144	0.142385	0.411937	-0.14326	0.512162	0.775512	-0.279399	0.209028	0.389465	0.0184101	0.932445	0.984642	0.163002	0.456646	0.810699	-0.123524	0.571332	0.810243
A_33_P3306363	-0.28045	0.23405	0.523148	0.362975	0.128693	0.431808	0.0265931	0.90824	0.950488	-0.0187103	0.935361	0.985109	0.0236049	0.918509	0.980608	0.148117	0.523364	0.781428
A_24_P387869	0.104808	0.283355	0.574826	0.092373	0.342558	0.654985	-0.0187031	0.845634	0.915301	0.0416654	0.665199	0.89778	-0.00893737	0.925844	0.982943	0.027401	0.775607	0.913497
A_33_P3209706	-0.200237	0.272981	0.563419	0.224665	0.220802	0.542508	0.129307	0.474394	0.652414	0.0210233	0.906717	0.977711	-0.00712742	0.968305	0.992145	-0.0377363	0.833481	0.937934
A_33_P3364443	-0.233797	0.0653626	0.280931	0.02064	0.864014	0.948432	-0.357502	0.00783896	0.0509561	-0.316372	0.016291	0.319948	-0.207823	0.0979647	0.524147	-0.150681	0.221367	0.543411
A_33_P3299220	-0.069814	0.533385	0.769644	0.188095	0.10487	0.398107	0.139195	0.222003	0.404046	-0.0150052	0.892915	0.97377	0.100794	0.371498	0.760005	0.102637	0.363024	0.667333
A_33_P3209960	-0.196491	0.322632	0.613345	0.31268	0.123385	0.425226	0.463637	0.0278957	0.107399	0.292581	0.147662	0.562635	0.13846	0.48262	0.824108	0.141754	0.472422	0.747777
A_21_P0011802	-0.152586	0.159339	0.434936	0.074945	0.47959	0.756867	-0.0466199	0.658639	0.796586	-0.159967	0.141234	0.555904	0.0346163	0.742555	0.925653	-0.126185	0.240182	0.562118
A_33_P3272090	-0.238548	0.0637334	0.277748	0.12676	0.306745	0.625725	0.204198	0.107811	0.254267	-0.11548	0.350524	0.736193	0.150586	0.227579	0.658192	0.0229994	0.850645	0.944128
A_23_P168576	0.0740684	0.389021	0.668488	0.039947	0.639604	0.847536	-0.141645	0.10915	0.256309	-0.153033	0.0853682	0.483517	-0.0676622	0.430504	0.797325	-0.0706441	0.410856	0.70184
A_23_P139547	0.278583	0.0344114	0.20417	-0.06606	0.592709	0.821183	-0.0951212	0.443215	0.625599	-0.0995997	0.422435	0.784894	0.0119032	0.922891	0.982395	-0.105499	0.396031	0.69148
A_23_P170491	0.477618	0.00663197	0.0961836	-0.07022	0.655353	0.857917	-0.148329	0.350683	0.540288	-0.061318	0.696525	0.910275	-0.011767	0.940207	0.986523	-0.162107	0.308955	0.625272
A_23_P78802	0.0219532	0.8032	0.91472	0.070033	0.430511	0.723403	-0.0791902	0.373938	0.563226	-0.00954757	0.913628	0.979437	-0.039155	0.657347	0.896328	0.0923227	0.301953	0.619706
A_32_P385587	-0.0533436	0.87034	0.94655	0.092348	0.777674	0.912095	-0.0465475	0.886729	0.939064	-0.2428	0.461013	0.804413	-0.449285	0.180743	0.619929	-0.0861704	0.792163	0.920635
A_21_P0002042	-0.0484523	0.762234	0.896833	0.239228	0.147356	0.457181	-0.118535	0.462236	0.642237	-0.30006	0.0739403	0.467858	0.236551	0.151662	0.588548	-0.0302442	0.850084	0.944061
A_33_P3370076	0.0404667	0.721187	0.876259	0.106386	0.353471	0.664745	-0.0149454	0.894968	0.943637	-0.00240189	0.983068	0.996862	0.0426439	0.706921	0.913626	-0.0412231	0.716219	0.887385
A_21_P0009825	-0.205377	0.561522	0.78747	-0.17059	0.629093	0.843017	-0.398906	0.265966	0.454564	0.0667226	0.84972	0.960823	-0.149107	0.672645	0.901765	-0.0473104	0.893097	0.961274
A_24_P207727	0.136895	0.211839	0.49971	0.125844	0.249402	0.572819	0.277463	0.0175547	0.0813375	0.123888	0.256549	0.66943	0.219456	0.0529691	0.461094	0.20434	0.0695871	0.343678
A_21_P0011458	-0.153598	0.323691	0.614487	0.137108	0.376947	0.684243	-0.191097	0.223091	0.405295	-0.192296	0.220326	0.637779	-0.0755572	0.62351	0.88366	-0.0202475	0.894994	0.961706
A_24_P333663	-0.163403	0.151854	0.425495	-0.33579	0.00673	0.141038	-0.162226	0.15465	0.320114	-0.0880859	0.429819	0.788694	-0.214598	0.065278	0.482186	-0.122765	0.275312	0.596035
A_23_P217088	-0.288895	0.113549	0.366798	-0.14874	0.402346	0.703062	-0.507559	0.00931344	0.0561849	-0.356107	0.0554022	0.435475	-0.204089	0.254803	0.679202	-0.246116	0.173314	0.49218
A_33_P3414113	-0.175568	0.18034	0.462597	-0.05433	0.670946	0.864306	-0.444837	0.00250976	0.0280501	-0.288574	0.0346133	0.389618	-0.256999	0.0566194	0.466454	-0.310432	0.0243616	0.234718
A_21_P0002963	-0.139493	0.332981	0.622974	-0.08179	0.566718	0.807532	-0.435813	0.00630904	0.0452454	-0.264281	0.0761975	0.46955	-0.502541	0.0022506	0.295898	-0.378028	0.0151395	0.204957
A_33_P3252146	-0.0435655	0.690378	0.858678	0.081411	0.459283	0.745574	-0.173791	0.124367	0.278945	-0.085093	0.439571	0.793104	-0.0541081	0.621234	0.882987	-0.025975	0.811983	0.929664
A_23_P423926	-0.0818588	0.392517	0.671414	0.140524	0.150364	0.461078	0.0951828	0.321939	0.511217	0.1098	0.255461	0.668432	0.0411574	0.664686	0.899473	0.187023	0.0611814	0.326961
A_23_P46182	0.0513782	0.497012	0.746529	0.055245	0.465677	0.749095	0.095071	0.216237	0.397413	0.00606342	0.935675	0.985109	-0.0508762	0.501169	0.833114	0.0442611	0.557772	0.801875
A_24_P407930	0.000786368	0.994547	0.997784	0.021895	0.849166	0.941818	-0.214353	0.0758272	0.202938	-0.0815865	0.481567	0.813223	-0.0764378	0.509275	0.837002	-0.0866829	0.45504	0.735572
A_33_P3333992	-0.0317366	0.767411	0.899303	0.088702	0.41256	0.710268	0.0346995	0.746474	0.855097	-0.10374	0.339666	0.728647	-0.0429347	0.689387	0.906205	-0.0117774	0.912503	0.96802
A_23_P373079	0.0377207	0.793467	0.910378	0.069272	0.631487	0.844008	0.391031	0.0134457	0.0693916	0.202286	0.171863	0.593642	0.343664	0.026812	0.391007	0.228319	0.12581	0.429277
A_24_P281801	0.0330052	0.748166	0.889723	-0.00497	0.96141	0.98527	-0.0123932	0.903917	0.948367	-0.0573713	0.577973	0.863287	0.0159716	0.876389	0.969026	0.0186927	0.855563	0.946325
A_21_P0000160	1.28134	0.00127582	0.0505907	0.418429	0.225522	0.547779	0.326434	0.340292	0.530208	0.329452	0.335966	0.72638	0.0892514	0.791741	0.94096	0.263304	0.439632	0.72503
A_23_P80839	-0.0755045	0.532708	0.76917	0.147652	0.229867	0.552528	0.339399	0.010764	0.0611279	0.124702	0.307599	0.706942	0.14114	0.25021	0.677575	0.331838	0.0123153	0.19754
A_23_P334990	-0.157553	0.242901	0.532665	0.001096	0.993386	0.997324	0.0716179	0.589528	0.746049	-0.0581531	0.660852	0.896354	-0.0697479	0.599201	0.872233	-0.00818412	0.950626	0.981136
A_33_P3311637	-0.118712	0.278562	0.569854	-0.15013	0.174939	0.491507	-0.22822	0.0460467	0.147137	-0.12757	0.245513	0.660866	-0.120876	0.270198	0.690145	-0.183337	0.101963	0.394041
A_21_P0013099	-0.307883	0.187293	0.471857	-0.31266	0.180882	0.498241	-0.4329	0.0701978	0.19269	-0.806815	0.00220021	0.203408	-0.102621	0.652799	0.894328	-0.325262	0.164831	0.481933
A_23_P203645	0.0101473	0.928143	0.972427	0.211261	0.073725	0.341799	0.256002	0.0337352	0.120885	0.0684919	0.544892	0.846958	0.117797	0.302838	0.712786	0.247079	0.0395906	0.279242
A_23_P128919	0.0500058	0.595489	0.807634	0.130913	0.174679	0.491086	0.209889	0.0364053	0.127029	0.00999859	0.915118	0.979741	0.0690954	0.464912	0.815122	0.0550013	0.559611	0.80281
A_23_P146637	0.0620493	0.63313	0.827399	-0.14982	0.256717	0.579153	-0.320359	0.0224797	0.0941386	-0.0730583	0.574609	0.861889	-0.069609	0.592643	0.869925	-0.160561	0.225461	0.548032
A_21_P0005198	-0.120091	0.424755	0.695908	0.152181	0.314528	0.63378	0.261351	0.0929496	0.231001	0.0454645	0.760614	0.932278	0.0713011	0.633469	0.887637	0.219268	0.15367	0.468891
A_23_P390148	-0.307657	0.0273658	0.183206	-0.57165	0.000325	0.059452	-0.319963	0.0224772	0.0941386	-0.07803	0.548624	0.849359	-0.182766	0.169824	0.608375	-0.0286351	0.824973	0.934543
A_33_P3214446	0.796971	0.00618319	0.0934755	-0.01852	0.942988	0.97908	0.0987979	0.703485	0.826994	0.142439	0.584055	0.865502	0.13003	0.616969	0.881215	0.077933	0.763807	0.908452
A_33_P3304252	0.0309654	0.745374	0.888476	0.123789	0.204458	0.525665	-0.0721227	0.452554	0.633736	0.113271	0.243776	0.659166	0.0295022	0.756983	0.930286	-0.0196842	0.836299	0.939062
A_24_P408457	0.358165	0.199315	0.486325	0.038652	0.887105	0.957888	0.161475	0.555075	0.717611	0.604783	0.0375817	0.397507	0.15188	0.578593	0.863431	0.150119	0.582967	0.8175
A_33_P3391275	-0.0562876	0.806598	0.916326	0.267393	0.253729	0.576631	0.131133	0.56997	0.729913	-3.80033e-06	0.999987	1	0.290162	0.217068	0.650983	0.101703	0.658887	0.859089
A_23_P159974	-0.196287	0.41871	0.69183	-0.32617	0.1863	0.504936	-0.317652	0.197473	0.374846	-0.386604	0.12096	0.530472	-0.308154	0.210558	0.647879	-0.221298	0.363181	0.667541
A_23_P143994	0.690822	0.00879612	0.109093	-0.27682	0.252212	0.575198	-0.118341	0.618886	0.768507	0.0442693	0.851915	0.961682	-0.0985188	0.678448	0.903203	-0.0697668	0.768783	0.910448
A_23_P205098	-0.26876	0.0251732	0.175644	-0.04719	0.671934	0.86495	-0.200582	0.0845597	0.217251	-0.280257	0.0202999	0.338231	-0.267214	0.025907	0.390456	-0.19135	0.0985921	0.388524
A_24_P298027	-0.29154	0.170949	0.450263	0.267273	0.207424	0.529096	-0.00934042	0.964005	0.980974	-0.094653	0.648455	0.890993	0.0386642	0.851882	0.962252	0.242724	0.250322	0.571611
A_32_P5480	-0.0497036	0.65368	0.83788	0.035728	0.746717	0.898533	0.0959264	0.390391	0.578231	0.0248433	0.822166	0.952057	0.0913121	0.41311	0.786021	0.107556	0.336878	0.649237
A_33_P3375668	-0.0428805	0.512691	0.755663	-0.01891	0.771667	0.909098	-0.057474	0.382643	0.571099	-0.014882	0.819262	0.951542	-0.087752	0.188989	0.62859	-0.0325508	0.618271	0.837377
A_21_P0005570	0.015548	0.897551	0.958599	0.257156	0.045169	0.277906	0.0196728	0.870605	0.929018	-0.192608	0.123804	0.534014	0.00557925	0.963141	0.991123	0.00766963	0.949348	0.980581
A_23_P379034	0.301316	0.138533	0.407656	0.259263	0.198733	0.519075	0.498424	0.0198162	0.0875367	0.225002	0.261847	0.674065	0.211399	0.290743	0.703892	0.287163	0.15683	0.472887
A_24_P123720	-0.173077	0.191517	0.477501	-0.03115	0.809523	0.926404	-0.129025	0.324799	0.513987	-0.0350854	0.786083	0.940318	0.025306	0.844723	0.959788	-0.0369492	0.775045	0.913118
A_24_P339153	-0.0398651	0.691921	0.859632	0.15379	0.138346	0.445497	-0.0295806	0.768502	0.868951	-0.0147051	0.883555	0.970138	-0.0125182	0.900767	0.975732	0.0249277	0.804033	0.926292
A_21_P0010092	-0.950923	2.50115e-06	0.0021455	-0.8019	2.01e-05	0.027101	-0.635258	0.000245877	0.0113213	-0.398596	0.0100447	0.281207	-0.412504	0.0081023	0.329817	-0.717001	7.04948e-05	0.0992747
A_21_P0008869	-0.052854	0.81635	0.921838	0.253835	0.273003	0.595299	0.0777457	0.73288	0.846304	0.207835	0.366629	0.746529	0.299684	0.198681	0.638091	0.0920857	0.686239	0.873081
A_33_P3333054	0.226503	0.0913866	0.330903	-0.16367	0.213324	0.535083	0.0531123	0.680078	0.812135	-0.114887	0.376815	0.753615	-0.0697883	0.588625	0.867595	-0.204966	0.123809	0.426688
A_23_P404005	0.109606	0.30477	0.59674	0.215959	0.052435	0.293465	-0.0917918	0.387874	0.575846	-0.0225403	0.830325	0.9551	-0.0324889	0.7576	0.930549	-0.0277877	0.791721	0.920607
A_23_P165624	1.14798	0.00134992	0.0520248	0.822151	0.013954	0.18146	1.26885	0.000563824	0.0149197	0.795092	0.0168447	0.324826	0.933884	0.00632987	0.32769	0.7261	0.027018	0.240952
A_33_P3382513	0.0628973	0.482385	0.737641	0.169934	0.069069	0.331649	-0.0791151	0.378935	0.567506	0.0617524	0.490277	0.817623	0.0300916	0.735358	0.92253	-0.0124561	0.888571	0.959353
A_23_P76435	0.307213	0.0110577	0.120583	0.290839	0.015216	0.186467	-0.0430682	0.694478	0.821035	0.0468825	0.669095	0.899206	0.0620208	0.572591	0.86116	-0.0127513	0.907225	0.965837
A_24_P156049	-0.339879	0.0105518	0.118394	0.102072	0.40039	0.701532	-0.215972	0.0855875	0.218883	-0.0406872	0.735201	0.92584	0.0406283	0.735569	0.922593	0.0265526	0.825141	0.934543
A_23_P168951	-0.121659	0.386899	0.666693	-0.16984	0.231887	0.554377	-0.0429667	0.757616	0.862412	-0.240627	0.0969754	0.499521	-0.0585443	0.674495	0.902403	-0.130977	0.352429	0.660948
A_33_P3257479	-0.280823	0.149819	0.422883	0.086048	0.649832	0.854489	-0.117241	0.537272	0.70262	-0.0707416	0.708694	0.915641	-0.0211595	0.910852	0.979081	-0.132018	0.487902	0.757932
A_33_P3387429	0.108049	0.597742	0.808533	0.439836	0.042821	0.271871	0.0348634	0.864309	0.925717	-0.18773	0.363244	0.744765	-0.0878426	0.667502	0.899906	-0.100443	0.62358	0.839827
A_23_P69020	0.0289437	0.876358	0.949377	0.548719	0.008135	0.149485	0.316229	0.102495	0.245566	-0.085396	0.647117	0.89046	0.506798	0.0132061	0.350655	0.138445	0.460275	0.738764
A_23_P74359	0.617162	0.000152056	0.0231432	-0.00903	0.94438	0.979368	-0.240706	0.0761794	0.203594	-0.159967	0.226532	0.643863	-0.0759102	0.559408	0.857903	-0.1757	0.186004	0.505594
A_33_P3807268	0.385941	0.0197729	0.156612	0.452985	0.007725	0.146902	-0.00313441	0.983579	0.990947	-0.101403	0.50829	0.827845	0.116334	0.44884	0.806575	0.118188	0.441768	0.72677
A_23_P83818	-0.656979	0.00360485	0.0752446	-0.26889	0.185312	0.503813	-0.235673	0.242855	0.428166	-0.239266	0.236035	0.653272	-0.0260141	0.895327	0.974452	-0.219666	0.275087	0.595721
A_19_P00332515	-0.0893082	0.488642	0.742258	-0.12316	0.342697	0.655035	-0.171577	0.191612	0.368081	-0.0641336	0.617775	0.879155	-0.236579	0.07804	0.500915	-0.00504703	0.968559	0.987744
A_23_P28012	0.00476906	0.970253	0.989908	0.016666	0.896335	0.961843	-0.598871	0.000183366	0.0104412	-0.38578	0.00705125	0.255807	-0.20863	0.116115	0.548867	-0.33646	0.0161336	0.208555
A_23_P20196	0.110001	0.378099	0.660345	0.224311	0.082428	0.35713	0.0408747	0.740771	0.851345	0.0133769	0.913655	0.979437	0.093131	0.454051	0.809637	-0.101296	0.416173	0.706246
A_33_P3407835	3.08803e-05	0.999799	0.999912	0.220041	0.086005	0.363829	0.166577	0.185566	0.360535	-0.00872075	0.943266	0.987067	0.115774	0.35107	0.746634	0.05292	0.666701	0.862689
A_21_P0003955	0.389394	0.0345559	0.204475	0.647227	0.00137	0.087511	0.0803473	0.64154	0.78478	-0.011822	0.945214	0.987483	0.34334	0.0587838	0.468438	0.297294	0.0974397	0.386795
A_32_P103837	0.0290147	0.75956	0.895443	0.214692	0.034259	0.248461	-0.165916	0.0931621	0.231313	0.0908366	0.343821	0.731539	-0.041166	0.664564	0.899473	0.0889012	0.353932	0.661808
A_33_P3219256	-0.0973873	0.260767	0.550823	0.062567	0.465055	0.748864	-0.125349	0.152628	0.317705	-0.0153461	0.856727	0.963668	-0.0455118	0.593752	0.870209	-0.0684073	0.425159	0.714026
A_24_P722216	0.0177346	0.861439	0.94273	-0.09018	0.380121	0.686333	-0.0436697	0.668066	0.803442	-0.0201065	0.843154	0.959479	-0.0704167	0.491186	0.829258	-0.124627	0.229886	0.551976
A_23_P159937	0.144185	0.622774	0.822314	0.30393	0.305668	0.624439	1.15462	0.000899121	0.01762	0.506121	0.0965753	0.498666	0.775245	0.0153474	0.356429	0.887904	0.00669713	0.174394
A_21_P0005075	0.113406	0.499537	0.748315	0.188047	0.268438	0.591059	0.174424	0.303443	0.492721	-0.0555272	0.739637	0.926459	0.227974	0.183346	0.622798	0.236779	0.167856	0.486215
A_23_P133408	2.39077	2.31041e-06	0.00211857	0.956027	0.012834	0.175341	2.37339	2.53672e-06	0.00770223	1.60154	0.000225091	0.127354	1.20921	0.00264656	0.296517	1.22712	0.00236355	0.155345
A_21_P0006347	-0.238743	0.188769	0.473874	-0.25427	0.163001	0.477423	-0.41758	0.0284071	0.108693	-0.415982	0.0289382	0.371554	-0.293306	0.11082	0.541281	-0.418651	0.0280563	0.244536
A_24_P48162	0.0550325	0.541962	0.775664	0.202248	0.035246	0.251545	0.297214	0.00369653	0.033791	0.0496013	0.582157	0.864987	0.167143	0.0758702	0.497299	0.212648	0.027826	0.243645
A_24_P940310	-0.346085	0.050118	0.246599	0.209416	0.21919	0.54086	-0.200342	0.238935	0.423753	0.151754	0.368177	0.747786	0.0301927	0.856248	0.963293	0.00899194	0.956955	0.98322
A_33_P3394203	-0.0877931	0.633471	0.827588	0.11101	0.547357	0.797449	0.058382	0.750709	0.858322	-0.00962311	0.958174	0.991585	-0.0188728	0.918088	0.980334	0.0942238	0.608993	0.832058
A_23_P76761	0.332501	0.0866297	0.322393	-0.05305	0.775247	0.910935	-0.334476	0.0849286	0.217729	-0.115327	0.536612	0.841417	-0.252015	0.185969	0.625547	-0.202487	0.283531	0.603511
A_21_P0001252	0.0454732	0.793845	0.910425	0.144974	0.409116	0.708281	0.0906118	0.603661	0.756767	0.135503	0.43981	0.793104	0.00147056	0.99325	0.999149	0.165388	0.347813	0.658013
A_23_P105044	0.0585447	0.364532	0.649068	0.028179	0.659501	0.859381	0.000713793	0.991069	0.995361	-0.035226	0.582391	0.864987	-0.10504	0.112874	0.544899	-0.14477	0.0340929	0.262702
A_23_P7636	0.324619	0.0347986	0.205135	-0.10421	0.471575	0.751716	-0.105763	0.465105	0.644539	-0.0705743	0.624418	0.881812	0.0239108	0.867836	0.966534	-0.0861982	0.550549	0.797961
A_33_P3227904	0.216533	0.20971	0.497322	0.32566	0.066484	0.326191	0.137805	0.418222	0.60296	0.153623	0.367954	0.747709	0.0631873	0.708345	0.913948	0.267277	0.125964	0.42944
A_33_P3325087	-0.017711	0.896551	0.95817	0.072924	0.593895	0.821945	0.142267	0.303892	0.493201	0.00392295	0.977019	0.996463	0.134593	0.329928	0.73234	0.206972	0.141375	0.452238
A_33_P3421626	0.0169405	0.921727	0.968989	0.390244	0.034539	0.249507	0.593822	0.00276077	0.0294364	0.240417	0.175002	0.596623	0.385056	0.0367064	0.419317	0.423149	0.0233453	0.232248
A_33_P3424267	0.314327	0.124619	0.385963	-0.40659	0.05198	0.29295	-0.074948	0.704902	0.828059	0.0507319	0.797451	0.944734	-0.0382925	0.846332	0.960181	-0.427237	0.0422637	0.286288
[truncated: 24,593 more rows]

## Sheet: Phenion_Perfectha_limma
AgilentID	FL_logFC	FL_P.Value	FL_adj.P.Val	Dm_logFC	Dm_P.Value	Dm_adj.P.Val	Dp_logFC	Dp_P.Value	Dp_adj.P.Val	SD_logFC	SD_P.Value	SD_adj.P.Val
A_33_P3246448	0.00961855	0.96729	0.995672	0.147322	0.533506	0.860958	0.11451	0.667662	0.90805	-0.0424356	0.856531	0.940084
A_33_P3319925	-0.315917	0.255128	0.827919	-0.256771	0.350372	0.793141	-0.515152	0.111259	0.740554	-0.291893	0.291072	0.592607
A_21_P0000509	-0.102223	0.713984	0.957511	0.14298	0.609223	0.889981	0.167482	0.597108	0.882447	0.276463	0.330447	0.625858
A_21_P0000744	-0.00419088	0.977879	0.998039	-0.0426971	0.777944	0.942597	-0.086417	0.615611	0.888576	0.0166567	0.912268	0.963256
A_33_P3211513	-0.166753	0.447461	0.888553	0.0868879	0.689479	0.914062	0.0330556	0.892877	0.973845	0.283687	0.206667	0.516393
A_33_P3414202	-0.0766677	0.559664	0.917741	-0.144695	0.279914	0.764925	-0.179584	0.238673	0.749055	-0.286548	0.045182	0.323364
A_33_P3316686	0.0789891	0.597927	0.927204	0.215972	0.164889	0.718693	0.235862	0.179193	0.744404	0.309105	0.0561709	0.344719
A_33_P3300975	-0.254772	0.16325	0.805102	-0.290388	0.116392	0.69225	-0.119212	0.550297	0.867733	-0.347355	0.0659976	0.358975
A_33_P3263061	0.00753261	0.949832	0.994256	0.00102971	0.993137	0.99836	-0.0622507	0.647621	0.900804	0.0615817	0.609063	0.81627
A_24_P278460	0.0506988	0.673477	0.950225	0.0112941	0.924929	0.982297	0.0403169	0.766838	0.940419	-0.111974	0.359222	0.648708
A_21_P0014651	-0.342079	0.163918	0.805269	-0.370349	0.134502	0.703466	-0.424588	0.130177	0.741783	-0.379148	0.126339	0.439847
A_24_P286898	0.0809888	0.500352	0.900566	0.189705	0.130096	0.701908	0.0152104	0.910119	0.977914	0.0232585	0.845111	0.935169
A_23_P340890	-0.0120423	0.912049	0.988532	0.0176675	0.871306	0.968242	0.0807364	0.516988	0.85385	0.0906641	0.412589	0.688209
A_21_P0005185	-0.445874	0.177212	0.807138	-0.0716436	0.821427	0.954374	-0.358217	0.328805	0.778378	-0.365708	0.262222	0.568921
A_21_P0010885	-0.0593441	0.647636	0.942433	0.111083	0.397659	0.811268	-0.00437922	0.976128	0.994049	0.057805	0.656102	0.842248
A_23_P89762	0.280632	0.0875117	0.790532	0.238058	0.140284	0.70652	0.255623	0.160045	0.744404	0.167559	0.287706	0.589728
A_33_P3379396	0.0534	0.642595	0.94096	-0.0740668	0.521616	0.856173	-0.289146	0.0425581	0.735612	-0.0871488	0.452392	0.71636
A_23_P109034	0.125677	0.610373	0.932038	-0.0196168	0.936248	0.984764	0.240768	0.393665	0.803938	-0.0124021	0.959665	0.983441
A_33_P3261031	-0.301816	0.541487	0.914841	-0.242811	0.622266	0.89324	-0.736836	0.200865	0.744796	-0.527378	0.293983	0.595291
A_33_P3732466	0.0583934	0.621761	0.934939	-0.113013	0.346663	0.791838	-0.207192	0.139169	0.744404	-0.18546	0.134358	0.447692
A_33_P3402773	-0.481607	0.307112	0.843687	-0.357828	0.44327	0.828454	-0.445321	0.400713	0.80673	-0.608955	0.202541	0.512226
A_33_P3636315	-0.65911	0.174387	0.807138	-0.369742	0.433266	0.825946	-0.571211	0.290538	0.766075	-0.522693	0.274279	0.578696
A_33_P3365553	-0.115454	0.772821	0.9678	0.451641	0.27096	0.760448	0.291602	0.522691	0.857137	0.289142	0.473971	0.730697
A_33_P3402035	-0.0830154	0.557869	0.916701	0.00690363	0.960834	0.990412	0.15893	0.328502	0.778248	-0.133486	0.35175	0.64347
A_21_P0013668	-0.418599	0.314911	0.848227	-0.0513491	0.899672	0.975795	-0.676071	0.160818	0.744404	-0.326924	0.428522	0.700459
A_23_P61637	0.398827	0.419659	0.880724	0.564383	0.260113	0.756471	-0.532698	0.343833	0.785756	0.684035	0.177712	0.492428
A_33_P3219429	0.182134	0.168935	0.805996	0.171749	0.19257	0.727243	0.0903705	0.532793	0.861198	0.211221	0.115508	0.426151
A_21_P0014120	-0.122329	0.534707	0.912345	-0.192964	0.33344	0.788783	-0.0353989	0.872929	0.968137	-0.0328278	0.866625	0.944947
A_33_P3372397	-0.418879	0.145568	0.798983	-0.382594	0.180485	0.724671	-0.131653	0.67289	0.910481	-0.13376	0.627604	0.827052
A_33_P3350056	0.281936	0.108565	0.791823	0.29076	0.0990815	0.68136	0.306726	0.121604	0.740554	0.386156	0.0353671	0.299036
A_32_P202703	0.00541716	0.963075	0.995672	-0.080973	0.493481	0.845661	-0.256243	0.0724753	0.739324	-0.185003	0.133101	0.446602
A_24_P787889	0.0446849	0.75704	0.964329	0.0871685	0.548553	0.866491	0.13595	0.411957	0.811423	0.272291	0.0784287	0.377272
A_33_P3227225	-0.161786	0.650923	0.943	0.063939	0.857532	0.964873	-0.820145	0.0605471	0.739324	-0.379624	0.297948	0.598953
A_21_P0014626	0.0372703	0.829754	0.976209	0.0515473	0.766388	0.939131	-0.16176	0.416336	0.813941	0.129054	0.461567	0.722514
A_23_P203658	0.231543	0.132906	0.798983	0.100861	0.495262	0.846554	0.0125161	0.93981	0.985877	0.159554	0.287918	0.58996
A_33_P3354678	-0.627089	0.115141	0.794561	-0.319821	0.402594	0.812908	-0.541559	0.219157	0.747765	-0.396975	0.302804	0.603348
A_23_P14389	-0.120594	0.51868	0.906328	-0.181	0.338191	0.790495	-0.164751	0.438116	0.821976	-0.327159	0.0970065	0.403442
A_33_P3323435	0.261869	0.24819	0.826765	0.0555014	0.801136	0.950392	-0.24804	0.329864	0.77908	-0.0212231	0.923178	0.968246
A_21_P0011375	0.606764	0.0387006	0.790532	0.611378	0.037489	0.647066	0.298663	0.331563	0.779309	0.762141	0.0130801	0.222986
A_21_P0014742	-0.729869	0.118036	0.794561	-0.258077	0.56195	0.871754	-0.371497	0.463025	0.831774	-0.161357	0.715662	0.873468
A_33_P3241482	-0.168169	0.149603	0.799389	-0.14512	0.208513	0.7367	-0.0978742	0.443561	0.823783	-0.134761	0.240645	0.54895
A_23_P145541	0.0524863	0.701824	0.956446	0.0224078	0.869816	0.96785	0.0238183	0.877725	0.969651	-0.0710311	0.605342	0.813707
A_23_P144096	0.402395	0.0461318	0.790532	0.374959	0.0603741	0.665911	0.243666	0.256309	0.753334	0.383849	0.0553577	0.343862
A_23_P76705	0.183509	0.250487	0.826969	0.0694665	0.655452	0.903812	0.307874	0.0992279	0.740554	0.0968244	0.535684	0.770664
A_21_P0005541	-0.1955	0.239648	0.822952	-0.0466666	0.772535	0.941139	-0.190042	0.308944	0.77129	-0.0843248	0.60297	0.812357
A_24_P355944	-0.0529498	0.706746	0.956446	-0.158858	0.270588	0.760276	0.15162	0.349405	0.787117	-0.254407	0.0895542	0.392367
A_32_P199252	0.0774512	0.721881	0.958523	0.0358402	0.868881	0.96785	-0.198679	0.425367	0.817666	0.0179646	0.934024	0.972977
A_19_P00811812	0.167798	0.553033	0.916679	-0.0535043	0.848916	0.962274	0.119199	0.708464	0.9229	-0.00808556	0.977015	0.991234
A_33_P3311205	-0.0198053	0.936017	0.992262	-0.062491	0.800293	0.950392	0.184543	0.512899	0.851964	-0.0848281	0.731616	0.880896
A_32_P89827	-0.318722	0.163775	0.805269	-0.418855	0.0752963	0.675691	-0.188141	0.453823	0.828677	-0.465815	0.0513213	0.336287
A_23_P44264	-0.470923	0.0459559	0.790532	-0.116	0.592365	0.883422	0.0308393	0.899361	0.975527	-0.350461	0.123031	0.435977
A_33_P3424489	-0.529148	0.0265487	0.790532	0.0167498	0.937281	0.98521	-0.0543354	0.82183	0.956197	-0.0732164	0.731524	0.880856
A_33_P3245927	-0.55203	0.107014	0.791823	-0.486656	0.150322	0.710125	-0.353511	0.343253	0.78511	-0.350617	0.289577	0.591503
A_33_P3379526	-0.407683	0.205663	0.810623	0.184813	0.554999	0.868889	-0.10575	0.764168	0.94007	0.171897	0.582588	0.800206
A_21_P0007347	-0.532049	0.207501	0.812576	-0.367893	0.374747	0.802383	-0.800646	0.102305	0.740554	-0.630446	0.140568	0.454079
A_33_P3278313	-0.185674	0.327298	0.852638	-0.287258	0.140489	0.706783	-0.334637	0.13045	0.741783	-0.286223	0.141794	0.454926
A_33_P3306973	-0.303894	0.0982658	0.790532	-0.251285	0.163776	0.718693	0.151736	0.443796	0.823783	-0.12219	0.484024	0.737047
A_33_P3235690	-0.193766	0.114451	0.794561	-0.181796	0.136146	0.704197	-0.0360941	0.783794	0.944765	-0.17926	0.14118	0.454432
A_21_P0004992	-0.192587	0.346434	0.855052	-0.204993	0.317498	0.781136	-0.384737	0.109912	0.740554	-0.573658	0.0132016	0.22356
A_21_P0005597	-0.346521	0.159042	0.805102	-0.417936	0.0954239	0.679969	-0.362411	0.190602	0.744404	-0.380325	0.125356	0.438108
A_33_P3858476	-0.708723	0.118519	0.794561	-0.634887	0.157739	0.71308	-0.93879	0.0729448	0.739324	-0.93404	0.0470418	0.326625
A_33_P3260373	-0.113881	0.753004	0.963601	-0.14853	0.681961	0.911252	-0.105822	0.796088	0.948494	-0.160106	0.65888	0.843852
A_33_P3282898	0.222953	0.384132	0.869737	0.0363471	0.885298	0.971653	0.214648	0.457259	0.830324	-0.103319	0.682748	0.857298
A_24_P303420	-0.130305	0.459616	0.892514	-0.426696	0.0283131	0.646642	-0.156196	0.43442	0.820868	-0.515333	0.0109606	0.209839
A_19_P00322002	0.310234	0.241553	0.824551	0.0148026	0.954039	0.98896	0.326311	0.27473	0.762239	0.0739812	0.773698	0.902462
A_19_P00320028	0.070678	0.601681	0.928894	-0.18009	0.197484	0.728535	0.118394	0.443262	0.823783	-0.279767	0.0559539	0.344595
A_24_P42066	-0.453544	0.102401	0.790532	-0.353422	0.193017	0.727243	-0.801089	0.017584	0.735599	-0.628853	0.0307451	0.285814
A_33_P3321007	-0.0478225	0.885466	0.98434	-0.0643113	0.846461	0.961234	0.518211	0.18511	0.744404	-0.0732879	0.825397	0.926636
A_33_P3404480	0.451347	0.162287	0.805102	0.340649	0.282749	0.765372	0.387299	0.280912	0.763356	0.506057	0.121008	0.433151
A_33_P3357431	-0.747625	0.0220776	0.790532	-0.42521	0.159747	0.714869	-0.829685	0.0243024	0.735599	-0.664944	0.0374584	0.30574
A_33_P3325018	-0.118555	0.320382	0.851141	-0.164345	0.176593	0.723891	-0.124981	0.353547	0.788703	-0.182543	0.136851	0.449811
A_21_P0004300	-0.523279	0.0511084	0.790532	-0.489778	0.0652875	0.672947	-0.898256	0.0066652	0.735599	-0.658372	0.0185587	0.249075
A_23_P88740	0.229164	0.151931	0.803273	0.255732	0.11359	0.69225	0.252793	0.161874	0.744404	0.388095	0.0239241	0.26667
A_33_P3412975	-0.22657	0.0846794	0.790532	-0.256162	0.055186	0.657423	0.0451058	0.746172	0.934387	-0.385491	0.00784396	0.189256
A_24_P41021	0.109241	0.340028	0.855052	0.0186728	0.867869	0.96785	-0.0813726	0.525521	0.858162	0.0514325	0.648112	0.838559
A_21_P0014949	0.141105	0.349068	0.856175	0.0236042	0.873135	0.968763	0.00601662	0.971312	0.993019	0.0412526	0.780445	0.90588
A_33_P3209386	-0.153748	0.33492	0.854516	-0.149851	0.346826	0.791838	-0.0740698	0.676468	0.911898	-0.187516	0.244158	0.55206
A_23_P162702	-0.154896	0.338051	0.855052	-0.341334	0.0487383	0.648122	-0.178432	0.330108	0.77908	-0.523032	0.00579745	0.1739
A_21_P0003091	0.123432	0.489805	0.898919	-0.225412	0.218044	0.740542	0.0555615	0.781771	0.943869	-0.313734	0.0958412	0.401264
A_33_P3284404	0.171815	0.398859	0.8734	0.0987448	0.624098	0.893269	-0.209524	0.364779	0.792582	0.338843	0.110637	0.41913
A_32_P215938	-0.0816526	0.601285	0.928827	-0.366084	0.0336913	0.646642	-0.342566	0.0707043	0.739324	-0.269789	0.102173	0.4092
A_33_P3325808	-0.176318	0.759711	0.964381	0.012391	0.982815	0.995806	-0.987418	0.148322	0.744404	-0.594921	0.312197	0.610792
A_21_P0002823	-0.539124	0.20369	0.810337	-0.509148	0.228225	0.743425	-0.602765	0.209079	0.746503	-0.791548	0.0722335	0.369371
A_19_P00318261	-0.0425309	0.759031	0.964329	0.17638	0.218035	0.740542	0.053404	0.73387	0.93082	0.266509	0.0734708	0.370526
A_23_P140602	0.0500745	0.726014	0.959389	0.0508879	0.721771	0.923768	-0.0180787	0.91082	0.978199	0.0282413	0.843038	0.93424
A_24_P252575	0.0269556	0.866961	0.982319	-0.112477	0.488964	0.843862	-0.117234	0.523511	0.857869	-0.299975	0.0817771	0.381496
A_23_P63459	0.0540367	0.672831	0.949862	0.150144	0.252763	0.753502	0.063798	0.659859	0.905937	0.218541	0.106207	0.414217
A_33_P3215028	0.00828282	0.961017	0.995164	-0.0737576	0.664696	0.906395	-0.198629	0.311768	0.77187	-0.111499	0.514566	0.757972
A_33_P3228722	0.210354	0.436874	0.886365	-0.0169827	0.94927	0.987319	-0.125685	0.67869	0.913031	-0.416095	0.138104	0.451283
A_33_P3340085	-0.168197	0.500564	0.900663	-0.25016	0.32218	0.783481	-0.394413	0.176396	0.744404	-0.464494	0.0798112	0.379386
A_23_P215175	0.0784217	0.463963	0.893902	0.117393	0.279837	0.764925	0.0124485	0.917265	0.98075	-0.0473125	0.656174	0.842248
A_19_P00806765	0.371366	0.0884907	0.790532	0.420538	0.0577504	0.664	0.310093	0.196227	0.744658	0.501655	0.0279257	0.278305
A_23_P11032	-0.0465172	0.796295	0.970674	-0.148619	0.415778	0.819702	-0.225277	0.281449	0.763912	-0.211871	0.25294	0.560083
A_21_P0005037	-1.16025	0.0435414	0.790532	-0.886215	0.110091	0.690488	-1.10859	0.0809962	0.739324	-0.918922	0.0989008	0.405865
A_32_P57810	-0.313923	0.230531	0.821137	-0.413779	0.122082	0.697626	-0.334087	0.258089	0.754339	-0.582014	0.0376735	0.306769
A_21_P0002212	-0.162055	0.603347	0.929717	-0.394738	0.218541	0.740542	-0.448988	0.216628	0.747765	-0.459083	0.157062	0.471453
A_23_P214678	-0.035301	0.817775	0.974274	-0.250381	0.121358	0.695811	-0.133131	0.448216	0.825798	-0.157628	0.314048	0.612555
A_33_P3240972	0.711466	0.233803	0.82233	0.847965	0.161103	0.716318	0.662259	0.322871	0.775462	0.378617	0.516911	0.759345
A_24_P153043	-0.0297906	0.880937	0.983841	-0.0905018	0.650431	0.902169	-0.277097	0.233265	0.747765	-0.147078	0.464769	0.724286
A_23_P36187	0.0443047	0.88466	0.984195	0.302373	0.332183	0.788638	0.211108	0.544722	0.865501	0.116243	0.704273	0.867748
A_24_P149395	0.10764	0.513589	0.904446	0.00885236	0.956745	0.989516	-0.0319735	0.862734	0.965802	-0.100939	0.539684	0.772919
A_21_P0012208	0.0145296	0.919669	0.989345	-0.160955	0.276608	0.763685	-0.17777	0.288021	0.765559	-0.477637	0.00565404	0.172663
A_19_P00801041	-0.309867	0.374882	0.866739	-0.32834	0.348096	0.792023	-0.599001	0.142063	0.744404	-0.538576	0.135612	0.448848
A_23_P82762	0.0694546	0.704668	0.956446	0.0817338	0.655967	0.903812	-0.0199097	0.923331	0.981905	0.00750191	0.96724	0.986777
A_33_P3368144	0.12955	0.782187	0.968693	0.559496	0.245971	0.750077	0.00191062	0.997122	0.999392	0.0598689	0.898199	0.957665
A_33_P3317282	0.121235	0.282526	0.836076	0.229657	0.0548881	0.657423	0.140792	0.27103	0.760928	0.229481	0.0550462	0.343514
A_33_P3341269	-0.165964	0.562791	0.918512	0.133864	0.639793	0.898293	-0.0326194	0.919409	0.980966	-0.184324	0.521125	0.76205
A_33_P3500167	-0.171245	0.628705	0.936592	-0.191272	0.589605	0.8825	-0.67374	0.110978	0.740554	-0.511482	0.164652	0.480451
A_33_P3384108	-0.355918	0.22496	0.819291	-0.259425	0.369195	0.800431	-0.280286	0.390822	0.802556	-0.239166	0.406505	0.683688
A_33_P3340264	-0.429845	0.200427	0.809211	-0.202937	0.533993	0.861078	-0.571954	0.137549	0.744404	-0.375812	0.25899	0.565933
A_33_P3236030	-0.0834041	0.552823	0.916679	-0.143916	0.313044	0.779429	-0.425635	0.017966	0.735599	-0.1172	0.407785	0.684421
A_21_P0009956	-0.453639	0.292684	0.839457	-0.319483	0.453093	0.831968	-0.806256	0.110138	0.740554	-0.591222	0.177273	0.492073
A_33_P3273459	-0.0203734	0.906123	0.98745	-0.0742152	0.668679	0.90788	-0.124568	0.527859	0.858547	0.0810198	0.640617	0.83493
A_24_P383850	0.164626	0.280339	0.834344	-0.197244	0.200694	0.731827	-0.0162509	0.923045	0.981751	-0.142995	0.345381	0.639286
A_23_P354791	0.0104323	0.961422	0.995164	-0.207168	0.346407	0.791838	0.232873	0.349821	0.787117	-0.417284	0.072362	0.369548
A_23_P59153	0.0601696	0.592258	0.926074	0.129506	0.259606	0.756471	0.0889764	0.486256	0.841094	0.18455	0.117897	0.429297
A_23_P344853	1.40332	0.101499	0.790532	-0.0420477	0.958398	0.989956	-0.134169	0.88319	0.971476	-0.0358093	0.964566	0.98539
A_24_P134235	-0.356831	0.066919	0.790532	-0.186126	0.313079	0.779429	0.0349691	0.864109	0.965904	-0.191924	0.298918	0.59964
A_23_P53646	-0.103036	0.334582	0.854193	-0.0954826	0.369842	0.800702	-0.13403	0.27074	0.760928	-0.0716012	0.497938	0.746887
A_23_P431505	-0.186386	0.60692	0.931108	-0.154538	0.669123	0.907974	0.0798545	0.84489	0.961358	-0.0699343	0.846158	0.935601
A_23_P319783	-0.0422847	0.889757	0.984479	-0.255359	0.409533	0.816172	-0.0421313	0.902919	0.976732	0.197921	0.520178	0.761518
A_21_P0011627	-0.549814	0.0497779	0.790532	-0.457529	0.0942738	0.679969	-0.500261	0.104797	0.740554	-0.512554	0.0646383	0.357676
A_21_P0008647	-0.288874	0.443158	0.887988	0.0350898	0.924812	0.982297	-0.570439	0.192278	0.744458	-0.622202	0.113874	0.423887
A_33_P3230976	0.165723	0.288952	0.837694	0.174043	0.26662	0.758502	-0.0128376	0.940694	0.986208	0.0425893	0.780215	0.905833
A_19_P00321284	-1.23605	0.0648744	0.790532	-1.03428	0.114514	0.69225	-0.895525	0.217215	0.747765	-1.06325	0.105732	0.413784
A_32_P231086	-0.0136126	0.92878	0.990325	-0.160374	0.303784	0.773949	-0.066388	0.701172	0.920477	-0.143305	0.355906	0.646436
A_23_P31073	0.324398	0.455096	0.892071	0.429386	0.32722	0.786048	0.177122	0.71614	0.924566	0.681156	0.131538	0.445636
A_32_P85591	0.124711	0.439093	0.887267	0.0772329	0.629007	0.895023	0.106984	0.555541	0.869513	-0.16823	0.301736	0.602262
A_23_P345710	0.012618	0.939635	0.992783	0.0677144	0.685508	0.912653	-0.0727256	0.700814	0.920445	-0.0392912	0.813782	0.920809
A_33_P3331085	0.142748	0.259106	0.828811	0.0235914	0.847905	0.961911	0.144478	0.310446	0.771322	0.193206	0.13514	0.448334
A_24_P251734	-1.0609	0.129464	0.798983	-1.60846	0.0298803	0.646642	-1.55387	0.0572102	0.739324	-1.45939	0.0451136	0.323311
A_23_P166122	0.0903848	0.484016	0.898919	0.164206	0.214442	0.738921	0.162495	0.274185	0.762239	0.248505	0.0710095	0.367788
A_33_P3237364	-0.222749	0.304888	0.842941	0.0159932	0.939874	0.985634	-0.230934	0.345757	0.787105	-0.0498748	0.814239	0.921006
A_24_P401090	0.377437	0.692346	0.954558	0.3244	0.733568	0.927417	-1.27406	0.250633	0.751436	-0.967467	0.319598	0.618029
A_23_P213518	-0.167126	0.199741	0.809211	-0.248196	0.0671925	0.672947	-0.152723	0.294736	0.768496	-0.244925	0.070375	0.366708
A_33_P3291776	-0.0682715	0.52618	0.908721	-0.14947	0.178931	0.724671	-0.00830565	0.945223	0.986787	-0.109232	0.31708	0.615424
A_33_P3222744	-0.0979312	0.570567	0.920235	-0.101799	0.555674	0.869165	-0.178632	0.366245	0.793167	0.0853305	0.62054	0.822819
A_24_P3415	0.344889	0.18424	0.809017	0.17666	0.483846	0.842241	0.345748	0.235942	0.748179	0.374809	0.151756	0.465814
A_33_P3240234	-0.354198	0.298937	0.839841	0.156374	0.64008	0.898323	-0.491796	0.208033	0.746102	-0.413575	0.229086	0.537665
A_23_P362228	-0.000537908	0.99736	0.999924	-0.301712	0.0831523	0.678041	-0.365257	0.0663002	0.739324	-0.293101	0.0912009	0.394134
A_24_P782308	0.0900659	0.715205	0.957662	0.0767608	0.755629	0.93454	0.621731	0.0424699	0.735612	0.161958	0.514509	0.757938
A_33_P3846177	0.280697	0.45227	0.891014	-0.105079	0.77606	0.941994	-0.114502	0.784265	0.944973	-0.237833	0.522752	0.762699
A_33_P3271634	-0.561429	0.067221	0.790532	-0.656324	0.0367196	0.647066	-0.896513	0.0151627	0.735599	-0.833431	0.0115235	0.212656
A_23_P59388	0.0486315	0.813606	0.973641	0.118248	0.568789	0.874291	0.506857	0.0472145	0.735612	0.0563253	0.784882	0.907578
A_33_P3238290	-0.317354	0.06734	0.790532	-0.167794	0.307639	0.776273	0.0295515	0.871035	0.967626	-0.127636	0.433289	0.703854
A_23_P99891	-0.0385982	0.776299	0.96791	0.0204907	0.879943	0.970986	0.190758	0.22922	0.747765	0.0677559	0.619234	0.822328
A_23_P430670	-0.710065	0.0459064	0.790532	-0.400924	0.231627	0.744763	-0.963281	0.0206454	0.735599	-0.837802	0.0222263	0.261941
A_33_P3658861	-0.408241	0.0295671	0.790532	-0.194528	0.260859	0.756471	-0.0706421	0.711464	0.923207	0.0462626	0.78356	0.90734
A_23_P27724	0.00139839	0.990904	0.999381	-0.0272939	0.824097	0.954943	0.141111	0.320421	0.774389	0.121767	0.33113	0.626323
A_23_P160849	-0.0428736	0.894901	0.985944	0.0991062	0.760476	0.936434	-0.528746	0.168043	0.744404	-0.596585	0.0856536	0.387669
A_24_P823684	0.040152	0.758403	0.964329	0.0977749	0.458475	0.833916	0.1337	0.373286	0.79495	-0.0656787	0.616122	0.820096
A_23_P43079	0.012708	0.938572	0.992537	0.0940956	0.570989	0.875019	0.152242	0.421605	0.816562	0.0519362	0.753294	0.891701
A_23_P217659	-0.0640209	0.589887	0.926028	-0.0396054	0.737789	0.928985	0.113341	0.40373	0.808095	-0.0283473	0.810399	0.919032
A_23_P137543	-0.103155	0.484774	0.898919	-0.19729	0.19355	0.72742	-0.0801498	0.629706	0.893984	-0.452744	0.0084483	0.193751
A_23_P374322	-0.00182534	0.990444	0.999368	0.112983	0.463881	0.836367	0.404081	0.0346828	0.735599	0.204974	0.195385	0.50621
A_33_P3270599	-0.195505	0.27637	0.832448	-0.108076	0.539966	0.862829	0.0173392	0.930234	0.982955	-0.137405	0.438204	0.7076
A_33_P3330911	0.393799	0.468763	0.895213	0.623723	0.25924	0.756226	0.452562	0.462333	0.831621	0.678556	0.221989	0.530935
A_24_P493287	-0.0776848	0.787018	0.96938	-0.0851609	0.767162	0.939466	0.257952	0.433805	0.820651	0.193137	0.505316	0.752664
A_21_P0011326	-0.431463	0.328112	0.852818	-0.428116	0.331722	0.788592	-0.77193	0.133631	0.742531	-0.861709	0.0649487	0.357676
A_19_P00808883	-0.251235	0.163208	0.805102	0.130462	0.454873	0.832363	-0.0257472	0.895112	0.974408	-0.126916	0.466928	0.725646
A_23_P45166	-0.0399409	0.766739	0.965803	-0.113611	0.405198	0.814916	-0.164582	0.291537	0.766344	-0.215168	0.128704	0.44232
A_33_P3224250	-0.401223	0.143448	0.798983	-0.523443	0.063993	0.670584	-0.386278	0.207729	0.745779	-0.536242	0.0586187	0.34877
A_21_P0003212	-0.116756	0.468173	0.895082	-0.0297995	0.851492	0.963166	-0.0536106	0.766408	0.940391	-0.0304852	0.848122	0.936547
A_21_P0009821	-0.252326	0.422319	0.882107	-0.255727	0.41627	0.819966	-0.538745	0.143696	0.744404	-0.483889	0.137585	0.450912
A_33_P3381022	-0.360603	0.248861	0.826765	-0.387207	0.217642	0.740542	-0.34816	0.321691	0.774915	-0.340679	0.274491	0.578801
A_21_P0004336	-0.609779	0.11366	0.794561	-0.553327	0.14735	0.708544	-0.795987	0.0728934	0.739324	-0.791814	0.0470376	0.326625
A_21_P0006572	-0.691223	0.259375	0.828811	-0.624181	0.305982	0.775682	-0.862647	0.216533	0.747765	-0.938647	0.134185	0.447692
A_23_P593	0.0347768	0.777838	0.96791	0.0488574	0.692336	0.914956	0.0153905	0.912068	0.978698	-0.0527631	0.669327	0.849433
A_33_P3272189	0.0491832	0.762786	0.964828	-0.0709919	0.663778	0.905857	-0.069771	0.705673	0.921904	-0.0157713	0.922757	0.967974
A_21_P0000477	0.0294224	0.922035	0.989355	0.0747682	0.803811	0.950914	-0.261346	0.448443	0.826013	0.0845307	0.778905	0.905181
A_33_P3226080	-0.848076	0.184668	0.809017	-0.699218	0.26824	0.758847	-0.905746	0.209003	0.746409	-0.98527	0.128134	0.442138
A_24_P930926	0.258455	0.0569971	0.790532	0.223669	0.0932421	0.679969	0.0454206	0.748744	0.935571	0.109396	0.389198	0.671515
A_33_P3338166	0.184336	0.362727	0.862216	0.0216638	0.913239	0.979233	0.171519	0.451847	0.827796	0.12885	0.520728	0.76192
A_23_P77401	-0.0304218	0.827162	0.975609	0.0964598	0.492862	0.845302	0.0534217	0.735297	0.931438	0.0101357	0.941954	0.976215
A_19_P00319765	-0.498304	0.291125	0.838773	-0.411963	0.379117	0.804148	-0.759385	0.163323	0.744404	-0.361968	0.43787	0.707406
A_32_P12639	0.115597	0.376573	0.867145	0.205916	0.128302	0.701908	0.0592313	0.684952	0.915167	0.253003	0.0680276	0.362709
A_33_P3255001	-0.924334	0.11117	0.793125	-0.88063	0.127234	0.701908	-1.04601	0.11138	0.740554	-0.940183	0.105808	0.413784
A_24_P268160	0.108996	0.351135	0.857293	0.180504	0.134549	0.703466	0.111052	0.399804	0.806416	0.264682	0.0368167	0.303776
A_33_P3230588	0.1642	0.267003	0.829381	0.192131	0.198333	0.728587	0.0659811	0.686557	0.915346	0.17307	0.243403	0.551461
A_21_P0008871	-0.311685	0.0579131	0.790532	-0.206126	0.190144	0.726547	-0.149582	0.390585	0.802556	-0.459547	0.00950757	0.202148
A_21_P0012967	-0.150801	0.825716	0.975609	-0.476715	0.490542	0.844669	-0.932068	0.243326	0.750471	-0.881141	0.213613	0.522048
A_23_P22761	-0.354303	0.268095	0.829381	-0.38114	0.235452	0.74763	-0.636633	0.0906064	0.739324	-0.567765	0.0878324	0.390665
A_21_P0010700	0.424006	0.099942	0.790532	0.439862	0.0892349	0.679969	0.362946	0.202299	0.744796	0.0961917	0.692381	0.861795
A_33_P3519223	-0.243007	0.603462	0.929737	0.170217	0.715142	0.921513	-0.599174	0.268374	0.758887	-0.250288	0.592789	0.806787
A_33_P3212188	-0.121876	0.489887	0.898919	-0.152101	0.391592	0.808891	-0.086032	0.66484	0.907259	-0.0790438	0.652286	0.840576
A_33_P3367106	0.07066	0.634438	0.938478	0.174627	0.251587	0.753498	0.21124	0.222505	0.747765	-0.0518554	0.726517	0.878536
A_33_P3366575	0.070573	0.679559	0.951995	0.146605	0.396688	0.811169	0.264236	0.187489	0.744404	0.264735	0.138916	0.4525
A_23_P95930	0.430882	0.0307846	0.790532	0.133313	0.462061	0.835423	0.0754658	0.710631	0.923108	0.280386	0.136555	0.449707
A_21_P0013341	0.0492911	0.721733	0.958505	-0.0828637	0.551406	0.867273	-0.0351194	0.822393	0.956197	-0.0926976	0.506029	0.753143
A_33_P3239102	0.543256	0.140541	0.798983	0.184524	0.601163	0.886989	0.0789658	0.842587	0.961121	-0.428402	0.236806	0.545518
A_33_P3287690	-0.0155749	0.940182	0.992897	0.0605361	0.770937	0.940763	0.303977	0.211797	0.74733	0.0932956	0.654481	0.841498
A_21_P0010355	-0.421733	0.28096	0.834762	0.102869	0.787512	0.945631	-0.542271	0.224183	0.747765	-0.112414	0.768406	0.899798
A_23_P12816	0.335408	0.107542	0.791823	0.379551	0.0727255	0.674701	0.17813	0.429778	0.819176	0.34677	0.0973685	0.403555
A_24_P388528	0.108854	0.596782	0.926888	-0.00474744	0.981477	0.995333	0.265244	0.265329	0.758381	-0.066783	0.744549	0.887341
A_33_P3229012	-0.260261	0.555936	0.916679	-0.0953619	0.828029	0.95599	-0.622189	0.225523	0.747765	-0.488311	0.278213	0.581652
A_33_P3349774	-0.156929	0.648126	0.942517	0.125933	0.713745	0.921485	0.463611	0.245921	0.750548	0.209841	0.543169	0.774741
A_33_P3483909	-0.280476	0.39687	0.8734	-0.452874	0.181822	0.724671	0.332918	0.375243	0.796084	-0.111035	0.733869	0.882202
A_23_P158829	-0.0772457	0.643652	0.940989	-0.0942384	0.573397	0.876268	-0.185268	0.335	0.780473	-0.0685986	0.680905	0.856206
A_33_P3409553	0.00334513	0.982959	0.998039	-0.0653419	0.677692	0.909763	-0.0686192	0.699761	0.920098	-0.0666662	0.671587	0.85077
A_23_P398275	-0.0200841	0.913983	0.988925	0.00512478	0.978006	0.994812	0.198698	0.354506	0.788946	-0.0556594	0.765073	0.898236
A_33_P3225327	-0.248386	0.22305	0.818967	-0.17563	0.381169	0.805125	-0.111689	0.618763	0.889663	-0.229238	0.258524	0.565506
A_23_P430411	-0.540601	0.178854	0.807138	-0.303116	0.438479	0.826964	-0.71215	0.12277	0.740554	-0.765876	0.0662916	0.359347
A_21_P0003293	-0.187834	0.749792	0.962951	-0.319422	0.589182	0.882284	-0.594622	0.379837	0.798012	-0.839311	0.171062	0.485645
A_33_P3240497	-0.427679	0.249757	0.826765	-0.312486	0.393964	0.810014	-0.720033	0.0976962	0.739793	-0.823674	0.0385417	0.308684
A_23_P136413	-0.236046	0.877114	0.983098	1.10057	0.475758	0.839697	1.1805	0.498858	0.846269	-0.106401	0.944408	0.977114
A_32_P157213	-0.767282	0.169046	0.805996	-0.597918	0.276088	0.763385	-0.755878	0.226916	0.747765	-0.600261	0.274307	0.578696
A_33_P3227934	-0.65034	0.154619	0.805102	-0.445651	0.317969	0.781136	-0.974398	0.0677341	0.739324	-0.787004	0.0910804	0.394005
A_23_P9362	0.0534087	0.599309	0.92779	-0.00466411	0.963179	0.991107	0.127763	0.276876	0.762239	0.128378	0.219419	0.528319
A_21_P0009319	-0.0182789	0.902201	0.987419	0.0540582	0.717005	0.921595	-0.0133502	0.936817	0.984989	0.0417501	0.779271	0.90536
A_23_P88249	-0.0639046	0.610343	0.932038	-0.103977	0.411417	0.816953	0.0826688	0.561157	0.871366	-0.102687	0.417072	0.691444
A_23_P93217	-0.402253	0.309648	0.84438	-0.113453	0.769725	0.940272	-0.63183	0.167191	0.744404	-0.22867	0.557468	0.784215
A_33_P3274851	0.00418358	0.976346	0.997635	0.100029	0.483212	0.842241	0.25121	0.135085	0.742531	0.251264	0.0947727	0.399943
A_33_P3233565	0.0694444	0.596557	0.92667	0.0412542	0.752193	0.933484	0.0174662	0.905845	0.976882	-0.0111071	0.932112	0.972718
A_23_P49338	0.264833	0.274879	0.832008	0.18365	0.442718	0.828261	0.523781	0.0693133	0.739324	0.405953	0.105336	0.413192
A_21_P0010751	-0.195158	0.633805	0.938345	-0.2313	0.573127	0.87623	0.310952	0.504763	0.848321	0.267609	0.515462	0.758252
A_33_P3252043	-0.106544	0.466214	0.894293	-0.360688	0.0260531	0.646642	-0.301799	0.0848154	0.739324	-0.349058	0.0302386	0.283883
A_33_P3240602	-0.493545	0.247125	0.826765	-0.163727	0.693307	0.915391	-0.482551	0.31406	0.771932	-0.54692	0.202587	0.512226
A_23_P163161	-0.0116066	0.945083	0.993397	-0.0224287	0.894138	0.974564	0.0213904	0.910755	0.978166	-0.0731861	0.665328	0.847487
A_24_P106624	0.103032	0.8421	0.978639	-0.504835	0.338579	0.790754	-0.739239	0.221951	0.747765	-0.732033	0.174307	0.489402
A_33_P3332126	-0.00531425	0.978884	0.998039	0.217961	0.289832	0.768378	0.145469	0.526024	0.858243	0.120853	0.550416	0.779169
A_23_P11279	0.153018	0.311348	0.845872	0.288815	0.0697519	0.672947	0.281021	0.112604	0.740554	0.474312	0.00686503	0.182545
A_21_P0002608	-0.503808	0.212421	0.815028	-0.486207	0.227766	0.743425	-0.775087	0.0991202	0.740554	-0.573457	0.159825	0.475264
A_21_P0000197	0.516665	0.0627077	0.790532	0.494723	0.0730173	0.675124	0.274868	0.353095	0.788518	0.625377	0.0289519	0.281041
A_23_P168229	-0.159231	0.394416	0.872053	-0.246007	0.197725	0.728535	-0.157013	0.456591	0.829928	-0.402493	0.0459128	0.324806
A_24_P343095	0.28659	0.0774076	0.790532	0.525062	0.00421531	0.646642	0.157677	0.365634	0.79294	0.397476	0.0203026	0.256801
A_24_P302695	-0.0683814	0.600292	0.92817	0.0509455	0.695471	0.915611	-0.0978162	0.509564	0.850569	0.0478198	0.713191	0.872161
A_24_P79617	-0.0795481	0.820605	0.974352	-0.0879816	0.802012	0.950392	-0.106554	0.788609	0.945786	-0.0411401	0.906562	0.960956
A_23_P31798	-0.389346	0.119689	0.794561	-0.188404	0.432596	0.82592	-0.246294	0.367106	0.793167	-0.346425	0.161684	0.47754
A_19_P00319561	0.0576363	0.827193	0.975609	-0.110777	0.675668	0.909156	-0.311244	0.308644	0.771231	-0.158237	0.551692	0.780159
A_23_P93623	0.0456166	0.697796	0.955133	-0.0426007	0.716768	0.921595	-0.0180596	0.891696	0.973505	0.0802176	0.49771	0.746887
A_33_P3367301	-0.0865339	0.705981	0.956446	-0.1402	0.543114	0.863818	-0.177496	0.497462	0.846139	-0.189825	0.413462	0.688446
A_23_P118435	0.0431487	0.672849	0.949862	-0.00918068	0.928142	0.98285	0.00200477	0.986122	0.996621	0.11556	0.269374	0.574647
A_24_P117029	-0.138064	0.538343	0.91325	-0.317306	0.171625	0.721395	-0.206416	0.419432	0.815132	-0.461976	0.0561916	0.344719
A_23_P107073	0.0368528	0.760357	0.964422	-0.00701478	0.95361	0.988755	-0.166776	0.236652	0.748493	-0.0759521	0.532341	0.768406
A_23_P138680	-0.128902	0.478617	0.897687	0.0721123	0.689568	0.914062	0.207808	0.318517	0.774107	0.00482207	0.978615	0.991747
A_19_P00317872	-0.140291	0.514793	0.904479	-0.044719	0.83412	0.95781	-0.108029	0.656166	0.904786	-0.0432047	0.83965	0.933201
A_23_P52058	-0.0318918	0.77382	0.967827	-0.0951141	0.398121	0.811586	-0.172631	0.185922	0.744404	-0.161559	0.162887	0.478721
A_21_P0013133	-0.0983428	0.824588	0.975229	0.280582	0.530327	0.859945	0.061147	0.90306	0.976732	-0.191503	0.666977	0.848467
A_23_P115036	0.0721132	0.678261	0.951995	0.0715788	0.680496	0.910594	0.103658	0.599331	0.88338	-0.043691	0.80108	0.915113
A_23_P64712	-0.190222	0.548898	0.916102	-0.203973	0.520886	0.856173	-0.0903911	0.800107	0.950052	-0.351087	0.277495	0.580855
A_33_P3418130	-0.118378	0.70191	0.956446	-0.117505	0.703989	0.918227	0.143777	0.681574	0.913757	-0.187123	0.547119	0.776782
A_19_P00800006	0.0132588	0.933643	0.991813	-0.078526	0.623749	0.89324	-0.167631	0.361516	0.791276	0.00452614	0.977322	0.991372
A_21_P0001992	-0.732445	0.223735	0.818967	-0.511322	0.387771	0.807026	-0.911391	0.184099	0.744404	-0.962125	0.118025	0.429452
A_23_P410224	0.271589	0.218661	0.817224	0.262973	0.232677	0.745694	0.136272	0.575416	0.876304	0.329935	0.141005	0.45421
A_21_P0011031	-0.159867	0.272337	0.830348	-0.2669	0.0792637	0.676375	0.011479	0.942986	0.986323	-0.199165	0.177508	0.492216
A_32_P516818	-0.372306	0.121897	0.796218	-0.0391241	0.863793	0.967097	0.0882389	0.733099	0.930602	-0.215709	0.353279	0.644354
A_23_P94819	0.0867035	0.716938	0.957662	0.0215972	0.927843	0.98285	0.0224012	0.93389	0.983749	0.0802431	0.737112	0.883595
A_33_P3360555	-0.0351362	0.745275	0.962052	-0.190478	0.0973303	0.679969	-0.108384	0.383198	0.799436	-0.102394	0.352035	0.643597
A_21_P0012785	-0.640332	0.0271547	0.790532	-0.73194	0.0140457	0.646642	-0.734573	0.0255757	0.735599	-0.788265	0.00935397	0.201353
A_33_P3254096	-0.430125	0.38361	0.869733	0.0458873	0.924685	0.982297	0.557683	0.320961	0.774524	0.260722	0.593479	0.807105
A_23_P500799	-0.00777478	0.946293	0.993567	0.0872821	0.455139	0.832363	0.198791	0.147022	0.744404	0.0853612	0.464883	0.724293
A_33_P3404546	-0.181273	0.589896	0.926028	-0.200979	0.550709	0.867258	-0.274729	0.472927	0.836797	-0.515825	0.141634	0.454926
A_21_P0000536	-0.262326	0.442862	0.887988	-0.0802396	0.81223	0.952847	-0.116251	0.76137	0.939556	-0.215103	0.527435	0.765807
A_33_P3281139	0.0143885	0.916761	0.988925	-0.00392146	0.977271	0.994718	0.0670128	0.668507	0.908332	-0.0958601	0.490774	0.741866
A_23_P500130	0.0765858	0.705969	0.956446	0.00736707	0.970958	0.992687	0.166346	0.472999	0.836797	0.0226537	0.910886	0.962544
A_23_P216017	-0.119979	0.444973	0.887988	-0.197815	0.217646	0.740542	-0.0656668	0.709229	0.923108	-0.274287	0.0966802	0.403231
A_32_P440768	-0.163824	0.619694	0.934479	-0.109341	0.739703	0.929931	-0.359741	0.342977	0.785086	-0.149535	0.650251	0.839662
A_33_P3395369	0.0574158	0.724664	0.95927	0.257234	0.132805	0.703466	0.154187	0.409422	0.809746	0.20171	0.229737	0.53835
A_24_P62615	0.180835	0.190181	0.809211	0.119778	0.375438	0.802392	0.225932	0.151538	0.744404	0.179643	0.192904	0.504238
A_32_P72341	0.111393	0.362662	0.862216	0.0162675	0.892306	0.974245	-0.0481925	0.723825	0.927315	0.0632361	0.600781	0.811435
A_23_P309701	0.275676	0.0540656	0.790532	0.260492	0.0665069	0.672947	0.380728	0.0232078	0.735599	0.413127	0.00778631	0.189256
A_21_P0013984	-0.127727	0.510509	0.903692	-0.0955742	0.62096	0.89312	-0.143371	0.514143	0.852376	-0.0503975	0.793489	0.912146
A_33_P3271990	0.0605364	0.735313	0.960383	0.119513	0.507609	0.851214	-0.0782706	0.699716	0.920098	-0.0818708	0.648214	0.838654
A_21_P0006739	-0.447278	0.10097	0.790532	-0.0659101	0.797469	0.949133	-0.268808	0.363578	0.792176	-0.383304	0.153574	0.467546
A_23_P375566	-0.264221	0.107836	0.791823	-0.395466	0.0234531	0.646642	-0.243794	0.181944	0.744404	-0.294774	0.0765549	0.374984
A_23_P100392	-0.0717608	0.6365	0.938937	-0.0308534	0.838335	0.959261	-0.0208328	0.903115	0.976732	-0.0458845	0.761831	0.896437
A_33_P3233978	0.0646984	0.734067	0.960059	0.344928	0.0891737	0.679969	0.27202	0.221502	0.747765	0.161554	0.402491	0.681123
A_33_P3239152	-0.0214832	0.865914	0.982278	-0.107664	0.404506	0.814416	-0.173346	0.243054	0.750361	-0.063886	0.61733	0.821002
A_23_P156319	-0.0144046	0.920948	0.989355	-0.113308	0.441036	0.828072	0.0226121	0.8906	0.973505	-0.264357	0.0882746	0.390757
[truncated: 29,637 more rows]
