# Supplementary material for: Transcriptomic Analysis in Human 3D Skin Model Injected with Resorbable Hyaluronic Acid Fillers Reveals Foreign Body Response
Source: Int J Mol Sci. 2022 Oct 27;23(21):13046. doi: 10.3390/ijms232113046 (PMC9654658; doi:10.3390/ijms232113046)
Supplement: Supplementary file 1 [file ijms-23-13046-s001.zip › IJMS_Jennen_SupplementTableS2_PathVisio.xlsx]

## Sheet: Read me
Supplemantary Table S2
Over-representation analysis in PathVisio of differentially expressed genes (adjusted pvalue <0.05 or <0.2) from the Phenion® Full-Thickness Skin model exposed to Bio-Alcamid®, RIVM preparations and Perfectha® fillers
Sheet name	dermal filler	adjusted p-value
Phenion_BioAlcamid_adjPvalue005	BioAlcamid®	<0.05
Phenion_RIVM1_adjPvalue020	RIVM 1 preparation	<0.20
Phenion_RIVM2_adjPvalue005	RIVM 2 preparation	<0.05
Phenion_RIVM3_adjPvalue020	RIVM 3 preparation	<0.20
Phenion_RIVM4_adjPvalue020	RIVM 4 preparation	<0.20
Phenion_RIVM5_adjPvalue020	RIVM 5 preparation	<0.20
Phenion_Perfectha_SD_adjPvalue020	Perfectha® SubSkin	<0.20
Part of
Transcriptomic analysis in human 3D skin model injected with resorbable hyaluronic acid fillers reveals foreign body response
Danyel Jennena, Marcel van Herwijnena, Marlon Jettena, Rob J. Vandebrielb, Peter Keizersb, Robert E. Geertsmab, Wim H. De Jongc, Jos C.S. Kleinjansa
a) Department of Toxicogenomics, GROW School for Oncology and Developmental Biology, Maastricht University, Maastricht, The Netherlands
b) Centre for Health Protection, National Institute for Public Health and the Environment (RIVM), Bilthoven, The Netherlands
c) Formerly Centre for Health Protection, National Institute for Public Health and the Environment (RIVM), Bilthoven, The Netherlands (retired)
Correspondance:
Danyel Jennen, danyel.jennen@maastrichtuniversity.nl

## Sheet: Phenion_BioAlcamid_adjPvalue005
Statistics results for Sun Dec 12 12:14:01 CET 2021
Dataset: J:\FHML_TGX\Danyel.Jennen\ProjectFolder\Projects\Filler-project\Phenion_RIVM\pathvisio\noflags\Phenion_RIVM_limma_OUTPUT_TABLE.pgex
Pathway directory: D:\wikipathways-20211110-gpml-Homo_sapiens
Gene database: D:\pathvisio-3.3.0\Hs_Derby_Ensembl_91.bridge
Criterion: [BioAlcamid_adj.P.Val] < 0.05
Calculation method: pathway-centric. Calculations are performed after mapping data to pathways.
Total data points (N): 8943
Data points meeting criterion (R): 454
Pathway	positive (r)	measured (n)	total	%	Z Score	p-value (permuted)
Cytokines and inflammatory response	9	14	32	0.6429	10.1	0
Overview of proinflammatory and profibrotic mediators	18	67	134	0.2687	8.15	0
COVID-19 adverse outcome pathway	6	10	24	0.6	7.92	0
Zinc homeostasis	9	24	39	0.375	7.25	0
Network map of SARS-CoV-2 signaling pathway	27	165	324	0.1636	6.67	0
Prostaglandin signaling	8	23	40	0.3478	6.5	0
SARS-CoV-2 innate immunity evasion and cell-specific immune response	13	59	92	0.2203	5.95	0
Photodynamic therapy-induced NF-kB survival signaling	8	29	36	0.2759	5.53	0
Development of pulmonary dendritic cells and macrophage subsets	4	10	14	0.4	5.03	0.001
exRNA mechanism of action and biogenesis	3	6	8	0.5	5.01	0
Hypertrophy model	5	16	21	0.3125	4.77	0
Cells and molecules involved in local acute inflammatory response	4	11	19	0.3636	4.73	0
Overview of nanoparticle effects	5	17	42	0.2941	4.57	0.001
Lung fibrosis	9	45	85	0.2	4.57	0.001
EV release from cardiac cells and their functional effects	3	7	17	0.4286	4.56	0
Macrophage markers	3	7	10	0.4286	4.56	0.004
Folate metabolism	9	46	142	0.1957	4.49	0
ID signaling pathway	4	13	17	0.3077	4.22	0.002
miR-222 in exercise-induced cardiac growth	2	4	5	0.5	4.09	0.007
Antiviral and anti-inflammatory effects of Nrf2 on SARS-CoV-2 pathway	6	28	50	0.2143	3.95	0.002
Oligodendrocyte specification and differentiation, leading to myelin components for CNS	5	21	46	0.2381	3.91	0
Small cell lung cancer	12	85	104	0.1412	3.82	0.001
FGFR3 signaling in chondrocyte proliferation and terminal differentiation	5	24	29	0.2083	3.52	0.007
Orexin receptor pathway	13	110	225	0.1182	3.24	0.005
Malignant pleural mesothelioma	31	353	468	0.0878	3.24	0.003
Spinal cord injury	11	87	127	0.1264	3.23	0.002
Host-pathogen interaction of human coronaviruses - apoptosis	4	19	34	0.2105	3.18	0.006
Serine metabolism	2	6	43	0.3333	3.15	0.009
Nuclear receptors meta-pathway	22	239	339	0.0921	2.95	0.008
Acute viral myocarditis	9	71	110	0.1268	2.93	0.007
Interactions of natural killer cells in pancreatic cancer	4	21	43	0.1905	2.92	0.001
Signal transduction through IL1R	5	30	34	0.1667	2.9	0.007
Biosynthesis and regeneration of tetrahydrobiopterin and catabolism of phenylalanine	1	2	38	0.5	2.89	0.013
HIPK2 in kidney fibrosis	1	2	8	0.5	2.89	0.014
CCL18 signaling pathway	6	41	177	0.1463	2.79	0.008
Parkin-ubiquitin proteasomal system pathway	8	64	75	0.125	2.71	0.009
Adipogenesis	11	101	132	0.1089	2.68	0.009
Nanomaterial-induced inflammasome activation	2	8	13	0.25	2.57	0.023
IL-18 signaling pathway	19	217	288	0.0876	2.5	0.012
Development and heterogeneity of the ILC family	3	16	33	0.1875	2.49	0.016
TGF-beta signaling in thyroid cells for epithelial-mesenchymal transition	3	16	20	0.1875	2.49	0.023
Vitamin B12 metabolism	5	35	118	0.1429	2.49	0.016
Copper homeostasis	6	47	58	0.1277	2.41	0.026
Hepatitis C and hepatocellular carcinoma	6	47	63	0.1277	2.41	0.013
Matrix metalloproteinases	4	26	31	0.1538	2.4	0.025
miRNAs involved in DNA damage response	4	26	70	0.1538	2.4	0.017
Glucocorticoid receptor pathway	7	59	73	0.1186	2.38	0.021
Altered glycosylation of MUC1 in tumor microenvironment	2	9	10	0.2222	2.34	0.029
Bone morphogenic protein (BMP) signaling and regulation	2	9	13	0.2222	2.34	0.032
Interleukin-1 induced activation of NF-kB	2	9	13	0.2222	2.34	0.033
lncRNA-mediated mechanisms of therapeutic resistance	2	9	14	0.2222	2.34	0.036
Pathogenesis of SARS-CoV-2 mediated by nsp9-nsp10 complex	2	9	34	0.2222	2.34	0.019
VEGFA-VEGFR2 signaling pathway	29	379	436	0.0765	2.33	0.021
Interactions between immune cells and microRNAs in tumor microenvironment	4	27	52	0.1481	2.31	0.032
Resistin as a regulator of inflammation	4	27	34	0.1481	2.31	0.034
NRF2 pathway	11	112	145	0.0982	2.3	0.021
Regulation of toll-like receptor signaling pathway	11	112	153	0.0982	2.3	0.022
Burn wound healing	9	86	124	0.1047	2.29	0.027
Leptin signaling pathway	8	74	77	0.1081	2.26	0.026
IL1 and megakaryocytes in obesity	3	18	26	0.1667	2.24	0.026
Glycine metabolism	1	3	19	0.3333	2.23	0.049
Histone modifications	7	63	68	0.1111	2.19	0.026
Corticotropin-releasing hormone signaling pathway	8	76	98	0.1053	2.17	0.033
IL-10 anti-inflammatory signaling pathway	2	10	19	0.2	2.15	0.033
Selenium micronutrient network	7	64	198	0.1094	2.14	0.031
Aryl hydrocarbon receptor Netpath	5	40	57	0.125	2.14	0.036
Regulation of apoptosis by parathyroid hormone-related protein	3	19	24	0.1579	2.13	0.05
Genotoxicity pathway	6	52	65	0.1154	2.13	0.031
Brain-derived neurotrophic factor (BDNF) signaling pathway	11	118	150	0.0932	2.11	0.04
Hippo-Merlin signaling dysregulation	9	91	121	0.0989	2.1	0.032
PI3K-Akt signaling pathway	20	253	359	0.0791	2.08	0.041
Gastrin signaling pathway	10	106	115	0.0943	2.06	0.03
NAD metabolism in oncogene-induced senescence and mitochondrial dysfunction-associated senescence	3	20	46	0.15	2.02	0.038
IL-3 signaling pathway	5	42	50	0.119	2.02	0.04
Cancer immunotherapy by CTLA4 blockade	2	11	21	0.1818	1.98	0.041
FOXP3 in COVID-19	2	11	19	0.1818	1.98	0.06
Senescence and autophagy in cancer	9	95	112	0.0947	1.96	0.038
TNF-alpha signaling pathway	8	82	97	0.0976	1.94	0.042
Vitamin D in inflammatory diseases	3	21	25	0.1429	1.92	0.055
Amyotrophic lateral sclerosis (ALS)	4	32	56	0.125	1.92	0.059
miRNAs involvement in the immune response in sepsis	4	32	69	0.125	1.92	0.043
Photodynamic therapy-induced HIF-1 survival signaling	4	32	38	0.125	1.92	0.055
Non-genomic actions of 1,25 dihydroxyvitamin D3	6	57	97	0.1053	1.88	0.05
Focal adhesion: PI3K-Akt-mTOR-signaling pathway	18	233	305	0.0773	1.87	0.045
FBXL10 enhancement of MAP/ERK signaling in diffuse large B-cell lymphoma	4	33	36	0.1212	1.85	0.059
Endometrial cancer	6	58	77	0.1034	1.83	0.057
Ebstein-Barr virus LMP1 signaling	3	22	25	0.1364	1.83	0.058
Blood clotting cascade	2	12	27	0.1667	1.83	0.049
Mammary gland development pathway - Embryonic development (Stage 1 of 4)	2	12	21	0.1667	1.83	0.064
ncRNAs involved in STAT3 signaling in hepatocellular carcinoma	2	12	19	0.1667	1.83	0.055
Benzene metabolism	1	4	17	0.25	1.82	0.069
Control of immune tolerance by vasoactive intestinal peptide	1	4	16	0.25	1.82	0.067
GABA metabolism (aka GHB)	1	4	42	0.25	1.82	0.058
Metabolism of alpha-linolenic acid	1	4	27	0.25	1.82	0.049
T-cell activation SARS-CoV-2	6	59	98	0.1017	1.79	0.051
Aryl hydrocarbon receptor pathway	4	34	49	0.1176	1.78	0.059
AMP-activated protein kinase (AMPK) signaling	6	60	78	0.1	1.74	0.048
RAS and bradykinin pathways in COVID-19	3	23	51	0.1304	1.74	0.06
Relationship between inflammation, COX-2 and EGFR	3	23	29	0.1304	1.74	0.05
Unfolded protein response	3	23	28	0.1304	1.74	0.054
ErbB signaling pathway	7	74	101	0.0946	1.72	0.071
MAPK signaling pathway	15	193	258	0.0777	1.72	0.078
Fibrin complement receptor 3 signaling pathway	4	35	47	0.1143	1.72	0.066
FGF23 signaling in hypophosphatemic rickets and related disorders	2	13	28	0.1538	1.69	0.051
Kennedy pathway from sphingolipids	2	13	35	0.1538	1.69	0.059
Toll-like receptor signaling pathway	7	76	117	0.0921	1.65	0.112
Allograft Rejection	5	50	113	0.1	1.59	0.12
Interactions between LOXL4 and oxidative stress pathway	2	14	19	0.1429	1.57	0.087
Arrhythmogenic right ventricular cardiomyopathy	5	51	81	0.098	1.54	0.094
Acetylcholine synthesis	1	5	18	0.2	1.52	0.087
Drug induction of bile acid pathway	1	5	45	0.2	1.52	0.085
miR-517 relationship with ARCN1 and USP1	1	5	7	0.2	1.52	0.131
IL-6 signaling pathway	4	39	45	0.1026	1.48	0.079
Apoptosis modulation by HSP70	2	15	22	0.1333	1.46	0.097
Galanin receptor pathway	2	15	22	0.1333	1.46	0.089
MAPK pathway in congenital thyroid cancer	2	15	19	0.1333	1.46	0.081
Type II diabetes mellitus	2	15	28	0.1333	1.46	0.09
Chromosomal and microsatellite instability in colorectal cancer	6	67	81	0.0896	1.45	0.14
Hepatitis B infection	10	127	155	0.0787	1.45	0.14
Ras signaling	11	143	192	0.0769	1.44	0.141
Pancreatic adenocarcinoma pathway	7	82	97	0.0854	1.43	0.172
Hair follicle development: organogenesis - part 2 of 3	3	27	36	0.1111	1.43	0.098
Melatonin metabolism and effects	3	27	64	0.1111	1.43	0.078
TLR4 signaling and tolerance	3	27	30	0.1111	1.43	0.084
Exercise-induced circadian regulation	4	41	49	0.0976	1.37	0.107
Prostaglandin synthesis and regulation	4	41	61	0.0976	1.37	0.11
TNF-related weak inducer of apoptosis (TWEAK) signaling pathway	4	41	45	0.0976	1.37	0.099
Imatinib and chronic myeloid leukemia	2	16	25	0.125	1.35	0.096
Selective expression of chemokine receptors during T-cell polarization	2	16	30	0.125	1.35	0.095
Serotonin receptor 2 and ELK-SRF/GATA4 signaling	2	16	24	0.125	1.35	0.113
TGF-beta signaling pathway	9	116	133	0.0776	1.32	0.18
miRNA regulation of DNA damage response	6	71	106	0.0845	1.3	0.163
Myometrial relaxation and contraction pathways	9	117	161	0.0769	1.3	0.192
Fluoropyrimidine activity	3	29	58	0.1034	1.29	0.147
NO/cGMP/PKG mediated neuroprotection	3	29	65	0.1034	1.29	0.191
Activation of NLRP3 inflammasome by SARS-CoV-2	1	6	10	0.1667	1.29	0.14
miRNA biogenesis	1	6	7	0.1667	1.29	0.155
Phase I biotransformations, non P450	1	6	13	0.1667	1.29	0.097
Transcription factors regulate miRNAs related to cardiac hypertrophy	1	6	16	0.1667	1.29	0.082
Integrin-mediated cell adhesion	7	87	102	0.0805	1.27	0.204
Kynurenine pathway and links to cell senescence	2	17	56	0.1176	1.26	0.218
Serotonin receptor 4/6/7 and NR3C signaling	2	17	22	0.1176	1.26	0.097
Neural crest cell migration during development	3	30	40	0.1	1.23	0.115
One-carbon metabolism and related pathways	4	44	94	0.0909	1.22	0.197
Nuclear receptors in lipid metabolism and toxicity	2	18	48	0.1111	1.17	0.208
Pathogenic Escherichia coli infection	4	46	79	0.087	1.12	0.262
Primary focal segmental glomerulosclerosis (FSGS)	5	61	77	0.082	1.11	0.257
Caloric restriction and aging	1	7	13	0.1429	1.11	0.128
Cellular proteostasis	1	7	15	0.1429	1.11	0.099
Insulin signaling in adipocytes (diabetic condition)	1	7	12	0.1429	1.11	0.137
Insulin signaling in adipocytes (normal condition)	1	7	15	0.1429	1.11	0.098
Vitamin D metabolism	1	7	22	0.1429	1.11	0.113
Oxidative damage response	3	32	44	0.0938	1.11	0.234
p38 MAPK signaling pathway	3	32	36	0.0938	1.11	0.179
Hematopoietic stem cell gene regulation by GABP alpha/beta complex	2	19	26	0.1053	1.08	0.155
STING pathway in Kawasaki-like disease and COVID-19	2	19	26	0.1053	1.08	0.141
Transcription factor regulation in adipogenesis	2	19	24	0.1053	1.08	0.128
Cytoplasmic ribosomal proteins	6	78	89	0.0769	1.06	0.279
Neural crest cell migration in cancer	3	33	43	0.0909	1.05	0.348
Parkinson's disease pathway	3	33	84	0.0909	1.05	0.271
DNA damage response	5	63	78	0.0794	1.04	0.293
Melanoma	5	63	78	0.0794	1.04	0.269
TP53 network	2	20	23	0.1	1	0.136
Non-small cell lung cancer	5	64	88	0.0781	1	0.295
Regulatory circuits of the STAT3 signaling pathway	5	64	79	0.0781	1	0.275
Oxidation by cytochrome P450	3	34	75	0.0882	1	0.285
Apoptosis-related network due to altered Notch3 in ovarian cancer	4	49	54	0.0816	0.99	0.419
Ethanol metabolism production of ROS by CYP2E1	1	8	28	0.125	0.96	0.205
LDLRAD4 and what we know about it	1	8	12	0.125	0.96	0.195
Serotonin transporter activity	1	8	15	0.125	0.96	0.147
miRNA regulation of p53 pathway in prostate cancer	2	21	37	0.0952	0.93	0.45
IL-1 signaling pathway	4	51	57	0.0784	0.9	0.4
Endochondral ossification with skeletal dysplasias	4	52	69	0.0769	0.86	0.379
Endochondral ossification	4	52	69	0.0769	0.86	0.379
IL-4 signaling pathway	4	52	55	0.0769	0.86	0.411
Photodynamic therapy-induced NFE2L2 (NRF2) survival signaling	2	22	24	0.0909	0.86	0.282
Prolactin signaling pathway	5	68	79	0.0735	0.86	0.341
Bladder cancer	3	37	47	0.0811	0.84	0.49
IL-5 signaling pathway	3	37	41	0.0811	0.84	0.538
ApoE and miR-146 in inflammation and atherosclerosis	1	9	13	0.1111	0.83	0.233
Biomarkers for urea cycle disorders	1	9	51	0.1111	0.83	0.424
Heme biosynthesis	1	9	28	0.1111	0.83	0.494
Irinotecan pathway	1	9	18	0.1111	0.83	0.215
NAD metabolism, sirtuins and aging	1	9	16	0.1111	0.83	0.192
Overlap between signal transduction pathways contributing to LMNA laminopathies	4	53	73	0.0755	0.82	0.363
Nonalcoholic fatty liver disease	9	137	170	0.0657	0.8	0.439
ATM signaling pathway	3	38	50	0.0789	0.79	0.419
Alzheimer's disease	14	225	288	0.0622	0.79	0.439
Effect of progerin on genes involved in Hutchinson-Gilford progeria syndrome	2	23	30	0.087	0.79	0.589
Hypothesized pathways in pathogenesis of cardiovascular disease	2	23	27	0.087	0.79	0.537
Monoamine transport	2	23	47	0.087	0.79	0.473
Alzheimer's disease and miRNA effects	14	227	358	0.0617	0.76	0.472
IL-2 signaling pathway	3	39	43	0.0769	0.75	0.557
Novel intracellular components of RIG-I-like receptor (RLR) pathway	4	55	64	0.0727	0.74	0.438
Fatty acid beta-oxidation	2	24	71	0.0833	0.73	0.453
Follicle stimulating hormone (FSH) signaling pathway	2	24	28	0.0833	0.73	0.647
Gastric cancer network 1	2	24	30	0.0833	0.73	0.646
Chemokine signaling pathway	8	123	172	0.065	0.73	0.462
Male infertility	6	89	150	0.0674	0.72	0.472
Amplification and expansion of oncogenic pathways as metastatic traits	1	10	18	0.1	0.71	0.475
Codeine and morphine metabolism	1	10	25	0.1	0.71	0.626
Transcriptional cascade regulating adipogenesis	1	10	14	0.1	0.71	0.362
Physico-chemical features and toxicity-associated pathways	4	56	78	0.0714	0.71	0.508
Netrin-UNC5B signaling pathway	3	40	53	0.075	0.7	0.469
MicroRNAs in cardiomyocyte hypertrophy	5	73	109	0.0685	0.69	0.484
Mesodermal commitment pathway	7	108	154	0.0648	0.67	0.497
EPO receptor signaling	2	25	27	0.08	0.67	0.67
Photodynamic therapy-induced unfolded protein response	2	25	28	0.08	0.67	0.645
Prostaglandin and leukotriene metabolism in senescence	2	25	57	0.08	0.67	0.461
Interleukin-11 signaling pathway	3	41	45	0.0732	0.65	0.589
Apoptosis	5	75	88	0.0667	0.63	0.564
Complement system in neuronal development and plasticity	5	75	137	0.0667	0.63	0.567
Hippo signaling regulation pathways	5	75	104	0.0667	0.63	0.52
Thymic stromal lymphopoietin (TSLP) signaling pathway	3	42	49	0.0714	0.61	0.533
Translation inhibitors in chronically activated PDGFRA cells	3	42	49	0.0714	0.61	0.535
Lipid metabolism pathway	2	26	43	0.0769	0.61	0.585
BMP2-WNT4-FOXO1 pathway in primary endometrial stromal cell differentiation	1	11	16	0.0909	0.61	0.802
Mammary gland development pathway - Puberty (Stage 2 of 4)	1	11	15	0.0909	0.61	0.77
Sudden infant death syndrome (SIDS) susceptibility pathways	7	111	182	0.0631	0.59	0.522
EGFR tyrosine kinase inhibitor resistance	5	77	92	0.0649	0.57	0.563
Nanoparticle-mediated activation of receptor signaling	2	27	36	0.0741	0.55	0.623
Oxidative stress response	2	27	35	0.0741	0.55	0.628
Trans-sulfuration and one-carbon metabolism	2	27	66	0.0741	0.55	0.554
Focal adhesion	10	167	201	0.0599	0.54	0.58
Aspirin and miRNAs	1	12	24	0.0833	0.51	0.778
Classical pathway of steroidogenesis with glucocorticoid and mineralocorticoid metabolism	1	12	73	0.0833	0.51	0.671
Deregulation of Rab and Rab effector genes in bladder cancer	1	12	17	0.0833	0.51	0.959
Disorders of folate metabolism and transport	1	12	46	0.0833	0.51	0.638
ERK pathway in Huntington's disease	1	12	17	0.0833	0.51	0.95
NAD+ metabolism	1	12	34	0.0833	0.51	0.673
Nanoparticle triggered regulated necrosis	1	12	26	0.0833	0.51	0.746
Purine metabolism	1	12	94	0.0833	0.51	0.609
RalA downstream regulated genes	1	12	13	0.0833	0.51	0.901
SRF and miRs in smooth muscle differentiation and proliferation	1	12	18	0.0833	0.51	0.934
BDNF-TrkB signaling	2	28	38	0.0714	0.5	0.67
One-carbon metabolism	2	28	58	0.0714	0.5	0.539
Thermogenesis	5	80	140	0.0625	0.48	0.607
TGF-beta receptor signaling	3	46	56	0.0652	0.45	0.635
Microglia pathogen phagocytosis pathway	2	29	44	0.069	0.45	0.632
Type 2 papillary renal cell carcinoma	2	29	41	0.069	0.45	0.616
Hedgehog signaling pathway Netpath	1	13	17	0.0769	0.43	0.984
MYD88 distinct input-output pathway	1	13	20	0.0769	0.43	0.943
NOTCH1 regulation of endothelial cell calcification	1	13	18	0.0769	0.43	0.978
Regulation of Wnt / B-catenin signaling by small molecule compounds	1	13	33	0.0769	0.43	0.653
Neural crest differentiation	4	64	102	0.0625	0.43	0.679
G13 signaling pathway	2	30	39	0.0667	0.4	0.618
MAPK cascade	2	30	37	0.0667	0.4	0.632
Complement activation	1	14	24	0.0714	0.35	0.887
Dopaminergic neurogenesis	1	14	32	0.0714	0.35	0.725
Extracellular vesicles in the crosstalk of cardiac cells	1	14	30	0.0714	0.35	0.722
Leptin-insulin signaling overlap	1	14	20	0.0714	0.35	0.976
Metabolic pathway of LDL, HDL and TG, including diseases	1	14	34	0.0714	0.35	0.668
DNA damage response (only ATM dependent)	6	103	118	0.0583	0.35	0.756
Breast cancer pathway	7	122	167	0.0574	0.33	0.745
T-cell receptor (TCR) signaling pathway	4	68	93	0.0588	0.3	0.76
Cohesin complex - Cornelia de Lange syndrome	2	32	37	0.0625	0.3	0.636
TGF-beta receptor signaling in skeletal dysplasias	3	50	60	0.06	0.3	0.877
Vitamin D receptor pathway	7	124	188	0.0565	0.29	0.772
FOXA2 pathway	1	15	23	0.0667	0.28	0.955
MAP3K1 role in promoting and blocking gonadal determination	1	15	18	0.0667	0.28	0.998
Mitochondrial gene expression	1	15	23	0.0667	0.28	0.949
OSX and miRNAs in tooth development	1	15	39	0.0667	0.28	0.656
Alpha 6 beta 4 signaling pathway	2	33	34	0.0606	0.26	0.758
Influence of laminopathies on Wnt signaling	2	33	45	0.0606	0.26	0.685
Nucleotide-binding oligomerization domain (NOD) pathway	2	33	43	0.0606	0.26	0.692
Hair follicle development: cytodifferentiation - part 3 of 3	4	71	93	0.0563	0.21	0.875
Nephrotic syndrome	2	34	49	0.0588	0.21	0.821
Cell differentiation - expanded index	1	16	69	0.0625	0.21	0.845
Nanomaterial induced apoptosis	1	16	31	0.0625	0.21	0.798
Pathways of nucleic acid metabolism and innate immune sensing	1	16	39	0.0625	0.21	0.683
PI3K/AKT/mTOR - VitD3 signaling	1	16	34	0.0625	0.21	0.735
Proteoglycan biosynthesis	1	16	36	0.0625	0.21	0.679
Kit receptor signaling pathway	3	53	60	0.0566	0.19	0.948
Pluripotent stem cell differentiation pathway	2	35	64	0.0571	0.17	0.9
Eicosanoid synthesis	1	17	57	0.0588	0.15	0.977
Transcription co-factors SKI and SKIL protein partners	1	17	19	0.0588	0.15	0.998
Triacylglyceride synthesis	1	17	37	0.0588	0.15	0.729
Inhibition of exosome biogenesis and secretion by Manumycin A in CRPC cells	1	18	19	0.0556	0.09	0.999
NAD+ biosynthetic pathways	1	18	37	0.0556	0.09	0.817
Purinergic signaling	1	18	96	0.0556	0.09	0.977
Fas ligand pathway and stress induction of heat shock proteins	2	37	48	0.0541	0.09	0.928
Cytosolic DNA-sensing pathway	3	57	77	0.0526	0.06	0.905
PDGF pathway	2	38	53	0.0526	0.05	0.983
B cell receptor signaling pathway	4	77	99	0.0519	0.05	0.982
Pyrimidine metabolism	4	77	140	0.0519	0.05	0.959
Epithelial to mesenchymal transition in colorectal cancer	7	136	163	0.0515	0.04	0.965
Cannabinoid receptor signaling	1	19	54	0.0526	0.04	0.992
Nucleotide metabolism	1	19	37	0.0526	0.04	0.91
Ovarian infertility	1	19	33	0.0526	0.04	0.95
Physiological and pathological hypertrophy of the heart	1	19	27	0.0526	0.04	0.989
Urea cycle and metabolism of amino groups	1	19	71	0.0526	0.04	0.961
Nucleotide excision repair in xeroderma pigmentosum	3	58	62	0.0517	0.03	0.995
Neuroinflammation and glutamatergic signaling	5	98	178	0.051	0.01	0.991
p53 transcriptional gene network	3	59	78	0.0508	0	0.999
Differentiation of white and brown adipocyte	1	20	26	0.05	-0.02	0.997
Inflammatory response pathway	1	20	34	0.05	-0.02	0.967
Methionine de novo and salvage pathway	1	20	74	0.05	-0.02	0.973
Purine metabolism and related disorders	1	20	139	0.05	-0.02	0.992
G1 to S cell cycle control	3	61	68	0.0492	-0.06	0.947
DNA replication	2	41	50	0.0488	-0.06	0.977
15q13.3 copy number variation syndrome	1	21	40	0.0476	-0.07	0.857
Angiogenesis	1	21	25	0.0476	-0.07	0.999
Mammary gland development pathway - Pregnancy and lactation (Stage 3 of 4)	1	21	42	0.0476	-0.07	0.907
mBDNF and proBDNF regulation of GABA neurotransmission	1	21	40	0.0476	-0.07	0.887
MTHFR deficiency	1	21	60	0.0476	-0.07	0.994
T-cell antigen receptor (TCR) pathway during Staphylococcus aureus infection	2	42	70	0.0476	-0.09	0.893
Androgen receptor signaling pathway	4	83	90	0.0482	-0.11	0.924
7-oxo-C and 7-beta-HC pathways	1	22	60	0.0455	-0.11	0.978
Estrogen signaling pathway	1	22	26	0.0455	-0.11	0.982
S1P receptor signal transduction	1	22	26	0.0455	-0.11	0.981
Wnt/beta-catenin signaling pathway in leukemia	1	22	29	0.0455	-0.11	0.923
3q29 copy number variation syndrome	3	63	115	0.0476	-0.11	0.875
Retinoblastoma gene in cancer	4	84	98	0.0476	-0.13	0.928
Insulin signaling	7	145	162	0.0483	-0.14	0.862
Oncostatin M signaling pathway	3	64	66	0.0469	-0.14	0.929
Osteoblast differentiation and related diseases	4	85	119	0.0471	-0.16	0.824
Constitutive androstane receptor pathway	1	23	34	0.0435	-0.16	0.771
DNA mismatch repair	1	23	25	0.0435	-0.16	0.977
Intracellular trafficking proteins involved in CMT neuropathy	1	23	28	0.0435	-0.16	0.939
miRNA targets in ECM and membrane receptors	1	23	46	0.0435	-0.16	0.812
Interleukin-1 (IL-1) structural pathway	2	44	52	0.0455	-0.16	0.919
Prader-Willi and Angelman syndrome	2	44	90	0.0455	-0.16	0.888
Synaptic signaling pathways associated with autism spectrum disorder	2	44	55	0.0455	-0.16	0.943
Wnt signaling pathway	2	44	52	0.0455	-0.16	0.914
16p11.2 distal deletion syndrome	1	24	46	0.0417	-0.2	0.75
Endothelin pathways	1	24	48	0.0417	-0.2	0.791
IL-7 signaling pathway	1	24	26	0.0417	-0.2	0.96
Regucalcin in proximal tubule epithelial kidney cells	1	24	68	0.0417	-0.2	0.85
Amino acid conjugation of benzoic acid	0	1	15	0	-0.23	0.999
Aripiprazole metabolic pathway	0	1	7	0	-0.23	0.95
Caffeine and theobromine metabolism	0	1	18	0	-0.23	0.999
COVID-19, thrombosis and anticoagulation	0	1	27	0	-0.23	0.911
Hormonal control of pubertal growth spurt	0	1	8	0	-0.23	0.969
Influenza A virus infection	0	1	16	0	-0.23	0.999
SCFA and skeletal muscle substrate metabolism	0	1	17	0	-0.23	0.998
Tyrosine metabolism	0	1	27	0	-0.23	0.91
Cell cycle	5	109	124	0.0459	-0.23	0.807
Eicosanoid metabolism via cyclooxygenases (COX)	1	25	70	0.04	-0.25	0.81
Glycerophospholipid biosynthetic pathway	1	25	107	0.04	-0.25	0.812
Intraflagellar transport proteins binding to dynein	1	25	28	0.04	-0.25	0.873
Type II interferon signaling (IFNG)	1	25	38	0.04	-0.25	0.659
Clear cell renal cell carcinoma pathways	3	68	92	0.0441	-0.25	0.822
Translation factors	2	47	51	0.0426	-0.26	0.852
1q21.1 copy number variation syndrome	1	26	58	0.0385	-0.29	0.869
Angiotensin II receptor type 1 pathway	1	26	37	0.0385	-0.29	0.68
Ethanol effects on histone modifications	1	26	53	0.0385	-0.29	0.801
Nuclear receptors	1	26	44	0.0385	-0.29	0.67
Pregnane X receptor pathway	1	26	35	0.0385	-0.29	0.67
Sphingolipid metabolism in senescence	1	26	49	0.0385	-0.29	0.741
Vitamin D-sensitive calcium signaling in depression	1	26	55	0.0385	-0.29	0.846
White fat cell differentiation	1	26	35	0.0385	-0.29	0.665
RANKL/RANK signaling pathway	2	48	58	0.0417	-0.29	0.859
Angiopoietin-like protein 8 regulatory pathway	5	113	157	0.0442	-0.32	0.778
7q11.23 copy number variation syndrome	4	92	149	0.0435	-0.32	0.76
Base excision repair	1	27	32	0.037	-0.33	0.706
CAMKK2 pathway	1	27	143	0.037	-0.33	0.773
Cell migration and invasion through p75NTR	1	27	31	0.037	-0.33	0.752
Familial partial lipodystrophy (FPLD)	1	27	44	0.037	-0.33	0.644
Gastric cancer network 2	1	27	33	0.037	-0.33	0.699
Prion disease pathway	1	27	36	0.037	-0.33	0.654
Butyrate-induced histone acetylation	0	2	11	0	-0.33	0.968
Conversion of angiotensinogen to angiotensin II	0	2	9	0	-0.33	0.936
Diclofenac metabolic pathway	0	2	12	0	-0.33	0.987
Evolocumab mechanism to reduce LDL cholesterol	0	2	5	0	-0.33	0.544
Gastric acid production	0	2	22	0	-0.33	0.97
Heroin metabolism	0	2	8	0	-0.33	0.888
Hypoxia-mediated EMT and stemness	0	2	6	0	-0.33	0.705
Metabolism of tetrahydrocannabinol (THC)	0	2	11	0	-0.33	0.969
Mevalonate arm of cholesterol biosynthesis pathway with inhibitors	0	2	64	0	-0.33	0.81
Model for regulation of MSMP expression in cancer cells and its proangiogenic role in ovarian tumors	0	2	6	0	-0.33	0.691
Neurotransmitter disorders	0	2	27	0	-0.33	0.842
Nicotine effect on chromaffin cells	0	2	10	0	-0.33	0.958
PCSK9-mediated LDL receptor degradation	0	2	3	0	-0.33	0.174
Polyol pathway	0	2	17	0	-0.33	0.998
Secretion of hydrochloric acid in parietal cells	0	2	15	0	-0.33	0.995
Ultraconserved region 339 modulation of tumor suppressor microRNAs in cancer	0	2	6	0	-0.33	0.727
Fragile X syndrome	4	93	133	0.043	-0.34	0.726
Genes controlling nephrogenesis	1	28	45	0.0357	-0.36	0.649
Kisspeptin/kisspeptin receptor system in the ovary	1	28	49	0.0357	-0.36	0.682
Mitochondrial immune response to SARS-CoV-2	1	28	62	0.0357	-0.36	0.766
Tumor suppressor activity of SMARCB1	1	28	35	0.0357	-0.36	0.669
Notch signaling pathway (Netpath)	2	51	62	0.0392	-0.38	0.754
Glioblastoma signaling pathways	3	73	88	0.0411	-0.38	0.688
Heart development	1	29	48	0.0345	-0.4	0.659
Initiation of transcription and translation elongation at the HIV-1 LTR	1	29	35	0.0345	-0.4	0.672
Phosphodiesterases in neuronal function	1	29	66	0.0345	-0.4	0.717
Catalytic cycle of mammalian flavin-containing monooxygenases (FMOs)	0	3	14	0	-0.4	0.976
Direct reversal repair	0	3	4	0	-0.4	0.145
Downregulation of ACE2 expression by SARS-CoV infection and SARS-CoV spike protein	0	3	8	0	-0.4	0.708
Ethylmalonic encephalopathy	0	3	20	0	-0.4	0.969
MicroRNA network associated with chronic lymphocytic leukemia	0	3	10	0	-0.4	0.86
Oxytocin signaling	0	3	10	0	-0.4	0.877
Soluble ACE2-mediated cell entry of SARS-CoV-2	0	3	7	0	-0.4	0.588
Thyroxine (thyroid hormone) production	0	3	12	0	-0.4	0.948
Vitamins A and D - action mechanisms	0	3	14	0	-0.4	0.983
DNA IR-double strand breaks and cellular response via ATM	2	52	65	0.0385	-0.41	0.694
Interferon type I signaling pathways	2	52	57	0.0385	-0.41	0.698
Metapathway biotransformation Phase I and II	5	118	191	0.0424	-0.42	0.701
DNA IR-damage and cellular response via ATR	3	75	90	0.04	-0.43	0.65
Calcium regulation in cardiac cells	4	97	167	0.0412	-0.43	0.665
Renin-angiotensin-aldosterone system (RAAS)	1	30	57	0.0333	-0.44	0.648
Aflatoxin B1 metabolism	0	4	16	0	-0.46	0.973
Arylamine metabolism	0	4	13	0	-0.46	0.899
eIF5A regulation in response to inhibition of the nuclear export system	0	4	6	0	-0.46	0.254
Ketone bodies synthesis and degradation	0	4	13	0	-0.46	0.889
Linoleic acid metabolism affected by coronavirus infection	0	4	28	0	-0.46	0.715
Nicotine metabolism in liver cells	0	4	18	0	-0.46	0.975
Peroxisomal beta-oxidation of tetracosanoyl-CoA	0	4	17	0	-0.46	0.973
SARS-CoV-2 altering angiogenesis via NRP1	0	4	11	0	-0.46	0.792
SARS-CoV-2 and angiotensin-converting enzyme 2 receptor: molecular mechanisms	0	4	14	0	-0.46	0.93
Serotonin receptor 2 and STAT3 signaling	0	4	6	0	-0.46	0.237
Sulindac metabolic pathway	0	4	11	0	-0.46	0.78
Tgif disruption of Shh signaling	0	4	10	0	-0.46	0.685
Vitamin B6-dependent and responsive disorders	0	4	29	0	-0.46	0.7
Oxysterols derived from cholesterol	1	31	112	0.0323	-0.47	0.658
Tryptophan metabolism	1	31	140	0.0323	-0.47	0.629
lncRNA in canonical Wnt signaling and colorectal cancer	3	78	102	0.0385	-0.5	0.599
Circadian rhythm genes	6	144	209	0.0417	-0.5	0.643
Cardiac progenitor differentiation	1	32	56	0.0313	-0.5	0.553
Hepatocyte growth factor receptor signaling	1	32	35	0.0313	-0.5	0.658
Amino acid metabolism pathway excerpt: histidine catabolism extension	0	5	23	0	-0.52	0.795
Biogenic amine synthesis	0	5	33	0	-0.52	0.646
Cell-type dependent selectivity of CCK2R signaling	0	5	26	0	-0.52	0.736
Cholesterol biosynthesis with skeletal dysplasias	0	5	23	0	-0.52	0.791
Effects of nitric oxide	0	5	16	0	-0.52	0.921
Fluoroacetic acid toxicity	0	5	16	0	-0.52	0.91
FTO obesity variant mechanism	0	5	11	0	-0.52	0.617
Gamma-glutamyl cycle for the biosynthesis and degradation of glutathione, including diseases	0	5	24	0	-0.52	0.789
Glial cell differentiation	0	5	9	0	-0.52	0.396
Hfe effect on hepcidin production	0	5	8	0	-0.52	0.312
HIF1A and PPARG regulation of glycolysis	0	5	19	0	-0.52	0.912
Lamin A-processing pathway	0	5	8	0	-0.52	0.292
let-7 inhibition of ES cell reprogramming	0	5	17	0	-0.52	0.933
Lipid particles composition	0	5	21	0	-0.52	0.864
MED and pseudoachondroplasia genes	0	5	7	0	-0.52	0.193
Pentose phosphate metabolism	0	5	21	0	-0.52	0.88
PTF1A related regulatory pathway	0	5	12	0	-0.52	0.718
Robo4 and VEGF signaling pathways crosstalk	0	5	7	0	-0.52	0.216
Somatroph axis (GH) and its relationship to dietary restriction and aging	0	5	12	0	-0.52	0.667
Somitogenesis in the context of spondylocostal dysostosis	0	5	10	0	-0.52	0.497
TCA cycle nutrient use and invasiveness of ovarian cancer	0	5	11	0	-0.52	0.623
Endoderm differentiation	4	102	147	0.0392	-0.53	0.588
Factors and pathways affecting insulin-like growth factor (IGF1)-Akt signaling	1	33	43	0.0303	-0.54	0.604
Glycogen synthesis and degradation	1	33	54	0.0303	-0.54	0.517
Splicing factor NOVA regulated synaptic proteins	1	33	44	0.0303	-0.54	0.641
MECP2 and associated Rett syndrome	2	57	114	0.0351	-0.54	0.576
Arachidonate epoxygenase / epoxide hydrolase	0	6	18	0	-0.57	0.888
Benzo(a)pyrene metabolism	0	6	17	0	-0.57	0.866
Degradation pathway of sphingolipids, including diseases	0	6	41	0	-0.57	0.628
Eicosanoid metabolism via cytochrome P450 monooxygenases (CYP) pathway	0	6	23	0	-0.57	0.805
Fatty acid omega-oxidation	0	6	20	0	-0.57	0.859
Kinin-Kallikrein pathway	0	6	10	0	-0.57	0.364
Krebs cycle disorders	0	6	34	0	-0.57	0.619
Liver X receptor pathway	0	6	12	0	-0.57	0.568
MicroRNA for targeting cancer growth and vascularization in glioblastoma	0	6	10	0	-0.57	0.337
mir-124 predicted interactions with cell cycle and differentiation	0	6	8	0	-0.57	0.206
Mitochondrial fatty acid synthesis pathway	0	6	21	0	-0.57	0.868
Peroxiredoxin 2 induced ovarian failure	0	6	13	0	-0.57	0.64
Pilocytic astrocytoma	0	6	14	0	-0.57	0.725
Serotonin and anxiety-related events	0	6	16	0	-0.57	0.82
Somatic sex determination	0	6	15	0	-0.57	0.764
Steroid biosynthesis	0	6	25	0	-0.57	0.729
Host-pathogen interaction of human coronaviruses - MAPK signaling	1	34	43	0.0294	-0.57	0.625
Proximal tubule transport	1	34	86	0.0294	-0.57	0.599
Eukaryotic transcription initiation	1	35	42	0.0286	-0.6	0.635
Target of rapamycin (TOR) signaling	1	35	40	0.0286	-0.6	0.614
Apoptosis modulation and signaling	3	83	97	0.0361	-0.61	0.542
Bile acids synthesis and enterohepatic circulation	0	7	18	0	-0.61	0.774
Cerebral organic acidurias, including diseases	0	7	46	0	-0.61	0.554
DDX1 as a regulatory component of the Drosha microprocessor	0	7	8	0	-0.61	0.194
Farnesoid X receptor pathway	0	7	21	0	-0.61	0.745
Folate-alcohol and cancer pathway hypotheses	0	7	24	0	-0.61	0.705
GPCRs, class C metabotropic glutamate, pheromone	0	7	15	0	-0.61	0.629
Hypothetical craniofacial development pathway	0	7	11	0	-0.61	0.337
Ketogenesis and ketolysis	0	7	27	0	-0.61	0.688
Major receptors targeted by epinephrine and norepinephrine	0	7	34	0	-0.61	0.649
Metastatic brain tumor	0	7	28	0	-0.61	0.663
Thyroid stimulating hormone (TSH) signaling pathway	2	60	67	0.0333	-0.62	0.538
Phosphoinositides metabolism	1	36	89	0.0278	-0.63	0.563
Pre-implantation embryo	1	36	60	0.0278	-0.63	0.453
15q11.2 copy number variation syndrome	0	8	13	0	-0.65	0.353
ACE inhibitor pathway	0	8	29	0	-0.65	0.653
ATR signaling	0	8	10	0	-0.65	0.21
Biotin metabolism, including IEMs	0	8	38	0	-0.65	0.623
Canonical NF-kB pathway	0	8	9	0	-0.65	0.205
Dual hijack model of Vif in HIV infection	0	8	10	0	-0.65	0.231
EDA signaling in hair follicle development	0	8	15	0	-0.65	0.505
Familial hyperlipidemia type 5	0	8	28	0	-0.65	0.668
Gene regulatory network modelling somitogenesis	0	8	13	0	-0.65	0.378
Hijack of ubiquitination by SARS-CoV-2	0	8	12	0	-0.65	0.31
Methylation pathways	0	8	15	0	-0.65	0.528
Mitochondrial complex II assembly	0	8	10	0	-0.65	0.223
Molybdenum cofactor (Moco) biosynthesis	0	8	21	0	-0.65	0.697
NAD biosynthesis II (from tryptophan)	0	8	34	0	-0.65	0.626
Nicotine effect on dopaminergic neurons	0	8	31	0	-0.65	0.66
NIPBL role in DNA damage - Cornelia de Lange syndrome	0	8	9	0	-0.65	0.196
Nucleotide GPCRs	0	8	15	0	-0.65	0.503
Osteoblast signaling	0	8	18	0	-0.65	0.638
SARS-CoV-2 and COVID-19 pathway	0	8	70	0	-0.65	0.522
SARS-CoV-2 B.1.1.7 variant antagonises innate immune activation	0	8	15	0	-0.65	0.5
Serotonin and anxiety	0	8	22	0	-0.65	0.729
Supression of HMGB1 mediated inflammation by THBD	0	8	10	0	-0.65	0.23
Type III interferon signaling	0	8	11	0	-0.65	0.271
Hedgehog signaling pathway	1	37	44	0.027	-0.66	0.611
Complement and coagulation cascades	1	38	63	0.0263	-0.69	0.442
Acquired partial lipodystrophy / Barraquer-Simons syndrome	0	9	17	0	-0.69	0.468
Alanine and aspartate metabolism	0	9	66	0	-0.69	0.419
Cori cycle	0	9	53	0	-0.69	0.467
Dopamine metabolism	0	9	48	0	-0.69	0.51
Estrogen receptor pathway	0	9	16	0	-0.69	0.429
Familial hyperlipidemia type 1	0	9	35	0	-0.69	0.62
Familial hyperlipidemia type 3	0	9	24	0	-0.69	0.628
Genes targeted by miRNAs in adipocytes	0	9	19	0	-0.69	0.566
Inclusion body myositis	0	9	27	0	-0.69	0.651
Leptin and adiponectin	0	9	14	0	-0.69	0.352
Methionine metabolism leading to sulfur amino acids and related disorders	0	9	46	0	-0.69	0.534
Nod-like receptor (NLR) signaling pathway	0	9	11	0	-0.69	0.249
Non-homologous end joining	0	9	11	0	-0.69	0.262
Sulfation biotransformation reaction	0	9	29	0	-0.69	0.636
Tamoxifen metabolism	0	9	37	0	-0.69	0.623
Thiamine metabolic pathways	0	9	34	0	-0.69	0.645
Endoplasmic reticulum stress response in coronavirus infection	1	39	57	0.0256	-0.72	0.439
Rett syndrome causing genes	1	39	60	0.0256	-0.72	0.428
Aerobic glycolysis	0	10	35	0	-0.73	0.603
Alternative pathway of fetal androgen synthesis	0	10	48	0	-0.73	0.461
Autosomal recessive osteopetrosis pathways	0	10	14	0	-0.73	0.286
Ganglio sphingolipid metabolism	0	10	56	0	-0.73	0.44
Genes associated with the development of rheumatoid arthritis	0	10	22	0	-0.73	0.496
Iron metabolism in placenta	0	10	15	0	-0.73	0.308
Mammary gland development pathway - Involution (Stage 4 of 4)	0	10	13	0	-0.73	0.3
MFAP5-mediated ovarian cancer cell motility and invasiveness	0	10	18	0	-0.73	0.423
Monoamine GPCRs	0	10	43	0	-0.73	0.553
Nitric oxide metabolism in cystic fibrosis	0	10	25	0	-0.73	0.578
SMC1/SMC3 role in DNA damage - Cornelia de Lange Syndrome	0	10	12	0	-0.73	0.269
TCA cycle in senescence	0	10	30	0	-0.73	0.656
Trans-sulfuration pathway	0	10	25	0	-0.73	0.578
Valproic acid pathway	0	10	36	0	-0.73	0.619
Embryonic stem cell pluripotency pathways	3	89	123	0.0337	-0.74	0.445
Ferroptosis	1	40	88	0.025	-0.74	0.481
Integrated cancer pathway	1	40	50	0.025	-0.74	0.456
16p11.2 proximal deletion syndrome	2	66	152	0.0303	-0.76	0.455
Complement system	2	66	143	0.0303	-0.76	0.429
Ebola virus pathway in host	4	114	141	0.0351	-0.77	0.471
Cell differentiation - index	0	11	61	0	-0.77	0.398
Fatty acid transporters	0	11	28	0	-0.77	0.57
Glycolysis in senescence	0	11	26	0	-0.77	0.534
GPR40 pathway	0	11	20	0	-0.77	0.353
Mevalonate arm of cholesterol biosynthesis pathway	0	11	55	0	-0.77	0.416
Omega-3 / omega-6 fatty acid synthesis	0	11	53	0	-0.77	0.444
Omega-9 fatty acid synthesis	0	11	44	0	-0.77	0.541
Osteoclast signaling	0	11	21	0	-0.77	0.371
Vitamin B12 disorders	0	11	36	0	-0.77	0.58
ATM signaling in development and disease	1	41	49	0.0244	-0.77	0.501
GPCRs, other	1	41	114	0.0244	-0.77	0.421
Microtubule cytoskeleton regulation	1	42	47	0.0238	-0.8	0.493
Nucleotide excision repair	1	42	44	0.0238	-0.8	0.514
Airway smooth muscle cell contraction	0	12	25	0	-0.8	0.415
Cancer immunotherapy by PD-1 blockade	0	12	35	0	-0.8	0.605
Cholesterol biosynthesis pathway	0	12	32	0	-0.8	0.601
Familial hyperlipidemia type 2	0	12	36	0	-0.8	0.602
Familial hyperlipidemia type 4	0	12	36	0	-0.8	0.577
Homologous recombination	0	12	14	0	-0.8	0.264
Kallmann syndrome	0	12	40	0	-0.8	0.562
MAPK and NFkB signaling pathways inhibited by Yersinia YopJ	0	12	13	0	-0.8	0.283
Neuroinflammation	0	12	31	0	-0.8	0.593
Osteopontin signaling	0	12	14	0	-0.8	0.262
mRNA processing	4	117	130	0.0342	-0.82	0.399
Development of ureteric collection system	1	43	63	0.0233	-0.82	0.366
Energy metabolism	1	43	49	0.0233	-0.82	0.435
Estrogen metabolism	0	13	45	0	-0.83	0.503
GPCRs, class B secretin-like	0	13	24	0	-0.83	0.291
TCA cycle and deficiency of pyruvate dehydrogenase complex (PDHc)	0	13	37	0	-0.83	0.538
Biomarkers for pyrimidine metabolism disorders	0	14	88	0	-0.87	0.434
Glucuronidation	0	14	41	0	-0.87	0.511
H19 action Rb-E2F1 signaling and CDK-Beta-catenin activity	0	14	17	0	-0.87	0.196
Mitochondrial long chain fatty acid beta-oxidation	0	14	24	0	-0.87	0.225
nsp1 from SARS-CoV-2 inhibits translation initiation in the host cell	0	14	21	0	-0.87	0.147
Regulation of sister chromatid separation at the metaphase-anaphase transition	0	14	16	0	-0.87	0.189
Small ligand GPCRs	0	14	25	0	-0.87	0.236
SREBF and miR33 in cholesterol and lipid homeostasis	0	14	19	0	-0.87	0.155
Modulators of TCR signaling and T cell activation	1	45	66	0.0222	-0.87	0.37
Cysteine and methionine catabolism	0	15	74	0	-0.9	0.313
GABA receptor signaling	0	15	57	0	-0.9	0.394
Glycosaminoglycan degradation	0	15	45	0	-0.9	0.475
Mitochondrial complex III assembly	0	15	19	0	-0.9	0.15
PKC-gamma calcium signaling pathway in ataxia	0	15	29	0	-0.9	0.313
Pyrimidine metabolism and related diseases	0	15	97	0	-0.9	0.462
Riboflavin and CoQ disorders	0	15	59	0	-0.9	0.38
Transcriptional activation by NRF2 in response to phytochemicals	0	15	20	0	-0.9	0.147
Thyroid hormones production and peripheral downstream signaling effects	2	73	134	0.0274	-0.91	0.336
Integrated breast cancer pathway	5	146	200	0.0342	-0.92	0.369
Canonical and non-canonical TGF-B signaling	0	16	18	0	-0.93	0.18
GDNF/RET signaling axis	0	16	24	0	-0.93	0.166
IL-9 signaling pathway	0	16	18	0	-0.93	0.166
Interactome of polycomb repressive complex 2 (PRC2)	0	16	17	0	-0.93	0.176
Mammalian disorder of sexual development	0	16	29	0	-0.93	0.272
Metabolism of spingolipids in ER and Golgi apparatus	0	16	72	0	-0.93	0.342
MFAP5 effect on permeability and motility of endothelial cells via cytoskeleton rearrangement	0	16	20	0	-0.93	0.181
BMP signaling in eyelid development	0	17	23	0	-0.95	0.174
Globo sphingolipid metabolism	0	17	28	0	-0.95	0.198
Glutathione metabolism	0	17	57	0	-0.95	0.369
miR-509-3p alteration of YAP1/ECM axis	0	17	19	0	-0.95	0.191
PPAR-alpha pathway	0	17	28	0	-0.95	0.168
TCA cycle (aka Krebs or citric acid cycle)	0	17	49	0	-0.95	0.415
EGF/EGFR signaling pathway	5	149	163	0.0336	-0.96	0.348
Cardiac hypertrophic response	1	49	61	0.0204	-0.97	0.353
4-hydroxytamoxifen, Dexamethasone, and Retinoic Acids Regulation of p27 Expression	0	18	31	0	-0.98	0.24
Fatty acid biosynthesis	0	18	43	0	-0.98	0.417
SARS coronavirus and innate immunity	0	18	33	0	-0.98	0.307
Congenital generalized lipodystrophy (CGL)	0	19	31	0	-1.01	0.198
Disruption of postsynaptic signaling by CNV	0	19	35	0	-1.01	0.259
Statin inhibition of cholesterol production	0	19	50	0	-1.01	0.399
Eicosanoid metabolism via lipooxygenases (LOX)	0	20	70	0	-1.04	0.302
Host-pathogen interaction of human coronaviruses - autophagy	0	20	23	0	-1.04	0.126
Overview of interferons-mediated signaling pathway	0	20	38	0	-1.04	0.226
T cell receptor and co-stimulatory signaling	0	20	45	0	-1.04	0.374
Urea cycle and associated pathways	0	20	81	0	-1.04	0.269
Glycerolipids and glycerophospholipids	0	21	52	0	-1.06	0.378
Hippo-Yap signaling pathway	0	21	24	0	-1.06	0.144
Nanoparticle triggered autophagic cell death	0	21	30	0	-1.06	0.17
Progeria-associated lipodystrophy	0	21	36	0	-1.06	0.19
Ectoderm differentiation	3	107	145	0.028	-1.08	0.293
Immune response to tuberculosis	0	22	24	0	-1.09	0.125
Sphingolipid metabolism overview	0	22	55	0	-1.09	0.357
Wnt signaling pathway and pluripotency	2	82	106	0.0244	-1.09	0.271
Canonical and non-canonical Notch signaling	0	23	31	0	-1.11	0.151
NRF2-ARE regulation	0	23	24	0	-1.11	0.134
Peptide GPCRs	0	23	79	0	-1.11	0.264
Sphingolipid metabolism: integrated pathway	0	23	97	0	-1.11	0.246
Striated muscle contraction pathway	0	24	39	0	-1.13	0.152
Common pathways underlying drug addiction	0	25	50	0	-1.16	0.263
Glycosylation and related congenital defects	0	25	73	0	-1.16	0.275
IL-17 signaling pathway	0	25	33	0	-1.16	0.119
RAC1/PAK1/p38/MMP2 pathway	1	58	74	0.0172	-1.17	0.301
Extracellular vesicle-mediated signaling in recipient cells	0	26	31	0	-1.18	0.143
Vitamin A and carotenoid metabolism	0	26	65	0	-1.18	0.295
Pathways affected in adenoid cystic carcinoma	1	59	72	0.0169	-1.19	0.27
Autophagy	0	27	33	0	-1.2	0.127
Type I interferon induction and signaling during SARS-CoV-2 infection	0	27	45	0	-1.2	0.129
Proteasome degradation	1	60	67	0.0167	-1.21	0.269
Sphingolipid pathway	0	28	63	0	-1.23	0.297
Toll-like receptor signaling related to MyD88	0	28	32	0	-1.23	0.139
AGE/RAGE pathway	1	61	67	0.0164	-1.23	0.288
Overview of leukocyte-intrinsic Hippo pathway functions	0	29	37	0	-1.25	0.114
PI3K-AKT-mTOR signaling pathway and therapeutic opportunities	0	29	33	0	-1.25	0.143
Type I collagen synthesis in the context of osteogenesis imperfecta	0	30	36	0	-1.27	0.111
Wnt signaling	2	92	121	0.0217	-1.27	0.191
Host-pathogen interaction of human coronaviruses - interferon induction	0	31	47	0	-1.29	0.129
Mitochondrial complex IV assembly	0	31	40	0	-1.29	0.093
Wnt signaling in kidney disease	0	31	39	0	-1.29	0.107
Neovascularisation processes	0	32	42	0	-1.31	0.101
Glycolysis and gluconeogenesis	0	33	69	0	-1.33	0.199
Metabolic reprogramming in colon cancer	0	33	80	0	-1.33	0.211
Synaptic vesicle pathway	0	34	59	0	-1.35	0.117
Notch signaling	0	35	48	0	-1.37	0.09
G protein signaling pathways	1	69	97	0.0145	-1.38	0.175
Head and neck squamous cell carcinoma	1	69	81	0.0145	-1.38	0.197
Mechanoregulation and pathology of YAP/TAZ via Hippo and non-Hippo mechanisms	0	36	47	0	-1.39	0.104
ncRNAs involved in Wnt signaling in hepatocellular carcinoma	1	70	96	0.0143	-1.4	0.171
Cholesterol metabolism with Bloch and Kandutsch-Russell pathways	0	38	97	0	-1.43	0.176
Amino acid metabolism	1	72	205	0.0139	-1.43	0.167
Envelope proteins and their potential roles in EDMD physiopathology	0	39	47	0	-1.45	0.103
TYROBP causal network in microglia	0	41	61	0	-1.48	0.095
22q11.2 copy number variation syndrome	2	105	225	0.019	-1.49	0.157
Neurodegeneration with brain iron accumulation (NBIA) subtypes pathway	0	43	77	0	-1.52	0.094
PPAR signaling pathway	0	43	76	0	-1.52	0.075
Regulation of actin cytoskeleton	2	108	160	0.0185	-1.54	0.123
GPCRs, class A rhodopsin-like	1	85	272	0.0118	-1.65	0.096
Mitochondrial complex I assembly model OXPHOS system	0	53	61	0	-1.69	0.07
Oxidative phosphorylation	0	60	68	0	-1.8	0.062
Sterol regulatory element-binding proteins (SREBP) signaling	0	61	77	0	-1.81	0.045
Joubert syndrome	0	68	87	0	-1.91	0.027
DNA repair pathways, full network	1	111	125	0.009	-2.02	0.04
Electron transport chain: OXPHOS system in mitochondria	0	97	119	0	-2.29	0.021
Genes related to primary cilium development (based on CRISPR)	0	97	104	0	-2.29	0.018
Ciliary landscape	3	200	215	0.015	-2.33	0.017
Ciliopathies	0	152	184	0	-2.88	0.007
Acrylamide biotransformation and exposure biomarkers	0	0	10	NaN%	NaN	0
Amino acid conjugation	0	0	7	NaN%	NaN	0
Biochemical pathways: part I	0	0	471	NaN%	NaN	0
Blood clotting and drug effects	0	0	13	NaN%	NaN	0
Colchicine metabolic pathway	0	0	5	NaN%	NaN	0
FABP4 in ovarian cancer	0	0	3	NaN%	NaN	0
Felbamate metabolism	0	0	12	NaN%	NaN	0
Glucose homeostasis	0	0	24	NaN%	NaN	0
Lidocaine metabolism	0	0	11	NaN%	NaN	0
Liver steatosis adverse outcome pathway	0	0	46	NaN%	NaN	0
Metabolism of dichloroethylene by CYP450	0	0	13	NaN%	NaN	0
Metabolism overview	0	0	116	NaN%	NaN	0
Meta pathway lipodystrophy, dyslipidemia and hyperlipidemia	0	0	13	NaN%	NaN	0
Mitochondrial complex I inhibition leading to chemical-induced Fanconi syndrome	0	0	21	NaN%	NaN	0
Modified nucleosides derived from tRNA as urinary cancer markers	0	0	21	NaN%	NaN	0
Ophthalmate biosynthesis in hepatocytes	0	0	10	NaN%	NaN	0
Phosphatidylcholine catabolism	0	0	32	NaN%	NaN	0
Role of carnosine in muscle contraction	0	0	14	NaN%	NaN	0

## Sheet: Phenion_RIVM1_adjPvalue020
Statistics results for Fri Dec 17 18:11:03 CET 2021
Dataset: J:\FHML_TGX\Danyel.Jennen\ProjectFolder\Projects\Filler-project\Phenion_RIVM\pathvisio\noflags\Phenion_RIVM_limma_OUTPUT_TABLE.pgex
Pathway directory: D:\wikipathways-20211110-gpml-Homo_sapiens
Gene database: D:\pathvisio-3.3.0\Hs_Derby_Ensembl_91.bridge
Criterion: [RIVM1_adj.P.Val] < 0.2
Calculation method: pathway-centric. Calculations are performed after mapping data to pathways.
Total data points (N): 8943
Data points meeting criterion (R): 1059
Pathway	positive (r)	measured (n)	total	%	Z Score	p-value (permuted)
miRNAs involvement in the immune response in sepsis	16	32	69	0.5	6.69	0
Ganglio sphingolipid metabolism	8	10	56	0.8	6.67	0
Prostaglandin signaling	12	23	40	0.5217	5.99	0
Overview of proinflammatory and profibrotic mediators	22	67	134	0.3284	5.34	0
SARS-CoV-2 innate immunity evasion and cell-specific immune response	20	59	92	0.339	5.26	0
Photodynamic therapy-induced NF-kB survival signaling	12	29	36	0.4138	4.93	0
Ebstein-Barr virus LMP1 signaling	10	22	25	0.4545	4.89	0
TLR4 signaling and tolerance	11	27	30	0.4074	4.65	0
Regulation of toll-like receptor signaling pathway	29	112	153	0.2589	4.63	0
Toll-like receptor signaling pathway	21	76	117	0.2763	4.28	0
Novel intracellular components of RIG-I-like receptor (RLR) pathway	16	55	64	0.2909	3.97	0
TNF-related weak inducer of apoptosis (TWEAK) signaling pathway	13	41	45	0.3171	3.95	0.001
COVID-19 adverse outcome pathway	5	10	24	0.5	3.74	0.002
EV release from cardiac cells and their functional effects	4	7	17	0.5714	3.71	0.002
IL-18 signaling pathway	43	217	288	0.1982	3.68	0.001
Signal transduction through IL1R	10	30	34	0.3333	3.65	0.003
Interleukin-1 (IL-1) structural pathway	13	44	52	0.2955	3.64	0.002
Cytokines and inflammatory response	6	14	32	0.4286	3.59	0
Network map of SARS-CoV-2 signaling pathway	34	165	324	0.2061	3.52	0.001
Apoptosis modulation and signaling	20	83	97	0.241	3.47	0
Toll-like receptor signaling related to MyD88	9	28	32	0.3214	3.33	0.006
Hepatitis B infection	27	127	155	0.2126	3.31	0
Burn wound healing	20	86	124	0.2326	3.29	0
Selective expression of chemokine receptors during T-cell polarization	6	16	30	0.375	3.18	0.003
Fibrin complement receptor 3 signaling pathway	10	35	47	0.2857	3.07	0.004
Vitamin D in inflammatory diseases	7	21	25	0.3333	3.05	0.006
Altered glycosylation of MUC1 in tumor microenvironment	4	9	10	0.4444	3.03	0.006
ApoE and miR-146 in inflammation and atherosclerosis	4	9	13	0.4444	3.03	0.006
Nod-like receptor (NLR) signaling pathway	4	9	11	0.4444	3.03	0.011
IL-1 signaling pathway	13	51	57	0.2549	3.03	0.009
Folate metabolism	12	46	142	0.2609	3	0.003
Host-pathogen interaction of human coronaviruses - interferon induction	9	31	47	0.2903	2.97	0.002
IL-4 signaling pathway	13	52	55	0.25	2.95	0.007
Thyroxine (thyroid hormone) production	2	3	12	0.6667	2.94	0.014
Chemokine signaling pathway	25	123	172	0.2033	2.93	0.002
Oncostatin M signaling pathway	15	64	66	0.2344	2.88	0.007
Selenium micronutrient network	15	64	198	0.2344	2.88	0.009
Brain-derived neurotrophic factor (BDNF) signaling pathway	24	118	150	0.2034	2.88	0.005
TNF-alpha signaling pathway	18	82	97	0.2195	2.85	0.012
RANKL/RANK signaling pathway	12	48	58	0.25	2.83	0.011
Purinergic signaling	6	18	96	0.3333	2.82	0.004
Autosomal recessive osteopetrosis pathways	4	10	14	0.4	2.76	0.009
Amino acid conjugation of benzoic acid	1	1	15	1	2.73	0.011
Aripiprazole metabolic pathway	1	1	7	1	2.73	0.015
Caffeine and theobromine metabolism	1	1	18	1	2.73	0.006
Zinc homeostasis	7	24	39	0.2917	2.63	0.005
Ferroptosis	10	40	88	0.25	2.58	0.012
Non-genomic actions of 1,25 dihydroxyvitamin D3	13	57	97	0.2281	2.57	0.01
Apoptosis	16	75	88	0.2133	2.55	0.007
Vitamin B12 metabolism	9	35	118	0.2571	2.54	0.009
Folate-alcohol and cancer pathway hypotheses	3	7	24	0.4286	2.54	0.009
Cells and molecules involved in local acute inflammatory response	4	11	19	0.3636	2.52	0.017
Inflammatory response pathway	6	20	34	0.3	2.52	0.014
MAPK signaling pathway	34	193	258	0.1762	2.51	0.018
Glycerophospholipid biosynthetic pathway	7	25	107	0.28	2.5	0.008
Prostaglandin and leukotriene metabolism in senescence	7	25	57	0.28	2.5	0.007
Regulatory circuits of the STAT3 signaling pathway	14	64	79	0.2188	2.49	0.007
Matrix metalloproteinases	7	26	31	0.2692	2.38	0.016
Cytoplasmic ribosomal proteins	16	78	89	0.2051	2.38	0.014
Glycerolipids and glycerophospholipids	6	21	52	0.2857	2.38	0.021
miR-222 in exercise-induced cardiac growth	2	4	5	0.5	2.36	0.029
GPCRs, class A rhodopsin-like	17	85	272	0.2	2.34	0.01
Oxidative damage response	8	32	44	0.25	2.31	0.018
p38 MAPK signaling pathway	8	32	36	0.25	2.31	0.029
Interactions between immune cells and microRNAs in tumor microenvironment	7	27	52	0.2593	2.27	0.012
Melatonin metabolism and effects	7	27	64	0.2593	2.27	0.018
Resistin as a regulator of inflammation	7	27	34	0.2593	2.27	0.019
ErbB signaling pathway	15	74	101	0.2027	2.25	0.021
Canonical NF-kB pathway	3	8	9	0.375	2.25	0.039
Ethanol metabolism production of ROS by CYP2E1	3	8	28	0.375	2.25	0.014
Osteoblast signaling	3	8	18	0.375	2.25	0.026
SARS-CoV-2 B.1.1.7 variant antagonises innate immune activation	3	8	15	0.375	2.25	0.018
Serotonin transporter activity	3	8	15	0.375	2.25	0.028
Globo sphingolipid metabolism	5	17	28	0.2941	2.24	0.028
Overview of nanoparticle effects	5	17	42	0.2941	2.24	0.019
Allograft Rejection	11	50	113	0.22	2.23	0.02
Lung fibrosis	10	45	85	0.2222	2.16	0.036
Antiviral and anti-inflammatory effects of Nrf2 on SARS-CoV-2 pathway	7	28	50	0.25	2.16	0.022
Hypothesized pathways in pathogenesis of cardiovascular disease	6	23	27	0.2609	2.12	0.021
Monoamine transport	6	23	47	0.2609	2.12	0.034
Initiation of transcription and translation elongation at the HIV-1 LTR	7	29	35	0.2414	2.05	0.035
Copper homeostasis	10	47	58	0.2128	2.01	0.047
Estrogen receptor pathway	3	9	16	0.3333	2	0.038
Interleukin-1 induced activation of NF-kB	3	9	13	0.3333	2	0.045
Pathogenesis of SARS-CoV-2 mediated by nsp9-nsp10 complex	3	9	34	0.3333	2	0.036
Host-pathogen interaction of human coronaviruses - apoptosis	5	19	34	0.2632	1.95	0.035
Regulation of apoptosis by parathyroid hormone-related protein	5	19	24	0.2632	1.95	0.037
Transcription factor regulation in adipogenesis	5	19	24	0.2632	1.95	0.033
Drug induction of bile acid pathway	2	5	45	0.4	1.95	0.046
Effects of nitric oxide	2	5	16	0.4	1.95	0.047
Gamma-glutamyl cycle for the biosynthesis and degradation of glutathione, including diseases	2	5	24	0.4	1.95	0.04
IL-17 signaling pathway	6	25	33	0.24	1.88	0.047
Fas ligand pathway and stress induction of heat shock proteins	8	37	48	0.2162	1.84	0.061
Codeine and morphine metabolism	3	10	25	0.3	1.78	0.057
Vitamin D-sensitive calcium signaling in depression	6	26	55	0.2308	1.78	0.069
Synaptic signaling pathways associated with autism spectrum disorder	9	44	55	0.2045	1.77	0.092
Oligodendrocyte specification and differentiation, leading to myelin components for CNS	5	21	46	0.2381	1.7	0.08
Nanoparticle-mediated activation of receptor signaling	6	27	36	0.2222	1.67	0.086
Trans-sulfuration and one-carbon metabolism	6	27	66	0.2222	1.67	0.079
Type I interferon induction and signaling during SARS-CoV-2 infection	6	27	45	0.2222	1.67	0.091
Gastric acid production	1	2	22	0.5	1.67	0.053
HIPK2 in kidney fibrosis	1	2	8	0.5	1.67	0.064
Small cell lung cancer	15	85	104	0.1765	1.66	0.097
Development and heterogeneity of the ILC family	4	16	33	0.25	1.63	0.064
Hypertrophy model	4	16	21	0.25	1.63	0.068
Imatinib and chronic myeloid leukemia	4	16	25	0.25	1.63	0.064
MFAP5 effect on permeability and motility of endothelial cells via cytoskeleton rearrangement	4	16	20	0.25	1.63	0.071
Nanomaterial induced apoptosis	4	16	31	0.25	1.63	0.074
Serotonin receptor 2 and ELK-SRF/GATA4 signaling	4	16	24	0.25	1.63	0.059
Serine metabolism	2	6	43	0.3333	1.63	0.09
Netrin-UNC5B signaling pathway	8	40	53	0.2	1.6	0.092
FOXP3 in COVID-19	3	11	19	0.2727	1.58	0.064
Omega-9 fatty acid synthesis	3	11	44	0.2727	1.58	0.114
Osteoclast signaling	3	11	21	0.2727	1.58	0.059
Immune response to tuberculosis	5	22	24	0.2273	1.58	0.086
BDNF-TrkB signaling	6	28	38	0.2143	1.57	0.138
Hepatitis C and hepatocellular carcinoma	9	47	63	0.1915	1.55	0.112
TYROBP causal network in microglia	8	41	61	0.1951	1.52	0.106
TGF-beta signaling pathway	19	116	133	0.1638	1.52	0.129
Senescence and autophagy in cancer	16	95	112	0.1684	1.52	0.137
Glutathione metabolism	4	17	57	0.2353	1.49	0.126
Serotonin receptor 4/6/7 and NR3C signaling	4	17	22	0.2353	1.49	0.088
Triacylglyceride synthesis	4	17	37	0.2353	1.49	0.119
T-cell receptor (TCR) signaling pathway	12	68	93	0.1765	1.49	0.129
Cardiac hypertrophic response	9	49	61	0.1837	1.42	0.157
Mechanoregulation and pathology of YAP/TAZ via Hippo and non-Hippo mechanisms	7	36	47	0.1944	1.41	0.148
Cancer immunotherapy by PD-1 blockade	3	12	35	0.25	1.41	0.167
MAPK and NFkB signaling pathways inhibited by Yersinia YopJ	3	12	13	0.25	1.41	0.095
Neuroinflammation	3	12	31	0.25	1.41	0.146
3q29 copy number variation syndrome	11	63	115	0.1746	1.39	0.173
Neuroinflammation and glutamatergic signaling	16	98	178	0.1633	1.38	0.162
B cell receptor signaling pathway	13	77	99	0.1688	1.38	0.158
GPCRs, class C metabotropic glutamate, pheromone	2	7	15	0.2857	1.37	0.086
Macrophage markers	2	7	10	0.2857	1.37	0.101
Vitamin D metabolism	2	7	22	0.2857	1.37	0.144
IL1 and megakaryocytes in obesity	4	18	26	0.2222	1.36	0.159
Nuclear receptors in lipid metabolism and toxicity	4	18	48	0.2222	1.36	0.17
SARS coronavirus and innate immunity	4	18	33	0.2222	1.36	0.186
Gastrin signaling pathway	17	106	115	0.1604	1.35	0.186
VEGFA-VEGFR2 signaling pathway	53	379	436	0.1398	1.32	0.187
Focal adhesion	25	167	201	0.1497	1.26	0.227
FGF23 signaling in hypophosphatemic rickets and related disorders	3	13	28	0.2308	1.25	0.238
MYD88 distinct input-output pathway	3	13	20	0.2308	1.25	0.158
Physiological and pathological hypertrophy of the heart	4	19	27	0.2105	1.24	0.258
Statin inhibition of cholesterol production	4	19	50	0.2105	1.24	0.237
STING pathway in Kawasaki-like disease and COVID-19	4	19	26	0.2105	1.24	0.242
Spinal cord injury	14	87	127	0.1609	1.23	0.226
T-cell activation SARS-CoV-2	10	59	98	0.1695	1.22	0.222
Amyotrophic lateral sclerosis (ALS)	6	32	56	0.1875	1.21	0.244
Malignant pleural mesothelioma	49	353	468	0.1388	1.21	0.233
Ethanol effects on histone modifications	5	26	53	0.1923	1.17	0.252
Oxidative phosphorylation	10	60	68	0.1667	1.16	0.243
ATR signaling	2	8	10	0.25	1.15	0.122
Molybdenum cofactor (Moco) biosynthesis	2	8	21	0.25	1.15	0.298
Serotonin and anxiety	2	8	22	0.25	1.15	0.295
Supression of HMGB1 mediated inflammation by THBD	2	8	10	0.25	1.15	0.107
Glycine metabolism	1	3	19	0.3333	1.15	0.244
Oxytocin signaling	1	3	10	0.3333	1.15	0.134
Vitamins A and D - action mechanisms	1	3	14	0.3333	1.15	0.188
Overview of interferons-mediated signaling pathway	4	20	38	0.2	1.13	0.233
Complement activation	3	14	24	0.2143	1.11	0.324
Metabolic pathway of LDL, HDL and TG, including diseases	3	14	34	0.2143	1.11	0.263
Hippo-Merlin signaling dysregulation	14	91	121	0.1538	1.05	0.286
Proximal tubule transport	6	34	86	0.1765	1.05	0.271
GPCRs, other	7	41	114	0.1707	1.04	0.31
Hippo-Yap signaling pathway	4	21	24	0.1905	1.02	0.381
Interactions of natural killer cells in pancreatic cancer	4	21	43	0.1905	1.02	0.287
miRNA regulation of p53 pathway in prostate cancer	4	21	37	0.1905	1.02	0.308
PI3K-Akt signaling pathway	35	253	359	0.1383	0.99	0.305
Mitochondrial immune response to SARS-CoV-2	5	28	62	0.1786	0.99	0.304
Cysteine and methionine catabolism	3	15	74	0.2	0.98	0.34
GABA receptor signaling	3	15	57	0.2	0.98	0.325
Galanin receptor pathway	3	15	22	0.2	0.98	0.38
MAP3K1 role in promoting and blocking gonadal determination	3	15	18	0.2	0.98	0.353
PKC-gamma calcium signaling pathway in ataxia	3	15	29	0.2	0.98	0.299
Type II diabetes mellitus	3	15	28	0.2	0.98	0.346
Apoptosis-related network due to altered Notch3 in ovarian cancer	8	49	54	0.1633	0.97	0.366
T-cell antigen receptor (TCR) pathway during Staphylococcus aureus infection	7	42	70	0.1667	0.97	0.373
Thymic stromal lymphopoietin (TSLP) signaling pathway	7	42	49	0.1667	0.97	0.363
Acquired partial lipodystrophy / Barraquer-Simons syndrome	2	9	17	0.2222	0.96	0.435
Genes targeted by miRNAs in adipocytes	2	9	19	0.2222	0.96	0.428
lncRNA-mediated mechanisms of therapeutic resistance	2	9	14	0.2222	0.96	0.383
Methionine metabolism leading to sulfur amino acids and related disorders	2	9	46	0.2222	0.96	0.346
Tamoxifen metabolism	2	9	37	0.2222	0.96	0.366
Nuclear receptors meta-pathway	33	239	339	0.1381	0.95	0.337
Cytosolic DNA-sensing pathway	9	57	77	0.1579	0.93	0.357
7-oxo-C and 7-beta-HC pathways	4	22	60	0.1818	0.92	0.367
Photodynamic therapy-induced NFE2L2 (NRF2) survival signaling	4	22	24	0.1818	0.92	0.417
Overview of leukocyte-intrinsic Hippo pathway functions	5	29	37	0.1724	0.9	0.364
Thermogenesis	12	80	140	0.15	0.88	0.367
Canonical and non-canonical TGF-B signaling	3	16	18	0.1875	0.86	0.505
IL-9 signaling pathway	3	16	18	0.1875	0.86	0.492
Metabolism of spingolipids in ER and Golgi apparatus	3	16	72	0.1875	0.86	0.404
PI3K/AKT/mTOR - VitD3 signaling	3	16	34	0.1875	0.86	0.359
Proteoglycan biosynthesis	3	16	36	0.1875	0.86	0.374
One-carbon metabolism and related pathways	7	44	94	0.1591	0.84	0.422
Prader-Willi and Angelman syndrome	7	44	90	0.1591	0.84	0.375
Wnt signaling pathway	7	44	52	0.1591	0.84	0.406
Bladder cancer	6	37	47	0.1622	0.83	0.404
Relationship between inflammation, COX-2 and EGFR	4	23	29	0.1739	0.82	0.389
Neural crest cell migration during development	5	30	40	0.1667	0.82	0.441
Ketone bodies synthesis and degradation	1	4	13	0.25	0.81	0.526
Linoleic acid metabolism affected by coronavirus infection	1	4	28	0.25	0.81	0.4
Metabolism of alpha-linolenic acid	1	4	27	0.25	0.81	0.4
Peroxisomal beta-oxidation of tetracosanoyl-CoA	1	4	17	0.25	0.81	0.515
Serotonin receptor 2 and STAT3 signaling	1	4	6	0.25	0.81	0.251
Sulindac metabolic pathway	1	4	11	0.25	0.81	0.476
Tgif disruption of Shh signaling	1	4	10	0.25	0.81	0.471
p53 transcriptional gene network	9	59	78	0.1525	0.81	0.427
Ras signaling	20	143	192	0.1399	0.8	0.416
Development of pulmonary dendritic cells and macrophage subsets	2	10	14	0.2	0.8	0.576
Iron metabolism in placenta	2	10	15	0.2	0.8	0.549
Monoamine GPCRs	2	10	43	0.2	0.8	0.426
Trans-sulfuration pathway	2	10	25	0.2	0.8	0.417
DNA IR-double strand breaks and cellular response via ATM	8	52	65	0.1538	0.79	0.435
Pancreatic adenocarcinoma pathway	12	82	97	0.1463	0.79	0.456
Angiopoietin-like protein 8 regulatory pathway	16	113	157	0.1416	0.77	0.423
AMP-activated protein kinase (AMPK) signaling	9	60	78	0.15	0.76	0.453
Cholesterol metabolism with Bloch and Kandutsch-Russell pathways	6	38	97	0.1579	0.75	0.457
Eicosanoid synthesis	3	17	57	0.1765	0.74	0.48
Transcription co-factors SKI and SKIL protein partners	3	17	19	0.1765	0.74	0.532
Prolactin signaling pathway	10	68	79	0.1471	0.73	0.516
Insulin signaling	20	145	162	0.1379	0.73	0.469
16p11.2 distal deletion syndrome	4	24	46	0.1667	0.73	0.455
Endothelin pathways	4	24	48	0.1667	0.73	0.445
Regucalcin in proximal tubule epithelial kidney cells	4	24	68	0.1667	0.73	0.492
TGF-beta receptor signaling	7	46	56	0.1522	0.71	0.511
AGE/RAGE pathway	9	61	67	0.1475	0.71	0.501
Primary focal segmental glomerulosclerosis (FSGS)	9	61	77	0.1475	0.71	0.506
Focal adhesion: PI3K-Akt-mTOR-signaling pathway	31	233	305	0.133	0.7	0.489
IL-6 signaling pathway	6	39	45	0.1538	0.69	0.506
Rett syndrome causing genes	6	39	60	0.1538	0.69	0.479
EGFR tyrosine kinase inhibitor resistance	11	77	92	0.1429	0.67	0.499
Neovascularisation processes	5	32	42	0.1563	0.66	0.495
Regulation of actin cytoskeleton	15	108	160	0.1389	0.66	0.487
Mevalonate arm of cholesterol biosynthesis pathway	2	11	55	0.1818	0.65	0.497
Omega-3 / omega-6 fatty acid synthesis	2	11	53	0.1818	0.65	0.533
Vitamin B12 disorders	2	11	36	0.1818	0.65	0.557
Alpha 6 beta 4 signaling pathway	5	33	34	0.1515	0.59	0.588
Influence of laminopathies on Wnt signaling	5	33	45	0.1515	0.59	0.57
Neural crest cell migration in cancer	5	33	43	0.1515	0.59	0.551
Splicing factor NOVA regulated synaptic proteins	5	33	44	0.1515	0.59	0.553
Acute viral myocarditis	10	71	110	0.1408	0.59	0.554
Integrin-mediated cell adhesion	12	87	102	0.1379	0.57	0.589
Cell-type dependent selectivity of CCK2R signaling	1	5	26	0.2	0.56	0.548
Glial cell differentiation	1	5	9	0.2	0.56	0.727
Hfe effect on hepcidin production	1	5	8	0.2	0.56	0.746
Lipid particles composition	1	5	21	0.2	0.56	0.546
Somitogenesis in the context of spondylocostal dysostosis	1	5	10	0.2	0.56	0.711
Angiotensin II receptor type 1 pathway	4	26	37	0.1538	0.56	0.579
Extracellular vesicle-mediated signaling in recipient cells	4	26	31	0.1538	0.56	0.596
CCL18 signaling pathway	6	41	177	0.1463	0.55	0.57
Prostaglandin synthesis and regulation	6	41	61	0.1463	0.55	0.6
DNA damage response (only ATM dependent)	14	103	118	0.1359	0.55	0.578
Non-small cell lung cancer	9	64	88	0.1406	0.55	0.594
Ovarian infertility	3	19	33	0.1579	0.53	0.621
Host-pathogen interaction of human coronaviruses - MAPK signaling	5	34	43	0.1471	0.52	0.629
Nephrotic syndrome	5	34	49	0.1471	0.52	0.624
ERK pathway in Huntington's disease	2	12	17	0.1667	0.52	0.636
Mammary gland development pathway - Embryonic development (Stage 1 of 4)	2	12	21	0.1667	0.52	0.562
NAD+ metabolism	2	12	34	0.1667	0.52	0.654
Nanoparticle triggered regulated necrosis	2	12	26	0.1667	0.52	0.589
ncRNAs involved in STAT3 signaling in hepatocellular carcinoma	2	12	19	0.1667	0.52	0.562
Osteopontin signaling	2	12	14	0.1667	0.52	0.694
SRF and miRs in smooth muscle differentiation and proliferation	2	12	18	0.1667	0.52	0.616
NRF2 pathway	15	112	145	0.1339	0.51	0.623
MicroRNAs in cardiomyocyte hypertrophy	10	73	109	0.137	0.49	0.64
Thyroid hormones production and peripheral downstream signaling effects	10	73	134	0.137	0.49	0.607
Male infertility	12	89	150	0.1348	0.48	0.637
CAMKK2 pathway	4	27	143	0.1481	0.48	0.658
Oxidative stress response	4	27	35	0.1481	0.48	0.65
TGF-beta receptor signaling in skeletal dysplasias	7	50	60	0.14	0.47	0.653
RAC1/PAK1/p38/MMP2 pathway	8	58	74	0.1379	0.46	0.625
Complement system	9	66	143	0.1364	0.45	0.64
Target of rapamycin (TOR) signaling	5	35	40	0.1429	0.45	0.649
TP53 network	3	20	23	0.15	0.44	0.651
Neurodegeneration with brain iron accumulation (NBIA) subtypes pathway	6	43	77	0.1395	0.43	0.665
PPAR signaling pathway	6	43	76	0.1395	0.43	0.691
Arrhythmogenic right ventricular cardiomyopathy	7	51	81	0.1373	0.42	0.665
Glucocorticoid receptor pathway	8	59	73	0.1356	0.41	0.712
Chromosomal and microsatellite instability in colorectal cancer	9	67	81	0.1343	0.4	0.715
Hippo signaling regulation pathways	10	75	104	0.1333	0.4	0.698
ID signaling pathway	2	13	17	0.1538	0.4	0.657
Regulation of Wnt / B-catenin signaling by small molecule compounds	2	13	33	0.1538	0.4	0.706
Vitamin D receptor pathway	16	124	188	0.129	0.37	0.699
Activation of NLRP3 inflammasome by SARS-CoV-2	1	6	10	0.1667	0.37	0.838
Benzo(a)pyrene metabolism	1	6	17	0.1667	0.37	0.671
exRNA mechanism of action and biogenesis	1	6	8	0.1667	0.37	0.942
Fatty acid omega-oxidation	1	6	20	0.1667	0.37	0.72
mir-124 predicted interactions with cell cycle and differentiation	1	6	8	0.1667	0.37	0.932
Peroxiredoxin 2 induced ovarian failure	1	6	13	0.1667	0.37	0.725
Somatic sex determination	1	6	15	0.1667	0.37	0.679
Steroid biosynthesis	1	6	25	0.1667	0.37	0.791
Corticotropin-releasing hormone signaling pathway	10	76	98	0.1316	0.36	0.735
Nanoparticle triggered autophagic cell death	3	21	30	0.1429	0.35	0.755
IL-5 signaling pathway	5	37	41	0.1351	0.32	0.77
Mitochondrial long chain fatty acid beta-oxidation	2	14	24	0.1429	0.28	0.774
Regulation of sister chromatid separation at the metaphase-anaphase transition	2	14	16	0.1429	0.28	0.704
Small ligand GPCRs	2	14	25	0.1429	0.28	0.77
Estrogen signaling pathway	3	22	26	0.1364	0.26	0.851
S1P receptor signal transduction	3	22	26	0.1364	0.26	0.85
Wnt/beta-catenin signaling pathway in leukemia	3	22	29	0.1364	0.26	0.832
G13 signaling pathway	4	30	39	0.1333	0.25	0.824
Complement and coagulation cascades	5	38	63	0.1316	0.25	0.814
Nonalcoholic fatty liver disease	17	137	170	0.1241	0.21	0.807
Cellular proteostasis	1	7	15	0.1429	0.2	0.718
Cerebral organic acidurias, including diseases	1	7	46	0.1429	0.2	0.815
Insulin signaling in adipocytes (diabetic condition)	1	7	12	0.1429	0.2	0.822
Insulin signaling in adipocytes (normal condition)	1	7	15	0.1429	0.2	0.747
Ketogenesis and ketolysis	1	7	27	0.1429	0.2	0.846
Major receptors targeted by epinephrine and norepinephrine	1	7	34	0.1429	0.2	0.809
Metastatic brain tumor	1	7	28	0.1429	0.2	0.832
IL-2 signaling pathway	5	39	43	0.1282	0.19	0.833
Oxysterols derived from cholesterol	4	31	112	0.129	0.18	0.838
Apoptosis modulation by HSP70	2	15	22	0.1333	0.18	0.91
MAPK pathway in congenital thyroid cancer	2	15	19	0.1333	0.18	0.884
OSX and miRNAs in tooth development	2	15	39	0.1333	0.18	0.83
Transcriptional activation by NRF2 in response to phytochemicals	2	15	20	0.1333	0.18	0.871
NRF2-ARE regulation	3	23	24	0.1304	0.18	0.926
Peptide GPCRs	3	23	79	0.1304	0.18	0.876
RAS and bradykinin pathways in COVID-19	3	23	51	0.1304	0.18	0.864
Neural crest differentiation	8	64	102	0.125	0.16	0.884
Embryonic stem cell pluripotency pathways	11	89	123	0.1236	0.15	0.889
Hepatocyte growth factor receptor signaling	4	32	35	0.125	0.12	0.87
Photodynamic therapy-induced HIF-1 survival signaling	4	32	38	0.125	0.12	0.884
FGFR3 signaling in chondrocyte proliferation and terminal differentiation	3	24	29	0.125	0.1	0.896
Follicle stimulating hormone (FSH) signaling pathway	3	24	28	0.125	0.1	0.904
Interactome of polycomb repressive complex 2 (PRC2)	2	16	17	0.125	0.08	0.837
Mammalian disorder of sexual development	2	16	29	0.125	0.08	0.918
Pathways of nucleic acid metabolism and innate immune sensing	2	16	39	0.125	0.08	0.944
ATM signaling in development and disease	5	41	49	0.122	0.07	0.942
Exercise-induced circadian regulation	5	41	49	0.122	0.07	0.923
Dual hijack model of Vif in HIV infection	1	8	10	0.125	0.06	0.974
EDA signaling in hair follicle development	1	8	15	0.125	0.06	0.902
Familial hyperlipidemia type 5	1	8	28	0.125	0.06	0.973
Gene regulatory network modelling somitogenesis	1	8	13	0.125	0.06	0.928
LDLRAD4 and what we know about it	1	8	12	0.125	0.06	0.943
Methylation pathways	1	8	15	0.125	0.06	0.898
Mitochondrial complex II assembly	1	8	10	0.125	0.06	0.979
Nanomaterial-induced inflammasome activation	1	8	13	0.125	0.06	0.945
NIPBL role in DNA damage - Cornelia de Lange syndrome	1	8	9	0.125	0.06	0.993
Nucleotide GPCRs	1	8	15	0.125	0.06	0.925
Type III interferon signaling	1	8	11	0.125	0.06	0.968
Nucleotide-binding oligomerization domain (NOD) pathway	4	33	43	0.1212	0.05	0.959
Parkinson's disease pathway	4	33	84	0.1212	0.05	0.953
Complement system in neuronal development and plasticity	9	75	137	0.12	0.04	0.966
Eicosanoid metabolism via cyclooxygenases (COX)	3	25	70	0.12	0.02	0.974
Type II interferon signaling (IFNG)	3	25	38	0.12	0.02	0.967
IL-3 signaling pathway	5	42	50	0.119	0.01	0.997
Translation inhibitors in chronically activated PDGFRA cells	5	42	49	0.119	0.01	0.994
Orexin receptor pathway	13	110	225	0.1182	-0.01	0.991
BMP signaling in eyelid development	2	17	23	0.1176	-0.01	0.995
miR-509-3p alteration of YAP1/ECM axis	2	17	19	0.1176	-0.01	0.999
Oxidation by cytochrome P450	4	34	75	0.1176	-0.01	0.982
Pregnane X receptor pathway	3	26	35	0.1154	-0.05	0.973
Vitamin A and carotenoid metabolism	3	26	65	0.1154	-0.05	0.968
Head and neck squamous cell carcinoma	8	69	81	0.1159	-0.06	0.954
Bone morphogenic protein (BMP) signaling and regulation	1	9	13	0.1111	-0.07	0.907
Familial hyperlipidemia type 1	1	9	35	0.1111	-0.07	0.96
Familial hyperlipidemia type 3	1	9	24	0.1111	-0.07	0.96
Inclusion body myositis	1	9	27	0.1111	-0.07	0.968
Non-homologous end joining	1	9	11	0.1111	-0.07	0.961
Notch signaling	4	35	48	0.1143	-0.08	0.95
Fatty acid biosynthesis	2	18	43	0.1111	-0.1	0.93
Autophagy	3	27	33	0.1111	-0.12	0.88
Hair follicle development: organogenesis - part 2 of 3	3	27	36	0.1111	-0.12	0.896
Prion disease pathway	3	27	36	0.1111	-0.12	0.892
Ebola virus pathway in host	13	114	141	0.114	-0.15	0.897
Modulators of TCR signaling and T cell activation	5	45	66	0.1111	-0.15	0.888
Electron transport chain: OXPHOS system in mitochondria	11	97	119	0.1134	-0.15	0.869
EGF/EGFR signaling pathway	17	149	163	0.1141	-0.16	0.879
Cannabinoid receptor signaling	2	19	54	0.1053	-0.18	0.869
Congenital generalized lipodystrophy (CGL)	2	19	31	0.1053	-0.18	0.868
Disruption of postsynaptic signaling by CNV	2	19	35	0.1053	-0.18	0.856
Hematopoietic stem cell gene regulation by GABP alpha/beta complex	2	19	26	0.1053	-0.18	0.939
Nucleotide metabolism	2	19	37	0.1053	-0.18	0.85
Genes associated with the development of rheumatoid arthritis	1	10	22	0.1	-0.18	0.878
IL-10 anti-inflammatory signaling pathway	1	10	19	0.1	-0.18	0.818
Mammary gland development pathway - Involution (Stage 4 of 4)	1	10	13	0.1	-0.18	0.88
MFAP5-mediated ovarian cancer cell motility and invasiveness	1	10	18	0.1	-0.18	0.815
Transcriptional cascade regulating adipogenesis	1	10	14	0.1	-0.18	0.857
Sphingolipid pathway	3	28	63	0.1071	-0.18	0.828
Ectoderm differentiation	12	107	145	0.1121	-0.2	0.836
Pathogenic Escherichia coli infection	5	46	79	0.1087	-0.2	0.826
Glioblastoma signaling pathways	8	73	88	0.1096	-0.23	0.809
Fluoropyrimidine activity	3	29	58	0.1034	-0.25	0.825
Heart development	3	29	48	0.1034	-0.25	0.811
Microglia pathogen phagocytosis pathway	3	29	44	0.1034	-0.25	0.825
NO/cGMP/PKG mediated neuroprotection	3	29	65	0.1034	-0.25	0.834
PDGF pathway	4	38	53	0.1053	-0.25	0.818
Differentiation of white and brown adipocyte	2	20	26	0.1	-0.26	0.854
Eicosanoid metabolism via lipooxygenases (LOX)	2	20	70	0.1	-0.26	0.784
Host-pathogen interaction of human coronaviruses - autophagy	2	20	23	0.1	-0.26	0.853
Methionine de novo and salvage pathway	2	20	74	0.1	-0.26	0.783
T cell receptor and co-stimulatory signaling	2	20	45	0.1	-0.26	0.816
Physico-chemical features and toxicity-associated pathways	6	56	78	0.1071	-0.26	0.786
Leptin signaling pathway	8	74	77	0.1081	-0.28	0.782
Metapathway biotransformation Phase I and II	13	118	191	0.1102	-0.28	0.77
BMP2-WNT4-FOXO1 pathway in primary endometrial stromal cell differentiation	1	11	16	0.0909	-0.28	0.703
Cancer immunotherapy by CTLA4 blockade	1	11	21	0.0909	-0.28	0.743
Cell differentiation - index	1	11	61	0.0909	-0.28	0.788
Fatty acid transporters	1	11	28	0.0909	-0.28	0.826
Mammary gland development pathway - Puberty (Stage 2 of 4)	1	11	15	0.0909	-0.28	0.729
Epithelial to mesenchymal transition in colorectal cancer	15	136	163	0.1103	-0.3	0.755
Type I collagen synthesis in the context of osteogenesis imperfecta	3	30	36	0.1	-0.31	0.753
Fragile X syndrome	10	93	133	0.1075	-0.33	0.746
15q13.3 copy number variation syndrome	2	21	40	0.0952	-0.33	0.71
Angiogenesis	2	21	25	0.0952	-0.33	0.791
mBDNF and proBDNF regulation of GABA neurotransmission	2	21	40	0.0952	-0.33	0.76
MTHFR deficiency	2	21	60	0.0952	-0.33	0.744
Progeria-associated lipodystrophy	2	21	36	0.0952	-0.33	0.717
Integrated cancer pathway	4	40	50	0.1	-0.36	0.714
COVID-19, thrombosis and anticoagulation	0	1	27	0	-0.37	0.79
Hormonal control of pubertal growth spurt	0	1	8	0	-0.37	0.909
Influenza A virus infection	0	1	16	0	-0.37	0.661
SCFA and skeletal muscle substrate metabolism	0	1	17	0	-0.37	0.634
Tyrosine metabolism	0	1	27	0	-0.37	0.786
Mitochondrial complex IV assembly	3	31	40	0.0968	-0.37	0.714
Airway smooth muscle cell contraction	1	12	25	0.0833	-0.38	0.71
Aspirin and miRNAs	1	12	24	0.0833	-0.38	0.689
Blood clotting cascade	1	12	27	0.0833	-0.38	0.72
Cholesterol biosynthesis pathway	1	12	32	0.0833	-0.38	0.729
Classical pathway of steroidogenesis with glucocorticoid and mineralocorticoid metabolism	1	12	73	0.0833	-0.38	0.662
Deregulation of Rab and Rab effector genes in bladder cancer	1	12	17	0.0833	-0.38	0.663
Disorders of folate metabolism and transport	1	12	46	0.0833	-0.38	0.704
Familial hyperlipidemia type 2	1	12	36	0.0833	-0.38	0.711
Familial hyperlipidemia type 4	1	12	36	0.0833	-0.38	0.713
Homologous recombination	1	12	14	0.0833	-0.38	0.672
Kallmann syndrome	1	12	40	0.0833	-0.38	0.71
Purine metabolism	1	12	94	0.0833	-0.38	0.665
RalA downstream regulated genes	1	12	13	0.0833	-0.38	0.701
Sphingolipid metabolism overview	2	22	55	0.0909	-0.4	0.695
Interleukin-11 signaling pathway	4	41	45	0.0976	-0.41	0.708
Estrogen metabolism	1	13	45	0.0769	-0.46	0.654
GPCRs, class B secretin-like	1	13	24	0.0769	-0.46	0.595
Kennedy pathway from sphingolipids	1	13	35	0.0769	-0.46	0.679
NOTCH1 regulation of endothelial cell calcification	1	13	18	0.0769	-0.46	0.638
Microtubule cytoskeleton regulation	4	42	47	0.0952	-0.47	0.676
Canonical and non-canonical Notch signaling	2	23	31	0.087	-0.47	0.651
Effect of progerin on genes involved in Hutchinson-Gilford progeria syndrome	2	23	30	0.087	-0.47	0.656
miRNA targets in ECM and membrane receptors	2	23	46	0.087	-0.47	0.633
Sphingolipid metabolism: integrated pathway	2	23	97	0.087	-0.47	0.643
Unfolded protein response	2	23	28	0.087	-0.47	0.649
Calcium regulation in cardiac cells	10	97	167	0.1031	-0.47	0.659
Factors and pathways affecting insulin-like growth factor (IGF1)-Akt signaling	3	33	43	0.0909	-0.49	0.621
Metabolic reprogramming in colon cancer	3	33	80	0.0909	-0.49	0.646
Interferon type I signaling pathways	5	52	57	0.0962	-0.5	0.604
Ciliopathies	16	152	184	0.1053	-0.51	0.626
Biosynthesis and regeneration of tetrahydrobiopterin and catabolism of phenylalanine	0	2	38	0	-0.52	0.623
Butyrate-induced histone acetylation	0	2	11	0	-0.52	0.768
Conversion of angiotensinogen to angiotensin II	0	2	9	0	-0.52	0.837
Diclofenac metabolic pathway	0	2	12	0	-0.52	0.748
Evolocumab mechanism to reduce LDL cholesterol	0	2	5	0	-0.52	0.57
Heroin metabolism	0	2	8	0	-0.52	0.828
Hypoxia-mediated EMT and stemness	0	2	6	0	-0.52	0.721
Metabolism of tetrahydrocannabinol (THC)	0	2	11	0	-0.52	0.768
Mevalonate arm of cholesterol biosynthesis pathway with inhibitors	0	2	64	0	-0.52	0.593
Model for regulation of MSMP expression in cancer cells and its proangiogenic role in ovarian tumors	0	2	6	0	-0.52	0.697
Neurotransmitter disorders	0	2	27	0	-0.52	0.613
Nicotine effect on chromaffin cells	0	2	10	0	-0.52	0.813
PCSK9-mediated LDL receptor degradation	0	2	3	0	-0.52	0.227
Polyol pathway	0	2	17	0	-0.52	0.613
Secretion of hydrochloric acid in parietal cells	0	2	15	0	-0.52	0.653
Ultraconserved region 339 modulation of tumor suppressor microRNAs in cancer	0	2	6	0	-0.52	0.738
miRNA regulation of DNA damage response	7	71	106	0.0986	-0.52	0.605
Fatty acid beta-oxidation	2	24	71	0.0833	-0.53	0.581
IL-7 signaling pathway	2	24	26	0.0833	-0.53	0.585
Mesodermal commitment pathway	11	108	154	0.1019	-0.54	0.61
Kit receptor signaling pathway	5	53	60	0.0943	-0.54	0.566
Mitochondrial complex I assembly model OXPHOS system	5	53	61	0.0943	-0.54	0.611
Overlap between signal transduction pathways contributing to LMNA laminopathies	5	53	73	0.0943	-0.54	0.58
Biomarkers for pyrimidine metabolism disorders	1	14	88	0.0714	-0.54	0.586
Extracellular vesicles in the crosstalk of cardiac cells	1	14	30	0.0714	-0.54	0.6
SREBF and miR33 in cholesterol and lipid homeostasis	1	14	19	0.0714	-0.54	0.564
Aryl hydrocarbon receptor pathway	3	34	49	0.0882	-0.55	0.577
DNA damage response	6	63	78	0.0952	-0.57	0.548
Melanoma	6	63	78	0.0952	-0.57	0.591
Common pathways underlying drug addiction	2	25	50	0.08	-0.6	0.518
EPO receptor signaling	2	25	27	0.08	-0.6	0.56
Photodynamic therapy-induced unfolded protein response	2	25	28	0.08	-0.6	0.542
Pluripotent stem cell differentiation pathway	3	35	64	0.0857	-0.6	0.532
FOXA2 pathway	1	15	23	0.0667	-0.62	0.533
Mitochondrial gene expression	1	15	23	0.0667	-0.62	0.516
Pyrimidine metabolism and related diseases	1	15	97	0.0667	-0.62	0.521
Androgen receptor signaling pathway	8	83	90	0.0964	-0.62	0.54
Catalytic cycle of mammalian flavin-containing monooxygenases (FMOs)	0	3	14	0	-0.63	0.609
Direct reversal repair	0	3	4	0	-0.63	0.267
Downregulation of ACE2 expression by SARS-CoV infection and SARS-CoV spike protein	0	3	8	0	-0.63	0.62
Ethylmalonic encephalopathy	0	3	20	0	-0.63	0.556
MicroRNA network associated with chronic lymphocytic leukemia	0	3	10	0	-0.63	0.651
Soluble ACE2-mediated cell entry of SARS-CoV-2	0	3	7	0	-0.63	0.579
Lipid metabolism pathway	2	26	43	0.0769	-0.66	0.519
Nuclear receptors	2	26	44	0.0769	-0.66	0.503
Sphingolipid metabolism in senescence	2	26	49	0.0769	-0.66	0.49
White fat cell differentiation	2	26	35	0.0769	-0.66	0.537
Breast cancer pathway	12	122	167	0.0984	-0.69	0.505
Cell differentiation - expanded index	1	16	69	0.0625	-0.69	0.477
GDNF/RET signaling axis	1	16	24	0.0625	-0.69	0.452
TGF-beta signaling in thyroid cells for epithelial-mesenchymal transition	1	16	20	0.0625	-0.69	0.531
Osteoblast differentiation and related diseases	8	85	119	0.0941	-0.7	0.514
Hedgehog signaling pathway	3	37	44	0.0811	-0.7	0.495
Cell migration and invasion through p75NTR	2	27	31	0.0741	-0.71	0.462
Gastric cancer network 2	2	27	33	0.0741	-0.71	0.519
Aflatoxin B1 metabolism	0	4	16	0	-0.73	0.557
Arylamine metabolism	0	4	13	0	-0.73	0.566
Benzene metabolism	0	4	17	0	-0.73	0.57
Control of immune tolerance by vasoactive intestinal peptide	0	4	16	0	-0.73	0.548
eIF5A regulation in response to inhibition of the nuclear export system	0	4	6	0	-0.73	0.337
GABA metabolism (aka GHB)	0	4	42	0	-0.73	0.489
Nicotine metabolism in liver cells	0	4	18	0	-0.73	0.534
SARS-CoV-2 altering angiogenesis via NRP1	0	4	11	0	-0.73	0.564
SARS-CoV-2 and angiotensin-converting enzyme 2 receptor: molecular mechanisms	0	4	14	0	-0.73	0.607
Vitamin B6-dependent and responsive disorders	0	4	29	0	-0.73	0.46
ATM signaling pathway	3	38	50	0.0789	-0.75	0.467
Kynurenine pathway and links to cell senescence	1	17	56	0.0588	-0.76	0.437
PPAR-alpha pathway	1	17	28	0.0588	-0.76	0.432
TCA cycle (aka Krebs or citric acid cycle)	1	17	49	0.0588	-0.76	0.432
Endometrial cancer	5	58	77	0.0862	-0.76	0.425
Genes controlling nephrogenesis	2	28	45	0.0714	-0.77	0.44
Kisspeptin/kisspeptin receptor system in the ovary	2	28	49	0.0714	-0.77	0.416
One-carbon metabolism	2	28	58	0.0714	-0.77	0.406
Clear cell renal cell carcinoma pathways	6	68	92	0.0882	-0.77	0.45
Circadian rhythm genes	14	144	209	0.0972	-0.79	0.414
Envelope proteins and their potential roles in EDMD physiopathology	3	39	47	0.0769	-0.8	0.452
Acetylcholine synthesis	0	5	18	0	-0.82	0.466
Amino acid metabolism pathway excerpt: histidine catabolism extension	0	5	23	0	-0.82	0.447
Biogenic amine synthesis	0	5	33	0	-0.82	0.419
Cholesterol biosynthesis with skeletal dysplasias	0	5	23	0	-0.82	0.398
Fluoroacetic acid toxicity	0	5	16	0	-0.82	0.516
FTO obesity variant mechanism	0	5	11	0	-0.82	0.409
HIF1A and PPARG regulation of glycolysis	0	5	19	0	-0.82	0.474
Lamin A-processing pathway	0	5	8	0	-0.82	0.228
let-7 inhibition of ES cell reprogramming	0	5	17	0	-0.82	0.487
MED and pseudoachondroplasia genes	0	5	7	0	-0.82	0.238
miR-517 relationship with ARCN1 and USP1	0	5	7	0	-0.82	0.197
Pentose phosphate metabolism	0	5	21	0	-0.82	0.449
PTF1A related regulatory pathway	0	5	12	0	-0.82	0.435
Robo4 and VEGF signaling pathways crosstalk	0	5	7	0	-0.82	0.214
Somatroph axis (GH) and its relationship to dietary restriction and aging	0	5	12	0	-0.82	0.461
TCA cycle nutrient use and invasiveness of ovarian cancer	0	5	11	0	-0.82	0.377
Myometrial relaxation and contraction pathways	11	117	161	0.094	-0.82	0.404
Phosphodiesterases in neuronal function	2	29	66	0.069	-0.83	0.394
PI3K-AKT-mTOR signaling pathway and therapeutic opportunities	2	29	33	0.069	-0.83	0.429
4-hydroxytamoxifen, Dexamethasone, and Retinoic Acids Regulation of p27 Expression	1	18	31	0.0556	-0.83	0.386
Inhibition of exosome biogenesis and secretion by Manumycin A in CRPC cells	1	18	19	0.0556	-0.83	0.49
NAD+ biosynthetic pathways	1	18	37	0.0556	-0.83	0.441
MAPK cascade	2	30	37	0.0667	-0.88	0.383
Sterol regulatory element-binding proteins (SREBP) signaling	5	61	77	0.082	-0.88	0.425
Hair follicle development: cytodifferentiation - part 3 of 3	6	71	93	0.0845	-0.89	0.366
Arachidonate epoxygenase / epoxide hydrolase	0	6	18	0	-0.9	0.45
Degradation pathway of sphingolipids, including diseases	0	6	41	0	-0.9	0.373
Eicosanoid metabolism via cytochrome P450 monooxygenases (CYP) pathway	0	6	23	0	-0.9	0.405
Kinin-Kallikrein pathway	0	6	10	0	-0.9	0.224
Krebs cycle disorders	0	6	34	0	-0.9	0.34
Liver X receptor pathway	0	6	12	0	-0.9	0.32
MicroRNA for targeting cancer growth and vascularization in glioblastoma	0	6	10	0	-0.9	0.241
miRNA biogenesis	0	6	7	0	-0.9	0.166
Mitochondrial fatty acid synthesis pathway	0	6	21	0	-0.9	0.421
Phase I biotransformations, non P450	0	6	13	0	-0.9	0.379
Pilocytic astrocytoma	0	6	14	0	-0.9	0.417
Serotonin and anxiety-related events	0	6	16	0	-0.9	0.469
Transcription factors regulate miRNAs related to cardiac hypertrophy	0	6	16	0	-0.9	0.451
Endochondral ossification with skeletal dysplasias	4	52	69	0.0769	-0.93	0.385
Endochondral ossification	4	52	69	0.0769	-0.93	0.385
Genotoxicity pathway	4	52	65	0.0769	-0.93	0.376
Sudden infant death syndrome (SIDS) susceptibility pathways	10	111	182	0.0901	-0.93	0.391
Tryptophan metabolism	2	31	140	0.0645	-0.93	0.338
Wnt signaling in kidney disease	2	31	39	0.0645	-0.93	0.333
7q11.23 copy number variation syndrome	8	92	149	0.087	-0.94	0.341
NAD metabolism in oncogene-induced senescence and mitochondrial dysfunction-associated senescence	1	20	46	0.05	-0.95	0.336
Purine metabolism and related disorders	1	20	139	0.05	-0.95	0.337
Endoderm differentiation	9	102	147	0.0882	-0.95	0.353
Histone modifications	5	63	68	0.0794	-0.96	0.33
Bile acids synthesis and enterohepatic circulation	0	7	18	0	-0.97	0.385
Caloric restriction and aging	0	7	13	0	-0.97	0.258
DDX1 as a regulatory component of the Drosha microprocessor	0	7	8	0	-0.97	0.143
Farnesoid X receptor pathway	0	7	21	0	-0.97	0.424
Hypothetical craniofacial development pathway	0	7	11	0	-0.97	0.212
Cardiac progenitor differentiation	2	32	56	0.0625	-0.98	0.323
Cohesin complex - Cornelia de Lange syndrome	2	32	37	0.0625	-0.98	0.307
Mammary gland development pathway - Pregnancy and lactation (Stage 3 of 4)	1	21	42	0.0476	-1.01	0.313
FBXL10 enhancement of MAP/ERK signaling in diffuse large B-cell lymphoma	2	33	36	0.0606	-1.03	0.274
Glycogen synthesis and degradation	2	33	54	0.0606	-1.03	0.304
15q11.2 copy number variation syndrome	0	8	13	0	-1.04	0.196
ACE inhibitor pathway	0	8	29	0	-1.04	0.313
Biotin metabolism, including IEMs	0	8	38	0	-1.04	0.268
Hijack of ubiquitination by SARS-CoV-2	0	8	12	0	-1.04	0.206
NAD biosynthesis II (from tryptophan)	0	8	34	0	-1.04	0.275
Nicotine effect on dopaminergic neurons	0	8	31	0	-1.04	0.285
SARS-CoV-2 and COVID-19 pathway	0	8	70	0	-1.04	0.309
22q11.2 copy number variation syndrome	9	105	225	0.0857	-1.04	0.291
Synaptic vesicle pathway	2	34	59	0.0588	-1.08	0.277
Alanine and aspartate metabolism	0	9	66	0	-1.1	0.257
Biomarkers for urea cycle disorders	0	9	51	0	-1.1	0.28
Cori cycle	0	9	53	0	-1.1	0.294
Dopamine metabolism	0	9	48	0	-1.1	0.275
Heme biosynthesis	0	9	28	0	-1.1	0.314
Irinotecan pathway	0	9	18	0	-1.1	0.27
Leptin and adiponectin	0	9	14	0	-1.1	0.189
NAD metabolism, sirtuins and aging	0	9	16	0	-1.1	0.239
Sulfation biotransformation reaction	0	9	29	0	-1.1	0.308
Thiamine metabolic pathways	0	9	34	0	-1.1	0.282
Genes related to primary cilium development (based on CRISPR)	8	97	104	0.0825	-1.1	0.271
Pyrimidine metabolism	6	77	140	0.0779	-1.1	0.27
Constitutive androstane receptor pathway	1	23	34	0.0435	-1.11	0.246
DNA mismatch repair	1	23	25	0.0435	-1.11	0.315
Intracellular trafficking proteins involved in CMT neuropathy	1	23	28	0.0435	-1.11	0.3
Eukaryotic transcription initiation	2	35	42	0.0571	-1.12	0.255
MECP2 and associated Rett syndrome	4	57	114	0.0702	-1.13	0.225
Aerobic glycolysis	0	10	35	0	-1.16	0.228
Alternative pathway of fetal androgen synthesis	0	10	48	0	-1.16	0.235
Amplification and expansion of oncogenic pathways as metastatic traits	0	10	18	0	-1.16	0.191
Nitric oxide metabolism in cystic fibrosis	0	10	25	0	-1.16	0.284
SMC1/SMC3 role in DNA damage - Cornelia de Lange Syndrome	0	10	12	0	-1.16	0.108
TCA cycle in senescence	0	10	30	0	-1.16	0.287
Valproic acid pathway	0	10	36	0	-1.16	0.238
Gastric cancer network 1	1	24	30	0.0417	-1.17	0.247
Striated muscle contraction pathway	1	24	39	0.0417	-1.17	0.214
Phosphoinositides metabolism	2	36	89	0.0556	-1.17	0.22
G protein signaling pathways	5	69	97	0.0725	-1.19	0.22
Glycosylation and related congenital defects	1	25	73	0.04	-1.22	0.227
Intraflagellar transport proteins binding to dynein	1	25	28	0.04	-1.22	0.252
Glycolysis in senescence	0	11	26	0	-1.22	0.266
GPR40 pathway	0	11	20	0	-1.22	0.177
Thyroid stimulating hormone (TSH) signaling pathway	4	60	67	0.0667	-1.24	0.214
1q21.1 copy number variation syndrome	1	26	58	0.0385	-1.26	0.206
miRNAs involved in DNA damage response	1	26	70	0.0385	-1.26	0.184
Wnt signaling pathway and pluripotency	6	82	106	0.0732	-1.27	0.199
Amino acid metabolism	5	72	205	0.0694	-1.29	0.182
Endoplasmic reticulum stress response in coronavirus infection	2	39	57	0.0513	-1.3	0.188
Base excision repair	1	27	32	0.037	-1.31	0.207
Familial partial lipodystrophy (FPLD)	1	27	44	0.037	-1.31	0.141
Hedgehog signaling pathway Netpath	0	13	17	0	-1.32	0.12
TCA cycle and deficiency of pyruvate dehydrogenase complex (PDHc)	0	13	37	0	-1.32	0.18
Aryl hydrocarbon receptor Netpath	2	40	57	0.05	-1.34	0.205
Tumor suppressor activity of SMARCB1	1	28	35	0.0357	-1.36	0.195
Integrated breast cancer pathway	12	146	200	0.0822	-1.37	0.184
Dopaminergic neurogenesis	0	14	32	0	-1.37	0.174
Glucuronidation	0	14	41	0	-1.37	0.148
H19 action Rb-E2F1 signaling and CDK-Beta-catenin activity	0	14	17	0	-1.37	0.103
Interactions between LOXL4 and oxidative stress pathway	0	14	19	0	-1.37	0.089
Leptin-insulin signaling overlap	0	14	20	0	-1.37	0.106
nsp1 from SARS-CoV-2 inhibits translation initiation in the host cell	0	14	21	0	-1.37	0.129
Alzheimer's disease	20	225	288	0.0889	-1.39	0.163
DNA IR-damage and cellular response via ATR	5	75	90	0.0667	-1.39	0.173
Type 2 papillary renal cell carcinoma	1	29	41	0.0345	-1.4	0.168
Glycosaminoglycan degradation	0	15	45	0	-1.42	0.15
Mitochondrial complex III assembly	0	15	19	0	-1.42	0.078
Riboflavin and CoQ disorders	0	15	59	0	-1.42	0.132
Alzheimer's disease and miRNA effects	20	227	358	0.0881	-1.43	0.148
Renin-angiotensin-aldosterone system (RAAS)	1	30	57	0.0333	-1.44	0.143
16p11.2 proximal deletion syndrome	4	66	152	0.0606	-1.46	0.142
Energy metabolism	2	43	49	0.0465	-1.46	0.137
Joubert syndrome	4	68	87	0.0588	-1.53	0.121
Adipogenesis	7	101	132	0.0693	-1.54	0.109
Wnt signaling	6	92	121	0.0652	-1.59	0.121
Urea cycle and metabolism of amino groups	0	19	71	0	-1.6	0.106
Translation factors	2	47	51	0.0426	-1.61	0.111
Urea cycle and associated pathways	0	20	81	0	-1.64	0.083
Proteasome degradation	3	60	67	0.05	-1.65	0.091
G1 to S cell cycle control	3	61	68	0.0492	-1.68	0.09
Pre-implantation embryo	1	36	60	0.0278	-1.69	0.082
Notch signaling pathway (Netpath)	2	51	62	0.0392	-1.76	0.087
Cell cycle	7	109	124	0.0642	-1.76	0.08
lncRNA in canonical Wnt signaling and colorectal cancer	4	78	102	0.0513	-1.84	0.073
DNA replication	1	41	50	0.0244	-1.87	0.047
Nucleotide excision repair	1	42	44	0.0238	-1.9	0.043
Development of ureteric collection system	1	43	63	0.0233	-1.94	0.05
Glycolysis and gluconeogenesis	0	33	69	0	-2.11	0.021
Parkin-ubiquitin proteasomal system pathway	2	64	75	0.0313	-2.17	0.042
ncRNAs involved in Wnt signaling in hepatocellular carcinoma	2	70	96	0.0286	-2.34	0.024
Retinoblastoma gene in cancer	3	84	98	0.0357	-2.36	0.02
Nucleotide excision repair in xeroderma pigmentosum	1	58	62	0.0172	-2.39	0.017
DNA repair pathways, full network	5	111	125	0.045	-2.41	0.015
Pathways affected in adenoid cystic carcinoma	1	59	72	0.0169	-2.42	0.013
mRNA processing	4	117	130	0.0342	-2.84	0.001
Ciliary landscape	9	200	215	0.045	-3.25	0
Acrylamide biotransformation and exposure biomarkers	0	0	10	NaN%	NaN	0
Amino acid conjugation	0	0	7	NaN%	NaN	0
Biochemical pathways: part I	0	0	471	NaN%	NaN	0
Blood clotting and drug effects	0	0	13	NaN%	NaN	0
Colchicine metabolic pathway	0	0	5	NaN%	NaN	0
FABP4 in ovarian cancer	0	0	3	NaN%	NaN	0
Felbamate metabolism	0	0	12	NaN%	NaN	0
Glucose homeostasis	0	0	24	NaN%	NaN	0
Lidocaine metabolism	0	0	11	NaN%	NaN	0
Liver steatosis adverse outcome pathway	0	0	46	NaN%	NaN	0
Metabolism of dichloroethylene by CYP450	0	0	13	NaN%	NaN	0
Metabolism overview	0	0	116	NaN%	NaN	0
Meta pathway lipodystrophy, dyslipidemia and hyperlipidemia	0	0	13	NaN%	NaN	0
Mitochondrial complex I inhibition leading to chemical-induced Fanconi syndrome	0	0	21	NaN%	NaN	0
Modified nucleosides derived from tRNA as urinary cancer markers	0	0	21	NaN%	NaN	0
Ophthalmate biosynthesis in hepatocytes	0	0	10	NaN%	NaN	0
Phosphatidylcholine catabolism	0	0	32	NaN%	NaN	0
Role of carnosine in muscle contraction	0	0	14	NaN%	NaN	0

## Sheet: Phenion_RIVM2_adjPvalue005
Statistics results for Sun Dec 12 12:47:07 CET 2021
Dataset: J:\FHML_TGX\Danyel.Jennen\ProjectFolder\Projects\Filler-project\Phenion_RIVM\pathvisio\noflags\Phenion_RIVM_limma_OUTPUT_TABLE.pgex
Pathway directory: D:\wikipathways-20211110-gpml-Homo_sapiens
Gene database: D:\pathvisio-3.3.0\Hs_Derby_Ensembl_91.bridge
Criterion: [RIVM2_adj.P.Val] < 0.05
Calculation method: pathway-centric. Calculations are performed after mapping data to pathways.
Total data points (N): 8943
Data points meeting criterion (R): 2117
Pathway	positive (r)	measured (n)	total	%	Z Score	p-value (permuted)
Electron transport chain: OXPHOS system in mitochondria	55	97	119	0.567	7.69	0
Oxidative phosphorylation	39	60	68	0.65	7.56	0
Nonalcoholic fatty liver disease	62	137	170	0.4526	5.99	0
Overview of proinflammatory and profibrotic mediators	31	67	134	0.4627	4.37	0
Mitochondrial complex I assembly model OXPHOS system	26	53	61	0.4906	4.36	0
Prostaglandin signaling	14	23	40	0.6087	4.2	0
Glycolysis and gluconeogenesis	18	33	69	0.5455	4.18	0
IL-1 signaling pathway	24	51	57	0.4706	3.94	0.001
Bladder cancer	18	37	47	0.4865	3.58	0.001
Cytokines and inflammatory response	9	14	32	0.6429	3.58	0
Photodynamic therapy-induced NF-kB survival signaling	15	29	36	0.5172	3.56	0
Aerobic glycolysis	7	10	35	0.7	3.45	0.004
Ethanol metabolism production of ROS by CYP2E1	6	8	28	0.75	3.42	0
Allograft Rejection	22	50	113	0.44	3.39	0.001
Lung fibrosis	20	45	85	0.4444	3.29	0
Mitochondrial complex IV assembly	15	31	40	0.4839	3.24	0.001
TGF-beta signaling pathway	42	116	133	0.3621	3.2	0
Photodynamic therapy-induced HIF-1 survival signaling	15	32	38	0.4688	3.09	0.002
IL-9 signaling pathway	9	16	18	0.5625	3.07	0.003
Imatinib and chronic myeloid leukemia	9	16	25	0.5625	3.07	0.002
IL-7 signaling pathway	12	24	26	0.5	3.04	0.005
Cori cycle	6	9	53	0.6667	3.04	0.003
Signal transduction through IL1R	14	30	34	0.4667	2.97	0.004
Lamin A-processing pathway	4	5	8	0.8	2.96	0.003
Glucocorticoid receptor pathway	23	59	73	0.3898	2.78	0.004
Ganglio sphingolipid metabolism	6	10	56	0.6	2.7	0.008
Interleukin-1 (IL-1) structural pathway	18	44	52	0.4091	2.7	0.005
Nanomaterial-induced inflammasome activation	5	8	13	0.625	2.58	0.009
Regulation of toll-like receptor signaling pathway	38	112	153	0.3393	2.57	0.006
Thymic stromal lymphopoietin (TSLP) signaling pathway	17	42	49	0.4048	2.57	0.005
IL-2 signaling pathway	16	39	43	0.4103	2.55	0.01
Chemokine signaling pathway	41	123	172	0.3333	2.54	0.009
Activation of NLRP3 inflammasome by SARS-CoV-2	4	6	10	0.6667	2.48	0.009
Focal adhesion: PI3K-Akt-mTOR-signaling pathway	71	233	305	0.3047	2.47	0.018
EGFR tyrosine kinase inhibitor resistance	27	77	92	0.3506	2.36	0.018
Small ligand GPCRs	7	14	25	0.5	2.32	0.024
Oncostatin M signaling pathway	23	64	66	0.3594	2.32	0.015
Senescence and autophagy in cancer	32	95	112	0.3368	2.31	0.02
Overview of nanoparticle effects	8	17	42	0.4706	2.27	0.014
Clear cell renal cell carcinoma pathways	24	68	92	0.3529	2.26	0.018
T-cell receptor (TCR) signaling pathway	24	68	93	0.3529	2.26	0.021
ApoE and miR-146 in inflammation and atherosclerosis	5	9	13	0.5556	2.25	0.017
NAD metabolism in oncogene-induced senescence and mitochondrial dysfunction-associated senescence	9	20	46	0.45	2.25	0.025
Malignant pleural mesothelioma	101	353	468	0.2861	2.23	0.03
Ras signaling	45	143	192	0.3147	2.21	0.023
IL-3 signaling pathway	16	42	50	0.381	2.2	0.027
IL-6 signaling pathway	15	39	45	0.3846	2.18	0.024
Macrophage markers	4	7	10	0.5714	2.08	0.036
COVID-19 adverse outcome pathway	5	10	24	0.5	1.96	0.036
Development of pulmonary dendritic cells and macrophage subsets	5	10	14	0.5	1.96	0.029
Iron metabolism in placenta	5	10	15	0.5	1.96	0.037
MFAP5-mediated ovarian cancer cell motility and invasiveness	5	10	18	0.5	1.96	0.031
Antiviral and anti-inflammatory effects of Nrf2 on SARS-CoV-2 pathway	11	28	50	0.3929	1.95	0.045
Genes controlling nephrogenesis	11	28	45	0.3929	1.95	0.037
MAPK signaling pathway	57	193	258	0.2953	1.94	0.061
Mesodermal commitment pathway	34	108	154	0.3148	1.92	0.06
RANKL/RANK signaling pathway	17	48	58	0.3542	1.92	0.072
Cholesterol biosynthesis with skeletal dysplasias	3	5	23	0.6	1.91	0.052
TCA cycle nutrient use and invasiveness of ovarian cancer	3	5	11	0.6	1.91	0.038
NOTCH1 regulation of endothelial cell calcification	6	13	18	0.4615	1.91	0.048
Ebstein-Barr virus LMP1 signaling	9	22	25	0.4091	1.9	0.063
Toll-like receptor signaling pathway	25	76	117	0.3289	1.9	0.058
Hypertrophy model	7	16	21	0.4375	1.89	0.049
Serotonin receptor 2 and ELK-SRF/GATA4 signaling	7	16	24	0.4375	1.89	0.067
Neuroinflammation and glutamatergic signaling	31	98	178	0.3163	1.86	0.058
IL-4 signaling pathway	18	52	55	0.3462	1.86	0.06
miRNAs involvement in the immune response in sepsis	12	32	69	0.375	1.84	0.059
PI3K-Akt signaling pathway	72	253	359	0.2846	1.82	0.076
NO/cGMP/PKG mediated neuroprotection	11	29	65	0.3793	1.81	0.071
Amino acid conjugation of benzoic acid	1	1	15	1	1.8	0.061
Caffeine and theobromine metabolism	1	1	18	1	1.8	0.055
ErbB signaling pathway	24	74	101	0.3243	1.78	0.092
Serotonin transporter activity	4	8	15	0.5	1.75	0.046
Thyroxine (thyroid hormone) production	2	3	12	0.6667	1.75	0.061
Focal adhesion	49	167	201	0.2934	1.74	0.079
Non-small cell lung cancer	21	64	88	0.3281	1.73	0.092
Selenium micronutrient network	21	64	198	0.3281	1.73	0.085
Urea cycle and associated pathways	8	20	81	0.4	1.72	0.08
Cells and molecules involved in local acute inflammatory response	5	11	19	0.4545	1.7	0.076
Glycolysis in senescence	5	11	26	0.4545	1.7	0.096
Mevalonate arm of cholesterol biosynthesis pathway	5	11	55	0.4545	1.7	0.097
Serotonin receptor 4/6/7 and NR3C signaling	7	17	22	0.4118	1.7	0.092
Amino acid metabolism	23	72	205	0.3194	1.66	0.103
Melatonin metabolism and effects	10	27	64	0.3704	1.64	0.102
Prion disease pathway	10	27	36	0.3704	1.64	0.103
Endometrial cancer	19	58	77	0.3276	1.63	0.102
Corticotropin-releasing hormone signaling pathway	24	76	98	0.3158	1.63	0.106
Endoderm differentiation	31	102	147	0.3039	1.61	0.081
Endothelin pathways	9	24	48	0.375	1.6	0.11
Gastrin signaling pathway	32	106	115	0.3019	1.59	0.114
Glioblastoma signaling pathways	23	73	88	0.3151	1.58	0.12
IL-18 signaling pathway	61	217	288	0.2811	1.56	0.101
15q13.3 copy number variation syndrome	8	21	40	0.381	1.56	0.099
Oxysterols derived from cholesterol	11	31	112	0.3548	1.55	0.106
T-cell activation SARS-CoV-2	19	59	98	0.322	1.55	0.123
Fatty acid biosynthesis	7	18	43	0.3889	1.52	0.134
Kinin-Kallikrein pathway	3	6	10	0.5	1.52	0.065
MicroRNA for targeting cancer growth and vascularization in glioblastoma	3	6	10	0.5	1.52	0.078
FOXA2 pathway	6	15	23	0.4	1.49	0.109
Mitochondrial complex III assembly	6	15	19	0.4	1.49	0.124
Pluripotent stem cell differentiation pathway	12	35	64	0.3429	1.48	0.146
Aspirin and miRNAs	5	12	24	0.4167	1.47	0.142
Neuroinflammation	5	12	31	0.4167	1.47	0.145
Osteopontin signaling	5	12	14	0.4167	1.47	0.157
Altered glycosylation of MUC1 in tumor microenvironment	4	9	10	0.4444	1.47	0.102
Interleukin-1 induced activation of NF-kB	4	9	13	0.4444	1.47	0.161
lncRNA-mediated mechanisms of therapeutic resistance	4	9	14	0.4444	1.47	0.148
Pathogenesis of SARS-CoV-2 mediated by nsp9-nsp10 complex	4	9	34	0.4444	1.47	0.146
TNF-alpha signaling pathway	25	82	97	0.3049	1.46	0.154
Glycerophospholipid biosynthetic pathway	9	25	107	0.36	1.45	0.133
Cardiac progenitor differentiation	11	32	56	0.3438	1.43	0.139
Prolactin signaling pathway	21	68	79	0.3088	1.4	0.151
7-oxo-C and 7-beta-HC pathways	8	22	60	0.3636	1.4	0.159
Pre-implantation embryo	12	36	60	0.3333	1.37	0.16
Hippo-Merlin signaling dysregulation	27	91	121	0.2967	1.35	0.174
Disruption of postsynaptic signaling by CNV	7	19	35	0.3684	1.35	0.165
Statin inhibition of cholesterol production	7	19	50	0.3684	1.35	0.164
STING pathway in Kawasaki-like disease and COVID-19	7	19	26	0.3684	1.35	0.173
Hepatitis C and hepatocellular carcinoma	15	47	63	0.3191	1.33	0.188
Lipid metabolism pathway	9	26	43	0.3462	1.31	0.18
DNA damage response (only ATM dependent)	30	103	118	0.2913	1.31	0.184
Metabolic reprogramming in colon cancer	11	33	80	0.3333	1.31	0.209
MFAP5 effect on permeability and motility of endothelial cells via cytoskeleton rearrangement	6	16	20	0.375	1.3	0.201
PI3K/AKT/mTOR - VitD3 signaling	6	16	34	0.375	1.3	0.166
Proteoglycan biosynthesis	6	16	36	0.375	1.3	0.183
Nuclear receptors meta-pathway	65	239	339	0.272	1.3	0.191
B cell receptor signaling pathway	23	77	99	0.2987	1.28	0.199
IL-5 signaling pathway	12	37	41	0.3243	1.26	0.196
FGF23 signaling in hypophosphatemic rickets and related disorders	5	13	28	0.3846	1.26	0.183
ID signaling pathway	5	13	17	0.3846	1.26	0.194
TCA cycle and deficiency of pyruvate dehydrogenase complex (PDHc)	5	13	37	0.3846	1.26	0.185
Relationship between inflammation, COX-2 and EGFR	8	23	29	0.3478	1.26	0.217
MAPK cascade	10	30	37	0.3333	1.25	0.208
p53 transcriptional gene network	18	59	78	0.3051	1.24	0.218
SARS-CoV-2 innate immunity evasion and cell-specific immune response	18	59	92	0.3051	1.24	0.198
Ketone bodies synthesis and degradation	2	4	13	0.5	1.24	0.237
miR-222 in exercise-induced cardiac growth	2	4	5	0.5	1.24	0.117
Peroxisomal beta-oxidation of tetracosanoyl-CoA	2	4	17	0.5	1.24	0.203
SARS-CoV-2 altering angiogenesis via NRP1	2	4	11	0.5	1.24	0.259
Vitamin B6-dependent and responsive disorders	2	4	29	0.5	1.24	0.238
Embryonic stem cell pluripotency pathways	26	89	123	0.2921	1.24	0.222
Leptin signaling pathway	22	74	77	0.2973	1.23	0.218
Genes associated with the development of rheumatoid arthritis	4	10	22	0.4	1.22	0.224
IL-10 anti-inflammatory signaling pathway	4	10	19	0.4	1.22	0.194
TCA cycle in senescence	4	10	30	0.4	1.22	0.21
Exercise-induced circadian regulation	13	41	49	0.3171	1.21	0.23
Prostaglandin synthesis and regulation	13	41	61	0.3171	1.21	0.218
Pancreatic adenocarcinoma pathway	24	82	97	0.2927	1.2	0.234
Cerebral organic acidurias, including diseases	3	7	46	0.4286	1.19	0.221
EV release from cardiac cells and their functional effects	3	7	17	0.4286	1.19	0.264
Farnesoid X receptor pathway	3	7	21	0.4286	1.19	0.227
GPCRs, class C metabotropic glutamate, pheromone	3	7	15	0.4286	1.19	0.234
Ketogenesis and ketolysis	3	7	27	0.4286	1.19	0.261
Burn wound healing	25	86	124	0.2907	1.18	0.214
CAMKK2 pathway	9	27	143	0.3333	1.18	0.21
Resistin as a regulator of inflammation	9	27	34	0.3333	1.18	0.238
Myometrial relaxation and contraction pathways	33	117	161	0.2821	1.16	0.247
Complement and coagulation cascades	12	38	63	0.3158	1.15	0.251
Apoptosis-related network due to altered Notch3 in ovarian cancer	15	49	54	0.3061	1.15	0.259
BMP signaling in eyelid development	6	17	23	0.3529	1.13	0.282
PPAR-alpha pathway	6	17	28	0.3529	1.13	0.276
Integrin-mediated cell adhesion	25	87	102	0.2874	1.12	0.278
Spinal cord injury	25	87	127	0.2874	1.12	0.263
Brain-derived neurotrophic factor (BDNF) signaling pathway	33	118	150	0.2797	1.1	0.274
Folate metabolism	14	46	142	0.3043	1.08	0.282
TGF-beta receptor signaling	14	46	56	0.3043	1.08	0.287
Fibrin complement receptor 3 signaling pathway	11	35	47	0.3143	1.08	0.278
Vitamin B12 metabolism	11	35	118	0.3143	1.08	0.272
Ectoderm differentiation	30	107	145	0.2804	1.07	0.304
Leptin-insulin signaling overlap	5	14	20	0.3571	1.06	0.272
TGF-beta receptor signaling in skeletal dysplasias	15	50	60	0.3	1.06	0.319
Oligodendrocyte specification and differentiation, leading to myelin components for CNS	7	21	46	0.3333	1.04	0.317
FOXP3 in COVID-19	4	11	19	0.3636	0.99	0.348
Eicosanoid metabolism via cyclooxygenases (COX)	8	25	70	0.32	0.98	0.334
4-hydroxytamoxifen, Dexamethasone, and Retinoic Acids Regulation of p27 Expression	6	18	31	0.3333	0.97	0.331
IL1 and megakaryocytes in obesity	6	18	26	0.3333	0.97	0.333
Ferroptosis	12	40	88	0.3	0.94	0.365
Type 2 papillary renal cell carcinoma	9	29	41	0.3103	0.93	0.367
ACE inhibitor pathway	3	8	29	0.375	0.92	0.371
Canonical NF-kB pathway	3	8	9	0.375	0.92	0.411
Dual hijack model of Vif in HIV infection	3	8	10	0.375	0.92	0.411
SARS-CoV-2 and COVID-19 pathway	3	8	70	0.375	0.92	0.363
Supression of HMGB1 mediated inflammation by THBD	3	8	10	0.375	0.92	0.397
Influence of laminopathies on Wnt signaling	10	33	45	0.303	0.9	0.381
Acute viral myocarditis	20	71	110	0.2817	0.89	0.393
Ebola virus pathway in host	31	114	141	0.2719	0.89	0.395
Hippo signaling regulation pathways	21	75	104	0.28	0.89	0.377
MAPK pathway in congenital thyroid cancer	5	15	19	0.3333	0.88	0.429
Endochondral ossification with skeletal dysplasias	15	52	69	0.2885	0.88	0.382
Endochondral ossification	15	52	69	0.2885	0.88	0.382
Biosynthesis and regeneration of tetrahydrobiopterin and catabolism of phenylalanine	1	2	38	0.5	0.88	0.406
Diclofenac metabolic pathway	1	2	12	0.5	0.88	0.409
Evolocumab mechanism to reduce LDL cholesterol	1	2	5	0.5	0.88	0.339
Gastric acid production	1	2	22	0.5	0.88	0.417
HIPK2 in kidney fibrosis	1	2	8	0.5	0.88	0.451
Mevalonate arm of cholesterol biosynthesis pathway with inhibitors	1	2	64	0.5	0.88	0.374
Model for regulation of MSMP expression in cancer cells and its proangiogenic role in ovarian tumors	1	2	6	0.5	0.88	0.404
PCSK9-mediated LDL receptor degradation	1	2	3	0.5	0.88	0.167
Apoptosis modulation and signaling	23	83	97	0.2771	0.87	0.374
Acetylcholine synthesis	2	5	18	0.4	0.86	0.442
Effects of nitric oxide	2	5	16	0.4	0.86	0.413
Fluoroacetic acid toxicity	2	5	16	0.4	0.86	0.44
FTO obesity variant mechanism	2	5	11	0.4	0.86	0.41
Gamma-glutamyl cycle for the biosynthesis and degradation of glutathione, including diseases	2	5	24	0.4	0.86	0.396
HIF1A and PPARG regulation of glycolysis	2	5	19	0.4	0.86	0.405
Matrix metalloproteinases	8	26	31	0.3077	0.85	0.422
Sphingolipid metabolism in senescence	8	26	49	0.3077	0.85	0.405
Vitamin A and carotenoid metabolism	8	26	65	0.3077	0.85	0.386
Vitamin D-sensitive calcium signaling in depression	8	26	55	0.3077	0.85	0.402
AMP-activated protein kinase (AMPK) signaling	17	60	78	0.2833	0.85	0.388
Physiological and pathological hypertrophy of the heart	6	19	27	0.3158	0.81	0.445
Kit receptor signaling pathway	15	53	60	0.283	0.8	0.442
Cholesterol biosynthesis pathway	4	12	32	0.3333	0.79	0.432
MAPK and NFkB signaling pathways inhibited by Yersinia YopJ	4	12	13	0.3333	0.79	0.431
ncRNAs involved in STAT3 signaling in hepatocellular carcinoma	4	12	19	0.3333	0.79	0.44
Cytosolic DNA-sensing pathway	16	57	77	0.2807	0.78	0.447
Regulation of actin cytoskeleton	29	108	160	0.2685	0.78	0.443
Monoamine transport	7	23	47	0.3043	0.76	0.434
RAS and bradykinin pathways in COVID-19	7	23	51	0.3043	0.76	0.451
Sphingolipid metabolism: integrated pathway	7	23	97	0.3043	0.76	0.455
Unfolded protein response	7	23	28	0.3043	0.76	0.44
Hair follicle development: organogenesis - part 2 of 3	8	27	36	0.2963	0.73	0.444
Nanoparticle-mediated activation of receptor signaling	8	27	36	0.2963	0.73	0.501
Network map of SARS-CoV-2 signaling pathway	43	165	324	0.2606	0.73	0.459
Canonical and non-canonical TGF-B signaling	5	16	18	0.3125	0.71	0.49
GDNF/RET signaling axis	5	16	24	0.3125	0.71	0.467
TGF-beta signaling in thyroid cells for epithelial-mesenchymal transition	5	16	20	0.3125	0.71	0.487
Acquired partial lipodystrophy / Barraquer-Simons syndrome	3	9	17	0.3333	0.68	0.479
Biomarkers for urea cycle disorders	3	9	51	0.3333	0.68	0.502
Bone morphogenic protein (BMP) signaling and regulation	3	9	13	0.3333	0.68	0.502
Thiamine metabolic pathways	3	9	34	0.3333	0.68	0.503
Wnt signaling pathway and pluripotency	22	82	106	0.2683	0.68	0.534
Breast cancer pathway	32	122	167	0.2623	0.67	0.516
Orexin receptor pathway	29	110	225	0.2636	0.67	0.548
Eicosanoid metabolism via lipooxygenases (LOX)	6	20	70	0.3	0.67	0.503
TP53 network	6	20	23	0.3	0.67	0.545
FGFR3 signaling in chondrocyte proliferation and terminal differentiation	7	24	29	0.2917	0.63	0.55
Mitochondrial immune response to SARS-CoV-2	8	28	62	0.2857	0.61	0.529
MYD88 distinct input-output pathway	4	13	20	0.3077	0.6	0.522
Regulation of Wnt / B-catenin signaling by small molecule compounds	4	13	33	0.3077	0.6	0.529
Hepatocyte growth factor receptor signaling	9	32	35	0.2813	0.59	0.558
p38 MAPK signaling pathway	9	32	36	0.2813	0.59	0.568
Globo sphingolipid metabolism	5	17	28	0.2941	0.56	0.608
Glutathione metabolism	5	17	57	0.2941	0.56	0.592
Triacylglyceride synthesis	5	17	37	0.2941	0.56	0.586
Eicosanoid metabolism via cytochrome P450 monooxygenases (CYP) pathway	2	6	23	0.3333	0.56	0.591
exRNA mechanism of action and biogenesis	2	6	8	0.3333	0.56	0.613
Fatty acid omega-oxidation	2	6	20	0.3333	0.56	0.584
Mitochondrial fatty acid synthesis pathway	2	6	21	0.3333	0.56	0.602
Phase I biotransformations, non P450	2	6	13	0.3333	0.56	0.615
Serine metabolism	2	6	43	0.3333	0.56	0.581
Serotonin and anxiety-related events	2	6	16	0.3333	0.56	0.589
Neural crest differentiation	17	64	102	0.2656	0.55	0.594
VEGFA-VEGFR2 signaling pathway	94	379	436	0.248	0.53	0.584
Angiogenesis	6	21	25	0.2857	0.53	0.619
Glycerolipids and glycerophospholipids	6	21	52	0.2857	0.53	0.605
IL-17 signaling pathway	7	25	33	0.28	0.51	0.601
Photodynamic therapy-induced unfolded protein response	7	25	28	0.28	0.51	0.61
Prostaglandin and leukotriene metabolism in senescence	7	25	57	0.28	0.51	0.62
Heart development	8	29	48	0.2759	0.5	0.613
Microglia pathogen phagocytosis pathway	8	29	44	0.2759	0.5	0.66
Overview of leukocyte-intrinsic Hippo pathway functions	8	29	37	0.2759	0.5	0.659
PI3K-AKT-mTOR signaling pathway and therapeutic opportunities	8	29	33	0.2759	0.5	0.636
Calcium regulation in cardiac cells	25	97	167	0.2577	0.49	0.604
Alpha 6 beta 4 signaling pathway	9	33	34	0.2727	0.49	0.628
Glycogen synthesis and degradation	9	33	54	0.2727	0.49	0.592
Nucleotide-binding oligomerization domain (NOD) pathway	9	33	43	0.2727	0.49	0.657
Splicing factor NOVA regulated synaptic proteins	9	33	44	0.2727	0.49	0.64
Fas ligand pathway and stress induction of heat shock proteins	10	37	48	0.2703	0.48	0.636
Interleukin-11 signaling pathway	11	41	45	0.2683	0.48	0.639
TNF-related weak inducer of apoptosis (TWEAK) signaling pathway	11	41	45	0.2683	0.48	0.627
Primary focal segmental glomerulosclerosis (FSGS)	16	61	77	0.2623	0.47	0.651
Non-genomic actions of 1,25 dihydroxyvitamin D3	15	57	97	0.2632	0.47	0.636
Metabolic pathway of LDL, HDL and TG, including diseases	4	14	34	0.2857	0.43	0.672
SREBF and miR33 in cholesterol and lipid homeostasis	4	14	19	0.2857	0.43	0.67
Inhibition of exosome biogenesis and secretion by Manumycin A in CRPC cells	5	18	19	0.2778	0.41	0.7
Nuclear receptors in lipid metabolism and toxicity	5	18	48	0.2778	0.41	0.667
Purinergic signaling	5	18	96	0.2778	0.41	0.7
Complement system	17	66	143	0.2576	0.4	0.671
Photodynamic therapy-induced NFE2L2 (NRF2) survival signaling	6	22	24	0.2727	0.4	0.717
S1P receptor signal transduction	6	22	26	0.2727	0.4	0.72
Sphingolipid metabolism overview	6	22	55	0.2727	0.4	0.672
Catalytic cycle of mammalian flavin-containing monooxygenases (FMOs)	1	3	14	0.3333	0.39	0.762
Glycine metabolism	1	3	19	0.3333	0.39	0.74
Extracellular vesicle-mediated signaling in recipient cells	7	26	31	0.2692	0.39	0.737
Aryl hydrocarbon receptor pathway	9	34	49	0.2647	0.38	0.721
Host-pathogen interaction of human coronaviruses - MAPK signaling	9	34	43	0.2647	0.38	0.743
Nephrotic syndrome	9	34	49	0.2647	0.38	0.72
Cholesterol metabolism with Bloch and Kandutsch-Russell pathways	10	38	97	0.2632	0.38	0.736
Circadian rhythm genes	36	144	209	0.25	0.38	0.685
EGF/EGFR signaling pathway	37	149	163	0.2483	0.34	0.75
Hair follicle development: cytodifferentiation - part 3 of 3	18	71	93	0.2535	0.33	0.758
Insulin signaling	36	145	162	0.2483	0.33	0.757
Caloric restriction and aging	2	7	13	0.2857	0.31	0.758
Folate-alcohol and cancer pathway hypotheses	2	7	24	0.2857	0.31	0.744
Insulin signaling in adipocytes (diabetic condition)	2	7	12	0.2857	0.31	0.757
Insulin signaling in adipocytes (normal condition)	2	7	15	0.2857	0.31	0.728
Major receptors targeted by epinephrine and norepinephrine	2	7	34	0.2857	0.31	0.789
Metastatic brain tumor	2	7	28	0.2857	0.31	0.753
Vitamin D metabolism	2	7	22	0.2857	0.31	0.733
7q11.23 copy number variation syndrome	23	92	149	0.25	0.3	0.765
Copper homeostasis	12	47	58	0.2553	0.3	0.748
PPAR signaling pathway	11	43	76	0.2558	0.3	0.752
Target of rapamycin (TOR) signaling	9	35	40	0.2571	0.28	0.74
Integrated breast cancer pathway	36	146	200	0.2466	0.28	0.781
Cancer immunotherapy by CTLA4 blockade	3	11	21	0.2727	0.28	0.765
Tryptophan metabolism	8	31	140	0.2581	0.28	0.802
Autophagy	7	27	33	0.2593	0.28	0.745
Familial partial lipodystrophy (FPLD)	7	27	44	0.2593	0.28	0.768
Interactions between immune cells and microRNAs in tumor microenvironment	7	27	52	0.2593	0.28	0.788
TLR4 signaling and tolerance	7	27	30	0.2593	0.28	0.789
Galanin receptor pathway	4	15	22	0.2667	0.27	0.83
MAP3K1 role in promoting and blocking gonadal determination	4	15	18	0.2667	0.27	0.831
PKC-gamma calcium signaling pathway in ataxia	4	15	29	0.2667	0.27	0.782
Type II diabetes mellitus	4	15	28	0.2667	0.27	0.786
NRF2-ARE regulation	6	23	24	0.2609	0.27	0.835
Congenital generalized lipodystrophy (CGL)	5	19	31	0.2632	0.27	0.813
Ovarian infertility	5	19	33	0.2632	0.27	0.786
Synaptic signaling pathways associated with autism spectrum disorder	11	44	55	0.25	0.21	0.841
Netrin-UNC5B signaling pathway	10	40	53	0.25	0.2	0.818
Hepatitis B infection	31	127	155	0.2441	0.2	0.864
Head and neck squamous cell carcinoma	17	69	81	0.2464	0.19	0.845
Amyotrophic lateral sclerosis (ALS)	8	32	56	0.25	0.18	0.836
Neovascularisation processes	8	32	42	0.25	0.18	0.864
AGE/RAGE pathway	15	61	67	0.2459	0.17	0.872
Kisspeptin/kisspeptin receptor system in the ovary	7	28	49	0.25	0.17	0.86
Sphingolipid pathway	7	28	63	0.25	0.17	0.861
Toll-like receptor signaling related to MyD88	7	28	32	0.25	0.17	0.862
Fatty acid beta-oxidation	6	24	71	0.25	0.15	0.877
Regucalcin in proximal tubule epithelial kidney cells	6	24	68	0.25	0.15	0.872
Zinc homeostasis	6	24	39	0.25	0.15	0.852
Overlap between signal transduction pathways contributing to LMNA laminopathies	13	53	73	0.2453	0.15	0.882
Inflammatory response pathway	5	20	34	0.25	0.14	0.897
Development and heterogeneity of the ILC family	4	16	33	0.25	0.13	0.897
Selective expression of chemokine receptors during T-cell polarization	4	16	30	0.25	0.13	0.886
Modulators of TCR signaling and T cell activation	11	45	66	0.2444	0.12	0.894
CCL18 signaling pathway	10	41	177	0.2439	0.11	0.902
GPCRs, other	10	41	114	0.2439	0.11	0.903
TYROBP causal network in microglia	10	41	61	0.2439	0.11	0.907
Blood clotting cascade	3	12	27	0.25	0.11	0.903
Cancer immunotherapy by PD-1 blockade	3	12	35	0.25	0.11	0.945
Deregulation of Rab and Rab effector genes in bladder cancer	3	12	17	0.25	0.11	0.856
ERK pathway in Huntington's disease	3	12	17	0.25	0.11	0.868
Kallmann syndrome	3	12	40	0.25	0.11	0.924
NAD+ metabolism	3	12	34	0.25	0.11	0.92
SRF and miRs in smooth muscle differentiation and proliferation	3	12	18	0.25	0.11	0.868
EDA signaling in hair follicle development	2	8	15	0.25	0.09	0.919
Hijack of ubiquitination by SARS-CoV-2	2	8	12	0.25	0.09	0.919
LDLRAD4 and what we know about it	2	8	12	0.25	0.09	0.911
Methylation pathways	2	8	15	0.25	0.09	0.915
Mitochondrial complex II assembly	2	8	10	0.25	0.09	0.9
NIPBL role in DNA damage - Cornelia de Lange syndrome	2	8	9	0.25	0.09	0.902
Osteoblast signaling	2	8	18	0.25	0.09	0.94
SARS-CoV-2 B.1.1.7 variant antagonises innate immune activation	2	8	15	0.25	0.09	0.918
Serotonin and anxiety	2	8	22	0.25	0.09	0.937
RAC1/PAK1/p38/MMP2 pathway	14	58	74	0.2414	0.08	0.944
Aflatoxin B1 metabolism	1	4	16	0.25	0.06	0.984
Benzene metabolism	1	4	17	0.25	0.06	0.982
Control of immune tolerance by vasoactive intestinal peptide	1	4	16	0.25	0.06	0.99
eIF5A regulation in response to inhibition of the nuclear export system	1	4	6	0.25	0.06	0.888
GABA metabolism (aka GHB)	1	4	42	0.25	0.06	0.95
Metabolism of alpha-linolenic acid	1	4	27	0.25	0.06	0.952
Tgif disruption of Shh signaling	1	4	10	0.25	0.06	0.914
Angiopoietin-like protein 8 regulatory pathway	27	113	157	0.2389	0.06	0.947
EPO receptor signaling	6	25	27	0.24	0.04	0.987
Type II interferon signaling (IFNG)	6	25	38	0.24	0.04	0.957
Melanoma	15	63	78	0.2381	0.03	0.968
Adipogenesis	24	101	132	0.2376	0.02	0.98
T-cell antigen receptor (TCR) pathway during Staphylococcus aureus infection	10	42	70	0.2381	0.02	0.961
Translation inhibitors in chronically activated PDGFRA cells	10	42	49	0.2381	0.02	0.982
Hippo-Yap signaling pathway	5	21	24	0.2381	0.01	0.998
Mammary gland development pathway - Pregnancy and lactation (Stage 3 of 4)	5	21	42	0.2381	0.01	0.96
MTHFR deficiency	5	21	60	0.2381	0.01	0.995
Nanoparticle triggered autophagic cell death	5	21	30	0.2381	0.01	0.971
Vitamin D in inflammatory diseases	5	21	25	0.2381	0.01	0.988
PDGF pathway	9	38	53	0.2368	0	0.999
Eicosanoid synthesis	4	17	57	0.2353	-0.01	0.999
TCA cycle (aka Krebs or citric acid cycle)	4	17	49	0.2353	-0.01	0.998
Transcription co-factors SKI and SKIL protein partners	4	17	19	0.2353	-0.01	0.999
Male infertility	21	89	150	0.236	-0.02	0.984
Arrhythmogenic right ventricular cardiomyopathy	12	51	81	0.2353	-0.02	0.972
Osteoblast differentiation and related diseases	20	85	119	0.2353	-0.03	0.972
Epithelial to mesenchymal transition in colorectal cancer	32	136	163	0.2353	-0.04	0.976
Neural crest cell migration during development	7	30	40	0.2333	-0.04	0.953
Renin-angiotensin-aldosterone system (RAAS)	7	30	57	0.2333	-0.04	0.954
Type I collagen synthesis in the context of osteogenesis imperfecta	7	30	36	0.2333	-0.04	0.956
Proteasome degradation	14	60	67	0.2333	-0.06	0.941
Neurodegeneration with brain iron accumulation (NBIA) subtypes pathway	10	43	77	0.2326	-0.06	0.954
miRNAs involved in DNA damage response	6	26	70	0.2308	-0.07	0.942
Vitamin D receptor pathway	29	124	188	0.2339	-0.08	0.956
Physico-chemical features and toxicity-associated pathways	13	56	78	0.2321	-0.08	0.95
Rett syndrome causing genes	9	39	60	0.2308	-0.09	0.929
Genotoxicity pathway	12	52	65	0.2308	-0.1	0.92
Interferon type I signaling pathways	12	52	57	0.2308	-0.1	0.925
Alanine and aspartate metabolism	2	9	66	0.2222	-0.1	0.908
Estrogen receptor pathway	2	9	16	0.2222	-0.1	0.883
Irinotecan pathway	2	9	18	0.2222	-0.1	0.866
Leptin and adiponectin	2	9	14	0.2222	-0.1	0.884
NAD metabolism, sirtuins and aging	2	9	16	0.2222	-0.1	0.88
Nod-like receptor (NLR) signaling pathway	2	9	11	0.2222	-0.1	0.905
Non-homologous end joining	2	9	11	0.2222	-0.1	0.89
Estrogen signaling pathway	5	22	26	0.2273	-0.1	0.921
NRF2 pathway	26	112	145	0.2321	-0.11	0.916
SARS coronavirus and innate immunity	4	18	33	0.2222	-0.14	0.846
Wnt signaling pathway	10	44	52	0.2273	-0.15	0.897
Androgen receptor signaling pathway	19	83	90	0.2289	-0.17	0.866
Aryl hydrocarbon receptor Netpath	9	40	57	0.225	-0.17	0.862
Oxidative stress response	6	27	35	0.2222	-0.18	0.865
Cell-type dependent selectivity of CCK2R signaling	1	5	26	0.2	-0.19	0.864
Drug induction of bile acid pathway	1	5	45	0.2	-0.19	0.854
Glial cell differentiation	1	5	9	0.2	-0.19	0.793
let-7 inhibition of ES cell reprogramming	1	5	17	0.2	-0.19	0.844
Lipid particles composition	1	5	21	0.2	-0.19	0.857
miR-517 relationship with ARCN1 and USP1	1	5	7	0.2	-0.19	0.799
PTF1A related regulatory pathway	1	5	12	0.2	-0.19	0.816
Robo4 and VEGF signaling pathways crosstalk	1	5	7	0.2	-0.19	0.815
Somitogenesis in the context of spondylocostal dysostosis	1	5	10	0.2	-0.19	0.8
Complement activation	3	14	24	0.2143	-0.2	0.831
Extracellular vesicles in the crosstalk of cardiac cells	3	14	30	0.2143	-0.2	0.829
Mitochondrial long chain fatty acid beta-oxidation	3	14	24	0.2143	-0.2	0.845
nsp1 from SARS-CoV-2 inhibits translation initiation in the host cell	3	14	21	0.2143	-0.2	0.835
Cardiac hypertrophic response	11	49	61	0.2245	-0.2	0.816
Apoptosis	17	75	88	0.2267	-0.21	0.856
Hypothesized pathways in pathogenesis of cardiovascular disease	5	23	27	0.2174	-0.22	0.858
Intracellular trafficking proteins involved in CMT neuropathy	5	23	28	0.2174	-0.22	0.834
Peptide GPCRs	5	23	79	0.2174	-0.22	0.817
Oxidative damage response	7	32	44	0.2188	-0.24	0.832
Hematopoietic stem cell gene regulation by GABP alpha/beta complex	4	19	26	0.2105	-0.27	0.832
Regulation of apoptosis by parathyroid hormone-related protein	4	19	24	0.2105	-0.27	0.828
Transcription factor regulation in adipogenesis	4	19	24	0.2105	-0.27	0.809
Amplification and expansion of oncogenic pathways as metastatic traits	2	10	18	0.2	-0.27	0.796
Autosomal recessive osteopetrosis pathways	2	10	14	0.2	-0.27	0.826
Mammary gland development pathway - Involution (Stage 4 of 4)	2	10	13	0.2	-0.27	0.817
Monoamine GPCRs	2	10	43	0.2	-0.27	0.762
Transcriptional cascade regulating adipogenesis	2	10	14	0.2	-0.27	0.791
Valproic acid pathway	2	10	36	0.2	-0.27	0.784
Hedgehog signaling pathway	8	37	44	0.2162	-0.29	0.759
Neural crest cell migration in cancer	7	33	43	0.2121	-0.33	0.735
Cysteine and methionine catabolism	3	15	74	0.2	-0.33	0.729
Riboflavin and CoQ disorders	3	15	59	0.2	-0.33	0.742
Transcriptional activation by NRF2 in response to phytochemicals	3	15	20	0.2	-0.33	0.736
Regulatory circuits of the STAT3 signaling pathway	14	64	79	0.2188	-0.34	0.737
Microtubule cytoskeleton regulation	9	42	47	0.2143	-0.34	0.721
MicroRNAs in cardiomyocyte hypertrophy	16	73	109	0.2192	-0.35	0.709
Thyroid hormones production and peripheral downstream signaling effects	16	73	134	0.2192	-0.35	0.679
Phosphodiesterases in neuronal function	6	29	66	0.2069	-0.38	0.719
G protein signaling pathways	15	69	97	0.2174	-0.38	0.705
Differentiation of white and brown adipocyte	4	20	26	0.2	-0.39	0.721
Methionine de novo and salvage pathway	4	20	74	0.2	-0.39	0.689
Benzo(a)pyrene metabolism	1	6	17	0.1667	-0.4	0.71
Peroxiredoxin 2 induced ovarian failure	1	6	13	0.1667	-0.4	0.671
Pilocytic astrocytoma	1	6	14	0.1667	-0.4	0.672
Somatic sex determination	1	6	15	0.1667	-0.4	0.662
Transcription factors regulate miRNAs related to cardiac hypertrophy	1	6	16	0.1667	-0.4	0.679
Proximal tubule transport	7	34	86	0.2059	-0.42	0.704
Cell differentiation - index	2	11	61	0.1818	-0.43	0.675
GPR40 pathway	2	11	20	0.1818	-0.43	0.677
Mammary gland development pathway - Puberty (Stage 2 of 4)	2	11	15	0.1818	-0.43	0.653
Osteoclast signaling	2	11	21	0.1818	-0.43	0.674
ncRNAs involved in Wnt signaling in hepatocellular carcinoma	15	70	96	0.2143	-0.44	0.646
Cell differentiation - expanded index	3	16	69	0.1875	-0.46	0.648
Interactome of polycomb repressive complex 2 (PRC2)	3	16	17	0.1875	-0.46	0.677
Metabolism of spingolipids in ER and Golgi apparatus	3	16	72	0.1875	-0.46	0.671
Nanomaterial induced apoptosis	3	16	31	0.1875	-0.46	0.623
G13 signaling pathway	6	30	39	0.2	-0.47	0.637
Complement system in neuronal development and plasticity	16	75	137	0.2133	-0.48	0.635
Interactions of natural killer cells in pancreatic cancer	4	21	43	0.1905	-0.5	0.627
miRNA regulation of p53 pathway in prostate cancer	4	21	37	0.1905	-0.5	0.613
Progeria-associated lipodystrophy	4	21	36	0.1905	-0.5	0.64
Notch signaling	7	35	48	0.2	-0.51	0.615
Alzheimer's disease	50	225	288	0.2222	-0.52	0.601
1q21.1 copy number variation syndrome	5	26	58	0.1923	-0.53	0.606
Angiotensin II receptor type 1 pathway	5	26	37	0.1923	-0.53	0.604
Ethanol effects on histone modifications	5	26	53	0.1923	-0.53	0.56
Nuclear receptors	5	26	44	0.1923	-0.53	0.579
White fat cell differentiation	5	26	35	0.1923	-0.53	0.612
Chromosomal and microsatellite instability in colorectal cancer	14	67	81	0.209	-0.54	0.616
Small cell lung cancer	18	85	104	0.2118	-0.54	0.596
Aripiprazole metabolic pathway	0	1	7	0	-0.56	0.612
COVID-19, thrombosis and anticoagulation	0	1	27	0	-0.56	0.61
Hormonal control of pubertal growth spurt	0	1	8	0	-0.56	0.596
Influenza A virus infection	0	1	16	0	-0.56	0.614
SCFA and skeletal muscle substrate metabolism	0	1	17	0	-0.56	0.609
Tyrosine metabolism	0	1	27	0	-0.56	0.612
Host-pathogen interaction of human coronaviruses - interferon induction	6	31	47	0.1935	-0.57	0.571
Classical pathway of steroidogenesis with glucocorticoid and mineralocorticoid metabolism	2	12	73	0.1667	-0.57	0.597
Familial hyperlipidemia type 2	2	12	36	0.1667	-0.57	0.537
Purine metabolism	2	12	94	0.1667	-0.57	0.58
RalA downstream regulated genes	2	12	13	0.1667	-0.57	0.6
Bile acids synthesis and enterohepatic circulation	1	7	18	0.1429	-0.58	0.529
Cellular proteostasis	1	7	15	0.1429	-0.58	0.553
DDX1 as a regulatory component of the Drosha microprocessor	1	7	8	0.1429	-0.58	0.599
Hypothetical craniofacial development pathway	1	7	11	0.1429	-0.58	0.518
Kynurenine pathway and links to cell senescence	3	17	56	0.1765	-0.58	0.559
Alzheimer's disease and miRNA effects	50	227	358	0.2203	-0.59	0.557
Mechanoregulation and pathology of YAP/TAZ via Hippo and non-Hippo mechanisms	7	36	47	0.1944	-0.6	0.581
Phosphoinositides metabolism	7	36	89	0.1944	-0.6	0.585
Pathogenic Escherichia coli infection	9	46	79	0.1957	-0.66	0.525
lncRNA in canonical Wnt signaling and colorectal cancer	16	78	102	0.2051	-0.66	0.498
Thyroid stimulating hormone (TSH) signaling pathway	12	60	67	0.2	-0.67	0.485
Wnt signaling	19	92	121	0.2065	-0.68	0.488
NAD+ biosynthetic pathways	3	18	37	0.1667	-0.7	0.482
Kennedy pathway from sphingolipids	2	13	35	0.1538	-0.7	0.489
miRNA targets in ECM and membrane receptors	4	23	46	0.1739	-0.71	0.465
BDNF-TrkB signaling	5	28	38	0.1786	-0.72	0.49
G1 to S cell cycle control	12	61	68	0.1967	-0.74	0.471
Sterol regulatory element-binding proteins (SREBP) signaling	12	61	77	0.1967	-0.74	0.444
ATR signaling	1	8	10	0.125	-0.74	0.513
Biotin metabolism, including IEMs	1	8	38	0.125	-0.74	0.513
Gene regulatory network modelling somitogenesis	1	8	13	0.125	-0.74	0.458
Molybdenum cofactor (Moco) biosynthesis	1	8	21	0.125	-0.74	0.413
NAD biosynthesis II (from tryptophan)	1	8	34	0.125	-0.74	0.434
Nicotine effect on dopaminergic neurons	1	8	31	0.125	-0.74	0.448
Nucleotide GPCRs	1	8	15	0.125	-0.74	0.43
Type III interferon signaling	1	8	11	0.125	-0.74	0.503
DNA IR-double strand breaks and cellular response via ATM	10	52	65	0.1923	-0.76	0.432
ATM signaling pathway	7	38	50	0.1842	-0.76	0.437
Development of ureteric collection system	8	43	63	0.186	-0.78	0.426
Butyrate-induced histone acetylation	0	2	11	0	-0.79	0.438
Conversion of angiotensinogen to angiotensin II	0	2	9	0	-0.79	0.499
Heroin metabolism	0	2	8	0	-0.79	0.52
Hypoxia-mediated EMT and stemness	0	2	6	0	-0.79	0.504
Metabolism of tetrahydrocannabinol (THC)	0	2	11	0	-0.79	0.476
Neurotransmitter disorders	0	2	27	0	-0.79	0.445
Nicotine effect on chromaffin cells	0	2	10	0	-0.79	0.519
Polyol pathway	0	2	17	0	-0.79	0.406
Secretion of hydrochloric acid in parietal cells	0	2	15	0	-0.79	0.42
Ultraconserved region 339 modulation of tumor suppressor microRNAs in cancer	0	2	6	0	-0.79	0.501
16p11.2 distal deletion syndrome	4	24	46	0.1667	-0.81	0.434
Host-pathogen interaction of human coronaviruses - apoptosis	3	19	34	0.1579	-0.81	0.393
Urea cycle and metabolism of amino groups	3	19	71	0.1579	-0.81	0.405
Initiation of transcription and translation elongation at the HIV-1 LTR	5	29	35	0.1724	-0.82	0.428
Dopaminergic neurogenesis	2	14	32	0.1429	-0.83	0.411
Glucuronidation	2	14	41	0.1429	-0.83	0.387
Interactions between LOXL4 and oxidative stress pathway	2	14	19	0.1429	-0.83	0.442
Metapathway biotransformation Phase I and II	24	118	191	0.2034	-0.86	0.391
Familial hyperlipidemia type 1	1	9	35	0.1111	-0.89	0.38
Genes targeted by miRNAs in adipocytes	1	9	19	0.1111	-0.89	0.36
Heme biosynthesis	1	9	28	0.1111	-0.89	0.395
Inclusion body myositis	1	9	27	0.1111	-0.89	0.382
Sulfation biotransformation reaction	1	9	29	0.1111	-0.89	0.364
Common pathways underlying drug addiction	4	25	50	0.16	-0.9	0.387
Host-pathogen interaction of human coronaviruses - autophagy	3	20	23	0.15	-0.91	0.379
Overview of interferons-mediated signaling pathway	3	20	38	0.15	-0.91	0.352
Purine metabolism and related disorders	3	20	139	0.15	-0.91	0.366
T cell receptor and co-stimulatory signaling	3	20	45	0.15	-0.91	0.341
Integrated cancer pathway	7	40	50	0.175	-0.92	0.332
Apoptosis modulation by HSP70	2	15	22	0.1333	-0.94	0.362
GABA receptor signaling	2	15	57	0.1333	-0.94	0.35
Mitochondrial gene expression	2	15	23	0.1333	-0.94	0.354
OSX and miRNAs in tooth development	2	15	39	0.1333	-0.94	0.33
Sudden infant death syndrome (SIDS) susceptibility pathways	22	111	182	0.1982	-0.96	0.338
Direct reversal repair	0	3	4	0	-0.96	0.162
Downregulation of ACE2 expression by SARS-CoV infection and SARS-CoV spike protein	0	3	8	0	-0.96	0.315
Ethylmalonic encephalopathy	0	3	20	0	-0.96	0.371
MicroRNA network associated with chronic lymphocytic leukemia	0	3	10	0	-0.96	0.351
Oxytocin signaling	0	3	10	0	-0.96	0.371
Soluble ACE2-mediated cell entry of SARS-CoV-2	0	3	7	0	-0.96	0.325
Vitamins A and D - action mechanisms	0	3	14	0	-0.96	0.337
Fragile X syndrome	18	93	133	0.1935	-0.98	0.303
Wnt signaling in kidney disease	5	31	39	0.1613	-0.99	0.31
ATM signaling in development and disease	7	41	49	0.1707	-1	0.291
Notch signaling pathway (Netpath)	9	51	62	0.1765	-1.02	0.309
Alternative pathway of fetal androgen synthesis	1	10	48	0.1	-1.02	0.285
Codeine and morphine metabolism	1	10	25	0.1	-1.02	0.303
Nitric oxide metabolism in cystic fibrosis	1	10	25	0.1	-1.02	0.324
SMC1/SMC3 role in DNA damage - Cornelia de Lange Syndrome	1	10	12	0.1	-1.02	0.346
Trans-sulfuration pathway	1	10	25	0.1	-1.02	0.295
Mammalian disorder of sexual development	2	16	29	0.125	-1.05	0.286
Pathways of nucleic acid metabolism and innate immune sensing	2	16	39	0.125	-1.05	0.264
GPCRs, class A rhodopsin-like	16	85	272	0.1882	-1.06	0.288
miRNA regulation of DNA damage response	13	71	106	0.1831	-1.07	0.306
Nucleotide excision repair	7	42	44	0.1667	-1.07	0.283
Translation factors	8	47	51	0.1702	-1.08	0.288
Cell migration and invasion through p75NTR	4	27	31	0.1481	-1.08	0.272
Trans-sulfuration and one-carbon metabolism	4	27	66	0.1481	-1.08	0.26
Type I interferon induction and signaling during SARS-CoV-2 infection	4	27	45	0.1481	-1.08	0.271
Immune response to tuberculosis	3	22	24	0.1364	-1.11	0.264
Arylamine metabolism	0	4	13	0	-1.11	0.286
Linoleic acid metabolism affected by coronavirus infection	0	4	28	0	-1.11	0.277
Nicotine metabolism in liver cells	0	4	18	0	-1.11	0.265
SARS-CoV-2 and angiotensin-converting enzyme 2 receptor: molecular mechanisms	0	4	14	0	-1.11	0.278
Serotonin receptor 2 and STAT3 signaling	0	4	6	0	-1.11	0.181
Sulindac metabolic pathway	0	4	11	0	-1.11	0.306
BMP2-WNT4-FOXO1 pathway in primary endometrial stromal cell differentiation	1	11	16	0.0909	-1.14	0.256
Fatty acid transporters	1	11	28	0.0909	-1.14	0.27
Omega-3 / omega-6 fatty acid synthesis	1	11	53	0.0909	-1.14	0.275
Omega-9 fatty acid synthesis	1	11	44	0.0909	-1.14	0.24
Energy metabolism	7	43	49	0.1628	-1.14	0.241
Parkinson's disease pathway	5	33	84	0.1515	-1.15	0.258
miR-509-3p alteration of YAP1/ECM axis	2	17	19	0.1176	-1.16	0.249
3q29 copy number variation syndrome	11	63	115	0.1746	-1.16	0.238
DNA damage response	11	63	78	0.1746	-1.16	0.257
One-carbon metabolism	4	28	58	0.1429	-1.17	0.26
Canonical and non-canonical Notch signaling	3	23	31	0.1304	-1.2	0.231
DNA mismatch repair	3	23	25	0.1304	-1.2	0.235
Envelope proteins and their potential roles in EDMD physiopathology	6	39	47	0.1538	-1.22	0.225
Oxidation by cytochrome P450	5	34	75	0.1471	-1.23	0.203
Amino acid metabolism pathway excerpt: histidine catabolism extension	0	5	23	0	-1.25	0.229
Biogenic amine synthesis	0	5	33	0	-1.25	0.206
Hfe effect on hepcidin production	0	5	8	0	-1.25	0.145
MED and pseudoachondroplasia genes	0	5	7	0	-1.25	0.108
Pentose phosphate metabolism	0	5	21	0	-1.25	0.199
Somatroph axis (GH) and its relationship to dietary restriction and aging	0	5	12	0	-1.25	0.206
Airway smooth muscle cell contraction	1	12	25	0.0833	-1.25	0.203
Familial hyperlipidemia type 4	1	12	36	0.0833	-1.25	0.233
Homologous recombination	1	12	14	0.0833	-1.25	0.213
Mammary gland development pathway - Embryonic development (Stage 1 of 4)	1	12	21	0.0833	-1.25	0.196
Nanoparticle triggered regulated necrosis	1	12	26	0.0833	-1.25	0.214
Fluoropyrimidine activity	4	29	58	0.1379	-1.25	0.203
Novel intracellular components of RIG-I-like receptor (RLR) pathway	9	55	64	0.1636	-1.28	0.205
Striated muscle contraction pathway	3	24	39	0.125	-1.29	0.212
Eukaryotic transcription initiation	5	35	42	0.1429	-1.31	0.213
Cannabinoid receptor signaling	2	19	54	0.1053	-1.35	0.183
GPCRs, class B secretin-like	1	13	24	0.0769	-1.36	0.166
Arachidonate epoxygenase / epoxide hydrolase	0	6	18	0	-1.36	0.163
Degradation pathway of sphingolipids, including diseases	0	6	41	0	-1.36	0.158
Krebs cycle disorders	0	6	34	0	-1.36	0.147
Liver X receptor pathway	0	6	12	0	-1.36	0.154
mir-124 predicted interactions with cell cycle and differentiation	0	6	8	0	-1.36	0.109
miRNA biogenesis	0	6	7	0	-1.36	0.111
Steroid biosynthesis	0	6	25	0	-1.36	0.177
Intraflagellar transport proteins binding to dynein	3	25	28	0.12	-1.37	0.153
Nucleotide excision repair in xeroderma pigmentosum	9	58	62	0.1552	-1.47	0.15
mBDNF and proBDNF regulation of GABA neurotransmission	2	21	40	0.0952	-1.53	0.141
Gastric cancer network 2	3	27	33	0.1111	-1.54	0.133
Glycosaminoglycan degradation	1	15	45	0.0667	-1.55	0.119
Pyrimidine metabolism and related diseases	1	15	97	0.0667	-1.55	0.118
Factors and pathways affecting insulin-like growth factor (IGF1)-Akt signaling	4	33	43	0.1212	-1.56	0.11
FBXL10 enhancement of MAP/ERK signaling in diffuse large B-cell lymphoma	4	33	36	0.1212	-1.56	0.088
One-carbon metabolism and related pathways	6	44	94	0.1364	-1.57	0.112
15q11.2 copy number variation syndrome	0	8	13	0	-1.58	0.069
Familial hyperlipidemia type 5	0	8	28	0	-1.58	0.092
Endoplasmic reticulum stress response in coronavirus infection	5	39	57	0.1282	-1.6	0.097
Dopamine metabolism	0	9	48	0	-1.67	0.083
Familial hyperlipidemia type 3	0	9	24	0	-1.67	0.106
Methionine metabolism leading to sulfur amino acids and related disorders	0	9	46	0	-1.67	0.093
Tamoxifen metabolism	0	9	37	0	-1.67	0.092
Constitutive androstane receptor pathway	2	23	34	0.087	-1.69	0.096
MECP2 and associated Rett syndrome	8	57	114	0.1404	-1.72	0.068
Histone modifications	9	63	68	0.1429	-1.76	0.062
Gastric cancer network 1	2	24	30	0.0833	-1.77	0.065
Parkin-ubiquitin proteasomal system pathway	9	64	75	0.1406	-1.81	0.081
Thermogenesis	12	80	140	0.15	-1.83	0.059
Pathways affected in adenoid cystic carcinoma	8	59	72	0.1356	-1.83	0.055
Vitamin B12 disorders	0	11	36	0	-1.85	0.067
Nucleotide metabolism	1	19	37	0.0526	-1.89	0.057
Pregnane X receptor pathway	2	26	35	0.0769	-1.92	0.046
Disorders of folate metabolism and transport	0	12	46	0	-1.93	0.041
Pyrimidine metabolism	11	77	140	0.1429	-1.95	0.061
Base excision repair	2	27	32	0.0741	-1.99	0.052
Cell cycle	17	109	124	0.156	-2	0.034
Estrogen metabolism	0	13	45	0	-2.01	0.042
Hedgehog signaling pathway Netpath	0	13	17	0	-2.01	0.037
Joubert syndrome	9	68	87	0.1324	-2.03	0.034
Synaptic vesicle pathway	3	34	59	0.0882	-2.04	0.044
22q11.2 copy number variation syndrome	16	105	225	0.1524	-2.05	0.035
Tumor suppressor activity of SMARCB1	2	28	35	0.0714	-2.06	0.044
Biomarkers for pyrimidine metabolism disorders	0	14	88	0	-2.09	0.044
H19 action Rb-E2F1 signaling and CDK-Beta-catenin activity	0	14	17	0	-2.09	0.019
Regulation of sister chromatid separation at the metaphase-anaphase transition	0	14	16	0	-2.09	0.032
Effect of progerin on genes involved in Hutchinson-Gilford progeria syndrome	1	23	30	0.0435	-2.18	0.022
Follicle stimulating hormone (FSH) signaling pathway	1	24	28	0.0417	-2.25	0.017
Glycosylation and related congenital defects	1	25	73	0.04	-2.32	0.015
DNA replication	3	41	50	0.0732	-2.47	0.017
DNA repair pathways, full network	15	111	125	0.1351	-2.53	0.014
mRNA processing	16	117	130	0.1368	-2.56	0.014
Wnt/beta-catenin signaling pathway in leukemia	0	22	29	0	-2.62	0.005
DNA IR-damage and cellular response via ATR	8	75	90	0.1067	-2.66	0.005
Cohesin complex - Cornelia de Lange syndrome	1	32	37	0.0313	-2.74	0.007
Ciliary landscape	31	200	215	0.155	-2.75	0.008
16p11.2 proximal deletion syndrome	6	66	152	0.0909	-2.8	0.006
Cytoplasmic ribosomal proteins	8	78	89	0.1026	-2.8	0.008
Genes related to primary cilium development (based on CRISPR)	11	97	104	0.1134	-2.87	0.004
Ciliopathies	21	152	184	0.1382	-2.88	0.005
Prader-Willi and Angelman syndrome	2	44	90	0.0455	-2.99	0.004
Retinoblastoma gene in cancer	8	84	98	0.0952	-3.06	0.001
Acrylamide biotransformation and exposure biomarkers	0	0	10	NaN%	NaN	0
Amino acid conjugation	0	0	7	NaN%	NaN	0
Biochemical pathways: part I	0	0	471	NaN%	NaN	0
Blood clotting and drug effects	0	0	13	NaN%	NaN	0
Colchicine metabolic pathway	0	0	5	NaN%	NaN	0
FABP4 in ovarian cancer	0	0	3	NaN%	NaN	0
Felbamate metabolism	0	0	12	NaN%	NaN	0
Glucose homeostasis	0	0	24	NaN%	NaN	0
Lidocaine metabolism	0	0	11	NaN%	NaN	0
Liver steatosis adverse outcome pathway	0	0	46	NaN%	NaN	0
Metabolism of dichloroethylene by CYP450	0	0	13	NaN%	NaN	0
Metabolism overview	0	0	116	NaN%	NaN	0
Meta pathway lipodystrophy, dyslipidemia and hyperlipidemia	0	0	13	NaN%	NaN	0
Mitochondrial complex I inhibition leading to chemical-induced Fanconi syndrome	0	0	21	NaN%	NaN	0
Modified nucleosides derived from tRNA as urinary cancer markers	0	0	21	NaN%	NaN	0
Ophthalmate biosynthesis in hepatocytes	0	0	10	NaN%	NaN	0
Phosphatidylcholine catabolism	0	0	32	NaN%	NaN	0
Role of carnosine in muscle contraction	0	0	14	NaN%	NaN	0

## Sheet: Phenion_RIVM3_adjPvalue020
Statistics results for Sun Dec 12 12:55:37 CET 2021
Dataset: J:\FHML_TGX\Danyel.Jennen\ProjectFolder\Projects\Filler-project\Phenion_RIVM\pathvisio\noflags\Phenion_RIVM_limma_OUTPUT_TABLE.pgex
Pathway directory: D:\wikipathways-20211110-gpml-Homo_sapiens
Gene database: D:\pathvisio-3.3.0\Hs_Derby_Ensembl_91.bridge
Criterion: [RIVM3_adj.P.Val] < 0.2
Calculation method: pathway-centric. Calculations are performed after mapping data to pathways.
Total data points (N): 8943
Data points meeting criterion (R): 129
Pathway	positive (r)	measured (n)	total	%	Z Score	p-value (permuted)
Overview of proinflammatory and profibrotic mediators	12	67	134	0.1791	11.35	0
Cytokines and inflammatory response	5	14	32	0.3571	10.76	0
SARS-CoV-2 innate immunity evasion and cell-specific immune response	10	59	92	0.1695	10.02	0
Photodynamic therapy-induced NF-kB survival signaling	6	29	36	0.2069	8.71	0
Network map of SARS-CoV-2 signaling pathway	15	165	324	0.0909	8.32	0
Lung fibrosis	7	45	85	0.1556	7.96	0
COVID-19 adverse outcome pathway	3	10	24	0.3	7.58	0
let-7 inhibition of ES cell reprogramming	2	5	17	0.4	7.23	0
Serine metabolism	2	6	43	0.3333	6.55	0
Resistin as a regulator of inflammation	4	27	34	0.1481	5.84	0
Antiviral and anti-inflammatory effects of Nrf2 on SARS-CoV-2 pathway	4	28	50	0.1429	5.71	0.001
Overview of nanoparticle effects	3	17	42	0.1765	5.61	0
Altered glycosylation of MUC1 in tumor microenvironment	2	9	10	0.2222	5.23	0.006
Pathogenesis of SARS-CoV-2 mediated by nsp9-nsp10 complex	2	9	34	0.2222	5.23	0.001
Vitamin D in inflammatory diseases	3	21	25	0.1429	4.94	0
Ebstein-Barr virus LMP1 signaling	3	22	25	0.1364	4.8	0
Bladder cancer	4	37	47	0.1081	4.79	0.003
Prostaglandin signaling	3	23	40	0.1304	4.67	0.003
Cells and molecules involved in local acute inflammatory response	2	11	19	0.1818	4.66	0.007
Glycine metabolism	1	3	19	0.3333	4.63	0.004
Thymic stromal lymphopoietin (TSLP) signaling pathway	4	42	49	0.0952	4.4	0.001
Burn wound healing	6	86	124	0.0698	4.32	0
Spinal cord injury	6	87	127	0.069	4.29	0.001
TLR4 signaling and tolerance	3	27	30	0.1111	4.22	0.003
FGF23 signaling in hypophosphatemic rickets and related disorders	2	13	28	0.1538	4.22	0.004
Hepatitis C and hepatocellular carcinoma	4	47	63	0.0851	4.07	0.003
IL-18 signaling pathway	10	217	288	0.0461	3.96	0
Ketone bodies synthesis and degradation	1	4	13	0.25	3.95	0.005
Toll-like receptor signaling pathway	5	76	117	0.0658	3.77	0.007
miRNAs involvement in the immune response in sepsis	3	32	69	0.0938	3.77	0.004
Imatinib and chronic myeloid leukemia	2	16	25	0.125	3.71	0.009
Small cell lung cancer	5	85	104	0.0588	3.45	0.003
Transcription factor regulation in adipogenesis	2	19	24	0.1053	3.32	0.012
Male infertility	5	89	150	0.0562	3.32	0.004
Oncostatin M signaling pathway	4	64	66	0.0625	3.24	0.015
Integrated cancer pathway	3	40	50	0.075	3.22	0.008
Chemokine signaling pathway	6	123	172	0.0488	3.22	0.005
CCL18 signaling pathway	3	41	177	0.0732	3.16	0.003
Prostaglandin synthesis and regulation	3	41	61	0.0732	3.16	0.012
TNF-related weak inducer of apoptosis (TWEAK) signaling pathway	3	41	45	0.0732	3.16	0.008
Malignant pleural mesothelioma	12	353	468	0.034	3.15	0.002
Somatic sex determination	1	6	15	0.1667	3.13	0.018
Steroid biosynthesis	1	6	25	0.1667	3.13	0.015
Interactions of natural killer cells in pancreatic cancer	2	21	43	0.0952	3.11	0.011
Oligodendrocyte specification and differentiation, leading to myelin components for CNS	2	21	46	0.0952	3.11	0.007
Relationship between inflammation, COX-2 and EGFR	2	23	29	0.087	2.92	0.024
DNA damage response (only ATM dependent)	5	103	118	0.0485	2.92	0.016
Folate metabolism	3	46	142	0.0652	2.9	0.013
Ketogenesis and ketolysis	1	7	27	0.1429	2.85	0.021
Macrophage markers	1	7	10	0.1429	2.85	0.059
Metastatic brain tumor	1	7	28	0.1429	2.85	0.018
Vitamin D metabolism	1	7	22	0.1429	2.85	0.015
EGFR tyrosine kinase inhibitor resistance	4	77	92	0.0519	2.77	0.017
Orexin receptor pathway	5	110	225	0.0455	2.75	0.016
Allograft Rejection	3	50	113	0.06	2.71	0.007
Regulation of toll-like receptor signaling pathway	5	112	153	0.0446	2.7	0.013
Matrix metalloproteinases	2	26	31	0.0769	2.68	0.023
Vitamin D-sensitive calcium signaling in depression	2	26	55	0.0769	2.68	0.019
Canonical NF-kB pathway	1	8	9	0.125	2.62	0.068
Osteoblast signaling	1	8	18	0.125	2.62	0.028
Supression of HMGB1 mediated inflammation by THBD	1	8	10	0.125	2.62	0.064
Hair follicle development: organogenesis - part 2 of 3	2	27	36	0.0741	2.6	0.029
Trans-sulfuration and one-carbon metabolism	2	27	66	0.0741	2.6	0.01
Novel intracellular components of RIG-I-like receptor (RLR) pathway	3	55	64	0.0545	2.5	0.021
lncRNA-mediated mechanisms of therapeutic resistance	1	9	14	0.1111	2.43	0.071
Cytosolic DNA-sensing pathway	3	57	77	0.0526	2.43	0.019
Non-genomic actions of 1,25 dihydroxyvitamin D3	3	57	97	0.0526	2.43	0.03
Neural crest cell migration during development	2	30	40	0.0667	2.4	0.036
Signal transduction through IL1R	2	30	34	0.0667	2.4	0.024
RAC1/PAK1/p38/MMP2 pathway	3	58	74	0.0517	2.39	0.016
Hepatitis B infection	5	127	155	0.0394	2.37	0.023
Cardiac progenitor differentiation	2	32	56	0.0625	2.28	0.045
AGE/RAGE pathway	3	61	67	0.0492	2.28	0.027
Development of pulmonary dendritic cells and macrophage subsets	1	10	14	0.1	2.27	0.085
IL-10 anti-inflammatory signaling pathway	1	10	19	0.1	2.27	0.06
Mammary gland development pathway - Involution (Stage 4 of 4)	1	10	13	0.1	2.27	0.088
Neural crest cell migration in cancer	2	33	43	0.0606	2.23	0.044
Nucleotide-binding oligomerization domain (NOD) pathway	2	33	43	0.0606	2.23	0.038
BMP2-WNT4-FOXO1 pathway in primary endometrial stromal cell differentiation	1	11	16	0.0909	2.13	0.089
Cancer immunotherapy by CTLA4 blockade	1	11	21	0.0909	2.13	0.066
FOXP3 in COVID-19	1	11	19	0.0909	2.13	0.07
Mammary gland development pathway - Puberty (Stage 2 of 4)	1	11	15	0.0909	2.13	0.109
Fibrin complement receptor 3 signaling pathway	2	35	47	0.0571	2.12	0.044
Vitamin B12 metabolism	2	35	118	0.0571	2.12	0.056
Clear cell renal cell carcinoma pathways	3	68	92	0.0441	2.06	0.037
Gastrin signaling pathway	4	106	115	0.0377	2.02	0.054
Classical pathway of steroidogenesis with glucocorticoid and mineralocorticoid metabolism	1	12	73	0.0833	2	0.052
Mammary gland development pathway - Embryonic development (Stage 1 of 4)	1	12	21	0.0833	2	0.084
MAPK and NFkB signaling pathways inhibited by Yersinia YopJ	1	12	13	0.0833	2	0.096
Nanoparticle triggered regulated necrosis	1	12	26	0.0833	2	0.04
ncRNAs involved in STAT3 signaling in hepatocellular carcinoma	1	12	19	0.0833	2	0.093
Neuroinflammation	1	12	31	0.0833	2	0.034
Acute viral myocarditis	3	71	110	0.0423	1.97	0.044
Apoptosis	3	75	88	0.04	1.87	0.044
IL-3 signaling pathway	2	42	50	0.0476	1.81	0.043
T-cell antigen receptor (TCR) pathway during Staphylococcus aureus infection	2	42	70	0.0476	1.81	0.084
PI3K-Akt signaling pathway	7	253	359	0.0277	1.79	0.05
Extracellular vesicles in the crosstalk of cardiac cells	1	14	30	0.0714	1.79	0.06
PPAR signaling pathway	2	43	76	0.0465	1.77	0.104
One-carbon metabolism and related pathways	2	44	94	0.0455	1.73	0.056
Breast cancer pathway	4	122	167	0.0328	1.71	0.065
Apoptosis modulation by HSP70	1	15	22	0.0667	1.7	0.128
Galanin receptor pathway	1	15	22	0.0667	1.7	0.14
MAP3K1 role in promoting and blocking gonadal determination	1	15	18	0.0667	1.7	0.108
MAPK pathway in congenital thyroid cancer	1	15	19	0.0667	1.7	0.126
TNF-alpha signaling pathway	3	82	97	0.0366	1.69	0.061
Development and heterogeneity of the ILC family	1	16	33	0.0625	1.61	0.08
Hypertrophy model	1	16	21	0.0625	1.61	0.143
Mammalian disorder of sexual development	1	16	29	0.0625	1.61	0.114
MFAP5 effect on permeability and motility of endothelial cells via cytoskeleton rearrangement	1	16	20	0.0625	1.61	0.124
Nanomaterial induced apoptosis	1	16	31	0.0625	1.61	0.095
PI3K/AKT/mTOR - VitD3 signaling	1	16	34	0.0625	1.61	0.063
Selective expression of chemokine receptors during T-cell polarization	1	16	30	0.0625	1.61	0.096
Glutathione metabolism	1	17	57	0.0588	1.54	0.063
PPAR-alpha pathway	1	17	28	0.0588	1.54	0.142
Serotonin receptor 4/6/7 and NR3C signaling	1	17	22	0.0588	1.54	0.13
Embryonic stem cell pluripotency pathways	3	89	123	0.0337	1.53	0.066
Hippo-Merlin signaling dysregulation	3	91	121	0.033	1.49	0.069
Epithelial to mesenchymal transition in colorectal cancer	4	136	163	0.0294	1.48	0.093
Nuclear receptors in lipid metabolism and toxicity	1	18	48	0.0556	1.46	0.057
Nonalcoholic fatty liver disease	4	137	170	0.0292	1.46	0.099
IL-4 signaling pathway	2	52	55	0.0385	1.46	0.067
Senescence and autophagy in cancer	3	95	112	0.0316	1.41	0.08
Host-pathogen interaction of human coronaviruses - apoptosis	1	19	34	0.0526	1.4	0.144
Ovarian infertility	1	19	33	0.0526	1.4	0.148
Physiological and pathological hypertrophy of the heart	1	19	27	0.0526	1.4	0.185
Regulation of apoptosis by parathyroid hormone-related protein	1	19	24	0.0526	1.4	0.154
STING pathway in Kawasaki-like disease and COVID-19	1	19	26	0.0526	1.4	0.165
Neuroinflammation and glutamatergic signaling	3	98	178	0.0306	1.35	0.129
Physico-chemical features and toxicity-associated pathways	2	56	78	0.0357	1.34	0.1
Eicosanoid metabolism via lipooxygenases (LOX)	1	20	70	0.05	1.34	0.096
Methionine de novo and salvage pathway	1	20	74	0.05	1.34	0.095
NAD metabolism in oncogene-induced senescence and mitochondrial dysfunction-associated senescence	1	20	46	0.05	1.34	0.065
TP53 network	1	20	23	0.05	1.34	0.165
T cell receptor and co-stimulatory signaling	1	20	45	0.05	1.34	0.065
Integrated breast cancer pathway	4	146	200	0.0274	1.33	0.106
Endometrial cancer	2	58	77	0.0345	1.29	0.105
Angiogenesis	1	21	25	0.0476	1.28	0.158
Mammary gland development pathway - Pregnancy and lactation (Stage 3 of 4)	1	21	42	0.0476	1.28	0.127
miRNA regulation of p53 pathway in prostate cancer	1	21	37	0.0476	1.28	0.172
T-cell activation SARS-CoV-2	2	59	98	0.0339	1.26	0.161
Thyroid stimulating hormone (TSH) signaling pathway	2	60	67	0.0333	1.23	0.095
7-oxo-C and 7-beta-HC pathways	1	22	60	0.0455	1.22	0.068
Photodynamic therapy-induced NFE2L2 (NRF2) survival signaling	1	22	24	0.0455	1.22	0.169
Wnt/beta-catenin signaling pathway in leukemia	1	22	29	0.0455	1.22	0.17
Unfolded protein response	1	23	28	0.0435	1.17	0.201
DNA damage response	2	63	78	0.0317	1.16	0.111
Non-small cell lung cancer	2	64	88	0.0313	1.13	0.137
Selenium micronutrient network	2	64	198	0.0313	1.13	0.381
Endothelin pathways	1	24	48	0.0417	1.12	0.148
IL-7 signaling pathway	1	24	26	0.0417	1.12	0.16
Regucalcin in proximal tubule epithelial kidney cells	1	24	68	0.0417	1.12	0.087
Striated muscle contraction pathway	1	24	39	0.0417	1.12	0.218
Sudden infant death syndrome (SIDS) susceptibility pathways	3	111	182	0.027	1.12	0.359
16p11.2 proximal deletion syndrome	2	66	152	0.0303	1.09	0.214
Glycerophospholipid biosynthetic pathway	1	25	107	0.04	1.07	0.181
Focal adhesion	4	167	201	0.024	1.04	0.427
Prolactin signaling pathway	2	68	79	0.0294	1.04	0.11
T-cell receptor (TCR) signaling pathway	2	68	93	0.0294	1.04	0.142
miRNAs involved in DNA damage response	1	26	70	0.0385	1.03	0.102
ncRNAs involved in Wnt signaling in hepatocellular carcinoma	2	70	96	0.0286	1	0.16
Alzheimer's disease	5	225	288	0.0222	0.99	0.267
Cell migration and invasion through p75NTR	1	27	31	0.037	0.99	0.228
Gastric cancer network 2	1	27	33	0.037	0.99	0.207
Melatonin metabolism and effects	1	27	64	0.037	0.99	0.09
Nanoparticle-mediated activation of receptor signaling	1	27	36	0.037	0.99	0.214
Oxidative stress response	1	27	35	0.037	0.99	0.225
Hair follicle development: cytodifferentiation - part 3 of 3	2	71	93	0.0282	0.98	0.138
miRNA regulation of DNA damage response	2	71	106	0.0282	0.98	0.19
Alzheimer's disease and miRNA effects	5	227	358	0.022	0.97	0.338
Genes controlling nephrogenesis	1	28	45	0.0357	0.95	0.266
Kisspeptin/kisspeptin receptor system in the ovary	1	28	49	0.0357	0.95	0.236
One-carbon metabolism	1	28	58	0.0357	0.95	0.133
Glioblastoma signaling pathways	2	73	88	0.0274	0.93	0.146
MicroRNAs in cardiomyocyte hypertrophy	2	73	109	0.0274	0.93	0.301
ErbB signaling pathway	2	74	101	0.027	0.91	0.238
Initiation of transcription and translation elongation at the HIV-1 LTR	1	29	35	0.0345	0.91	0.233
Microglia pathogen phagocytosis pathway	1	29	44	0.0345	0.91	0.263
NO/cGMP/PKG mediated neuroprotection	1	29	65	0.0345	0.91	0.091
Complement system in neuronal development and plasticity	2	75	137	0.0267	0.89	0.594
Corticotropin-releasing hormone signaling pathway	2	76	98	0.0263	0.87	0.317
G13 signaling pathway	1	30	39	0.0333	0.87	0.23
B cell receptor signaling pathway	2	77	99	0.026	0.85	0.414
lncRNA in canonical Wnt signaling and colorectal cancer	2	78	102	0.0256	0.83	0.545
Host-pathogen interaction of human coronaviruses - interferon induction	1	31	47	0.0323	0.83	0.28
Wnt signaling in kidney disease	1	31	39	0.0323	0.83	0.243
p38 MAPK signaling pathway	1	32	36	0.0313	0.8	0.208
Photodynamic therapy-induced HIF-1 survival signaling	1	32	38	0.0313	0.8	0.223
FBXL10 enhancement of MAP/ERK signaling in diffuse large B-cell lymphoma	1	33	36	0.0303	0.77	0.22
Glycolysis and gluconeogenesis	1	33	69	0.0303	0.77	0.253
Metabolic reprogramming in colon cancer	1	33	80	0.0303	0.77	0.444
Pancreatic adenocarcinoma pathway	2	82	97	0.0244	0.76	0.625
Wnt signaling pathway and pluripotency	2	82	106	0.0244	0.76	0.636
Apoptosis modulation and signaling	2	83	97	0.0241	0.74	0.642
Nephrotic syndrome	1	34	49	0.0294	0.73	0.306
Oxidation by cytochrome P450	1	34	75	0.0294	0.73	0.477
Osteoblast differentiation and related diseases	2	85	119	0.0235	0.71	0.604
Pluripotent stem cell differentiation pathway	1	35	64	0.0286	0.7	0.495
VEGFA-VEGFR2 signaling pathway	7	379	436	0.0185	0.67	0.53
Phosphoinositides metabolism	1	36	89	0.0278	0.67	0.693
Pre-implantation embryo	1	36	60	0.0278	0.67	0.627
Ras signaling	3	143	192	0.021	0.66	0.379
Fas ligand pathway and stress induction of heat shock proteins	1	37	48	0.027	0.64	0.358
Hedgehog signaling pathway	1	37	44	0.027	0.64	0.297
IL-5 signaling pathway	1	37	41	0.027	0.64	0.269
ATM signaling pathway	1	38	50	0.0263	0.62	0.659
Cholesterol metabolism with Bloch and Kandutsch-Russell pathways	1	38	97	0.0263	0.62	0.648
PDGF pathway	1	38	53	0.0263	0.62	0.76
Wnt signaling	2	92	121	0.0217	0.59	0.621
IL-2 signaling pathway	1	39	43	0.0256	0.59	0.488
IL-6 signaling pathway	1	39	45	0.0256	0.59	0.561
Aryl hydrocarbon receptor Netpath	1	40	57	0.025	0.56	0.977
GPCRs, other	1	41	114	0.0244	0.54	0.646
Interleukin-1 (IL-1) structural pathway	1	44	52	0.0227	0.46	0.999
Synaptic signaling pathways associated with autism spectrum disorder	1	44	55	0.0227	0.46	0.999
Wnt signaling pathway	1	44	52	0.0227	0.46	0.999
Adipogenesis	2	101	132	0.0198	0.46	0.635
Modulators of TCR signaling and T cell activation	1	45	66	0.0222	0.44	0.998
RANKL/RANK signaling pathway	1	48	58	0.0208	0.37	0.999
Ectoderm differentiation	2	107	145	0.0187	0.37	0.598
Regulation of actin cytoskeleton	2	108	160	0.0185	0.36	0.609
Focal adhesion: PI3K-Akt-mTOR-signaling pathway	4	233	305	0.0172	0.36	0.725
IL-1 signaling pathway	1	51	57	0.0196	0.31	0.999
Notch signaling pathway (Netpath)	1	51	62	0.0196	0.31	0.999
NRF2 pathway	2	112	145	0.0179	0.31	0.61
Nuclear receptors meta-pathway	4	239	339	0.0167	0.3	0.83
Angiopoietin-like protein 8 regulatory pathway	2	113	157	0.0177	0.29	0.639
Interferon type I signaling pathways	1	52	57	0.0192	0.29	0.999
TGF-beta signaling pathway	2	116	133	0.0172	0.26	0.613
mRNA processing	2	117	130	0.0171	0.24	0.629
Myometrial relaxation and contraction pathways	2	117	161	0.0171	0.24	0.7
Brain-derived neurotrophic factor (BDNF) signaling pathway	2	118	150	0.0169	0.23	0.647
MECP2 and associated Rett syndrome	1	57	114	0.0175	0.2	0.776
Glucocorticoid receptor pathway	1	59	73	0.0169	0.16	0.999
p53 transcriptional gene network	1	59	78	0.0169	0.16	0.999
Pathways affected in adenoid cystic carcinoma	1	59	72	0.0169	0.16	0.999
Vitamin D receptor pathway	2	124	188	0.0161	0.16	0.995
AMP-activated protein kinase (AMPK) signaling	1	60	78	0.0167	0.15	0.999
MAPK signaling pathway	3	193	258	0.0155	0.13	0.798
G1 to S cell cycle control	1	61	68	0.0164	0.13	0.999
Primary focal segmental glomerulosclerosis (FSGS)	1	61	77	0.0164	0.13	0.999
3q29 copy number variation syndrome	1	63	115	0.0159	0.1	0.897
Melanoma	1	63	78	0.0159	0.1	0.999
Neural crest differentiation	1	64	102	0.0156	0.08	0.996
Parkin-ubiquitin proteasomal system pathway	1	64	75	0.0156	0.08	0.999
Regulatory circuits of the STAT3 signaling pathway	1	64	79	0.0156	0.08	0.999
Chromosomal and microsatellite instability in colorectal cancer	1	67	81	0.0149	0.03	0.999
Head and neck squamous cell carcinoma	1	69	81	0.0145	0	0.999
Amino acid metabolism	1	72	205	0.0139	-0.04	0.999
Thyroid hormones production and peripheral downstream signaling effects	1	73	134	0.0137	-0.05	0.808
Circadian rhythm genes	2	144	209	0.0139	-0.05	0.998
Insulin signaling	2	145	162	0.0138	-0.06	0.978
Hippo signaling regulation pathways	1	75	104	0.0133	-0.08	0.994
Cytoplasmic ribosomal proteins	1	78	89	0.0128	-0.12	0.999
Amino acid conjugation of benzoic acid	0	1	15	0	-0.12	0.996
Aripiprazole metabolic pathway	0	1	7	0	-0.12	0.933
Caffeine and theobromine metabolism	0	1	18	0	-0.12	0.999
COVID-19, thrombosis and anticoagulation	0	1	27	0	-0.12	0.999
Hormonal control of pubertal growth spurt	0	1	8	0	-0.12	0.971
Influenza A virus infection	0	1	16	0	-0.12	0.999
SCFA and skeletal muscle substrate metabolism	0	1	17	0	-0.12	0.999
Tyrosine metabolism	0	1	27	0	-0.12	0.999
Biosynthesis and regeneration of tetrahydrobiopterin and catabolism of phenylalanine	0	2	38	0	-0.17	0.999
Butyrate-induced histone acetylation	0	2	11	0	-0.17	0.966
Conversion of angiotensinogen to angiotensin II	0	2	9	0	-0.17	0.911
Diclofenac metabolic pathway	0	2	12	0	-0.17	0.987
Evolocumab mechanism to reduce LDL cholesterol	0	2	5	0	-0.17	0.519
Gastric acid production	0	2	22	0	-0.17	0.999
Heroin metabolism	0	2	8	0	-0.17	0.874
HIPK2 in kidney fibrosis	0	2	8	0	-0.17	0.881
Hypoxia-mediated EMT and stemness	0	2	6	0	-0.17	0.689
Metabolism of tetrahydrocannabinol (THC)	0	2	11	0	-0.17	0.966
Mevalonate arm of cholesterol biosynthesis pathway with inhibitors	0	2	64	0	-0.17	0.999
Model for regulation of MSMP expression in cancer cells and its proangiogenic role in ovarian tumors	0	2	6	0	-0.17	0.681
Neurotransmitter disorders	0	2	27	0	-0.17	0.999
Nicotine effect on chromaffin cells	0	2	10	0	-0.17	0.953
PCSK9-mediated LDL receptor degradation	0	2	3	0	-0.17	0.131
Polyol pathway	0	2	17	0	-0.17	0.997
Secretion of hydrochloric acid in parietal cells	0	2	15	0	-0.17	0.993
Ultraconserved region 339 modulation of tumor suppressor microRNAs in cancer	0	2	6	0	-0.17	0.698
Retinoblastoma gene in cancer	1	84	98	0.0119	-0.19	0.975
Catalytic cycle of mammalian flavin-containing monooxygenases (FMOs)	0	3	14	0	-0.21	0.973
Direct reversal repair	0	3	4	0	-0.21	0.096
Downregulation of ACE2 expression by SARS-CoV infection and SARS-CoV spike protein	0	3	8	0	-0.21	0.668
Ethylmalonic encephalopathy	0	3	20	0	-0.21	0.999
MicroRNA network associated with chronic lymphocytic leukemia	0	3	10	0	-0.21	0.857
Oxytocin signaling	0	3	10	0	-0.21	0.839
Soluble ACE2-mediated cell entry of SARS-CoV-2	0	3	7	0	-0.21	0.535
Thyroxine (thyroid hormone) production	0	3	12	0	-0.21	0.942
Vitamins A and D - action mechanisms	0	3	14	0	-0.21	0.975
Aflatoxin B1 metabolism	0	4	16	0	-0.24	0.969
Arylamine metabolism	0	4	13	0	-0.24	0.877
Benzene metabolism	0	4	17	0	-0.24	0.988
Control of immune tolerance by vasoactive intestinal peptide	0	4	16	0	-0.24	0.97
eIF5A regulation in response to inhibition of the nuclear export system	0	4	6	0	-0.24	0.149
GABA metabolism (aka GHB)	0	4	42	0	-0.24	0.999
Linoleic acid metabolism affected by coronavirus infection	0	4	28	0	-0.24	0.999
Metabolism of alpha-linolenic acid	0	4	27	0	-0.24	0.999
miR-222 in exercise-induced cardiac growth	0	4	5	0	-0.24	0.07
Nicotine metabolism in liver cells	0	4	18	0	-0.24	0.986
Peroxisomal beta-oxidation of tetracosanoyl-CoA	0	4	17	0	-0.24	0.975
SARS-CoV-2 altering angiogenesis via NRP1	0	4	11	0	-0.24	0.763
SARS-CoV-2 and angiotensin-converting enzyme 2 receptor: molecular mechanisms	0	4	14	0	-0.24	0.928
Serotonin receptor 2 and STAT3 signaling	0	4	6	0	-0.24	0.132
Sulindac metabolic pathway	0	4	11	0	-0.24	0.742
Tgif disruption of Shh signaling	0	4	10	0	-0.24	0.634
Vitamin B6-dependent and responsive disorders	0	4	29	0	-0.24	0.999
Acetylcholine synthesis	0	5	18	0	-0.27	0.965
Amino acid metabolism pathway excerpt: histidine catabolism extension	0	5	23	0	-0.27	0.997
Biogenic amine synthesis	0	5	33	0	-0.27	0.999
Cell-type dependent selectivity of CCK2R signaling	0	5	26	0	-0.27	0.998
Cholesterol biosynthesis with skeletal dysplasias	0	5	23	0	-0.27	0.998
Drug induction of bile acid pathway	0	5	45	0	-0.27	0.999
Effects of nitric oxide	0	5	16	0	-0.27	0.9
Fluoroacetic acid toxicity	0	5	16	0	-0.27	0.901
FTO obesity variant mechanism	0	5	11	0	-0.27	0.578
Gamma-glutamyl cycle for the biosynthesis and degradation of glutathione, including diseases	0	5	24	0	-0.27	0.995
Glial cell differentiation	0	5	9	0	-0.27	0.317
Hfe effect on hepcidin production	0	5	8	0	-0.27	0.203
HIF1A and PPARG regulation of glycolysis	0	5	19	0	-0.27	0.974
Lamin A-processing pathway	0	5	8	0	-0.27	0.179
Lipid particles composition	0	5	21	0	-0.27	0.983
MED and pseudoachondroplasia genes	0	5	7	0	-0.27	0.095
miR-517 relationship with ARCN1 and USP1	0	5	7	0	-0.27	0.129
Pentose phosphate metabolism	0	5	21	0	-0.27	0.987
PTF1A related regulatory pathway	0	5	12	0	-0.27	0.671
Robo4 and VEGF signaling pathways crosstalk	0	5	7	0	-0.27	0.113
Somatroph axis (GH) and its relationship to dietary restriction and aging	0	5	12	0	-0.27	0.661
Somitogenesis in the context of spondylocostal dysostosis	0	5	10	0	-0.27	0.429
TCA cycle nutrient use and invasiveness of ovarian cancer	0	5	11	0	-0.27	0.56
7q11.23 copy number variation syndrome	1	92	149	0.0109	-0.29	0.612
Activation of NLRP3 inflammasome by SARS-CoV-2	0	6	10	0	-0.3	0.231
Arachidonate epoxygenase / epoxide hydrolase	0	6	18	0	-0.3	0.895
Benzo(a)pyrene metabolism	0	6	17	0	-0.3	0.86
Degradation pathway of sphingolipids, including diseases	0	6	41	0	-0.3	0.999
Eicosanoid metabolism via cytochrome P450 monooxygenases (CYP) pathway	0	6	23	0	-0.3	0.992
exRNA mechanism of action and biogenesis	0	6	8	0	-0.3	0.09
Fatty acid omega-oxidation	0	6	20	0	-0.3	0.96
Kinin-Kallikrein pathway	0	6	10	0	-0.3	0.208
Krebs cycle disorders	0	6	34	0	-0.3	0.999
Liver X receptor pathway	0	6	12	0	-0.3	0.44
MicroRNA for targeting cancer growth and vascularization in glioblastoma	0	6	10	0	-0.3	0.238
mir-124 predicted interactions with cell cycle and differentiation	0	6	8	0	-0.3	0.088
miRNA biogenesis	0	6	7	0	-0.3	0.073
Mitochondrial fatty acid synthesis pathway	0	6	21	0	-0.3	0.967
Peroxiredoxin 2 induced ovarian failure	0	6	13	0	-0.3	0.55
Phase I biotransformations, non P450	0	6	13	0	-0.3	0.576
Pilocytic astrocytoma	0	6	14	0	-0.3	0.651
Serotonin and anxiety-related events	0	6	16	0	-0.3	0.79
Transcription factors regulate miRNAs related to cardiac hypertrophy	0	6	16	0	-0.3	0.794
Bile acids synthesis and enterohepatic circulation	0	7	18	0	-0.32	0.792
Caloric restriction and aging	0	7	13	0	-0.32	0.376
Cellular proteostasis	0	7	15	0	-0.32	0.609
Cerebral organic acidurias, including diseases	0	7	46	0	-0.32	0.999
DDX1 as a regulatory component of the Drosha microprocessor	0	7	8	0	-0.32	0.071
EV release from cardiac cells and their functional effects	0	7	17	0	-0.32	0.736
Farnesoid X receptor pathway	0	7	21	0	-0.32	0.926
Folate-alcohol and cancer pathway hypotheses	0	7	24	0	-0.32	0.984
GPCRs, class C metabotropic glutamate, pheromone	0	7	15	0	-0.32	0.555
Hypothetical craniofacial development pathway	0	7	11	0	-0.32	0.192
Insulin signaling in adipocytes (diabetic condition)	0	7	12	0	-0.32	0.268
Insulin signaling in adipocytes (normal condition)	0	7	15	0	-0.32	0.547
Major receptors targeted by epinephrine and norepinephrine	0	7	34	0	-0.32	0.999
15q11.2 copy number variation syndrome	0	8	13	0	-0.34	0.206
ACE inhibitor pathway	0	8	29	0	-0.34	0.987
ATR signaling	0	8	10	0	-0.34	0.072
Biotin metabolism, including IEMs	0	8	38	0	-0.34	0.999
Dual hijack model of Vif in HIV infection	0	8	10	0	-0.34	0.102
EDA signaling in hair follicle development	0	8	15	0	-0.34	0.385
Ethanol metabolism production of ROS by CYP2E1	0	8	28	0	-0.34	0.991
Familial hyperlipidemia type 5	0	8	28	0	-0.34	0.986
Gene regulatory network modelling somitogenesis	0	8	13	0	-0.34	0.208
Hijack of ubiquitination by SARS-CoV-2	0	8	12	0	-0.34	0.154
LDLRAD4 and what we know about it	0	8	12	0	-0.34	0.165
Methylation pathways	0	8	15	0	-0.34	0.404
Mitochondrial complex II assembly	0	8	10	0	-0.34	0.089
Molybdenum cofactor (Moco) biosynthesis	0	8	21	0	-0.34	0.837
NAD biosynthesis II (from tryptophan)	0	8	34	0	-0.34	0.998
Nanomaterial-induced inflammasome activation	0	8	13	0	-0.34	0.208
Nicotine effect on dopaminergic neurons	0	8	31	0	-0.34	0.996
NIPBL role in DNA damage - Cornelia de Lange syndrome	0	8	9	0	-0.34	0.069
Nucleotide GPCRs	0	8	15	0	-0.34	0.364
SARS-CoV-2 and COVID-19 pathway	0	8	70	0	-0.34	0.999
SARS-CoV-2 B.1.1.7 variant antagonises innate immune activation	0	8	15	0	-0.34	0.385
Serotonin and anxiety	0	8	22	0	-0.34	0.879
Serotonin transporter activity	0	8	15	0	-0.34	0.412
Type III interferon signaling	0	8	11	0	-0.34	0.117
Acquired partial lipodystrophy / Barraquer-Simons syndrome	0	9	17	0	-0.36	0.391
Alanine and aspartate metabolism	0	9	66	0	-0.36	0.999
ApoE and miR-146 in inflammation and atherosclerosis	0	9	13	0	-0.36	0.129
Biomarkers for urea cycle disorders	0	9	51	0	-0.36	0.999
Bone morphogenic protein (BMP) signaling and regulation	0	9	13	0	-0.36	0.152
Cori cycle	0	9	53	0	-0.36	0.999
Dopamine metabolism	0	9	48	0	-0.36	0.999
Estrogen receptor pathway	0	9	16	0	-0.36	0.338
Familial hyperlipidemia type 1	0	9	35	0	-0.36	0.997
Familial hyperlipidemia type 3	0	9	24	0	-0.36	0.882
Genes targeted by miRNAs in adipocytes	0	9	19	0	-0.36	0.582
Heme biosynthesis	0	9	28	0	-0.36	0.964
Inclusion body myositis	0	9	27	0	-0.36	0.967
Interleukin-1 induced activation of NF-kB	0	9	13	0	-0.36	0.146
Irinotecan pathway	0	9	18	0	-0.36	0.478
Leptin and adiponectin	0	9	14	0	-0.36	0.186
Methionine metabolism leading to sulfur amino acids and related disorders	0	9	46	0	-0.36	0.999
NAD metabolism, sirtuins and aging	0	9	16	0	-0.36	0.308
Nod-like receptor (NLR) signaling pathway	0	9	11	0	-0.36	0.081
Non-homologous end joining	0	9	11	0	-0.36	0.079
Sulfation biotransformation reaction	0	9	29	0	-0.36	0.983
Tamoxifen metabolism	0	9	37	0	-0.36	0.998
Thiamine metabolic pathways	0	9	34	0	-0.36	0.997
Aerobic glycolysis	0	10	35	0	-0.38	0.991
Alternative pathway of fetal androgen synthesis	0	10	48	0	-0.38	0.999
Amplification and expansion of oncogenic pathways as metastatic traits	0	10	18	0	-0.38	0.362
Autosomal recessive osteopetrosis pathways	0	10	14	0	-0.38	0.119
Codeine and morphine metabolism	0	10	25	0	-0.38	0.818
Ganglio sphingolipid metabolism	0	10	56	0	-0.38	0.999
Genes associated with the development of rheumatoid arthritis	0	10	22	0	-0.38	0.666
Iron metabolism in placenta	0	10	15	0	-0.38	0.151
MFAP5-mediated ovarian cancer cell motility and invasiveness	0	10	18	0	-0.38	0.367
Monoamine GPCRs	0	10	43	0	-0.38	0.999
Nitric oxide metabolism in cystic fibrosis	0	10	25	0	-0.38	0.822
SMC1/SMC3 role in DNA damage - Cornelia de Lange Syndrome	0	10	12	0	-0.38	0.089
TCA cycle in senescence	0	10	30	0	-0.38	0.959
Trans-sulfuration pathway	0	10	25	0	-0.38	0.834
Transcriptional cascade regulating adipogenesis	0	10	14	0	-0.38	0.131
Valproic acid pathway	0	10	36	0	-0.38	0.995
Cell differentiation - index	0	11	61	0	-0.4	0.998
Fatty acid transporters	0	11	28	0	-0.4	0.886
Glycolysis in senescence	0	11	26	0	-0.4	0.798
GPR40 pathway	0	11	20	0	-0.4	0.354
Mevalonate arm of cholesterol biosynthesis pathway	0	11	55	0	-0.4	0.999
Omega-3 / omega-6 fatty acid synthesis	0	11	53	0	-0.4	0.999
Omega-9 fatty acid synthesis	0	11	44	0	-0.4	0.999
Osteoclast signaling	0	11	21	0	-0.4	0.432
Vitamin B12 disorders	0	11	36	0	-0.4	0.988
Airway smooth muscle cell contraction	0	12	25	0	-0.42	0.576
Aspirin and miRNAs	0	12	24	0	-0.42	0.519
Blood clotting cascade	0	12	27	0	-0.42	0.734
Cancer immunotherapy by PD-1 blockade	0	12	35	0	-0.42	0.967
Cholesterol biosynthesis pathway	0	12	32	0	-0.42	0.933
Deregulation of Rab and Rab effector genes in bladder cancer	0	12	17	0	-0.42	0.127
Disorders of folate metabolism and transport	0	12	46	0	-0.42	0.999
ERK pathway in Huntington's disease	0	12	17	0	-0.42	0.144
Familial hyperlipidemia type 2	0	12	36	0	-0.42	0.975
Familial hyperlipidemia type 4	0	12	36	0	-0.42	0.986
Homologous recombination	0	12	14	0	-0.42	0.097
Kallmann syndrome	0	12	40	0	-0.42	0.996
NAD+ metabolism	0	12	34	0	-0.42	0.945
Osteopontin signaling	0	12	14	0	-0.42	0.105
Purine metabolism	0	12	94	0	-0.42	0.749
RalA downstream regulated genes	0	12	13	0	-0.42	0.089
SRF and miRs in smooth muscle differentiation and proliferation	0	12	18	0	-0.42	0.161
Estrogen metabolism	0	13	45	0	-0.44	0.997
GPCRs, class B secretin-like	0	13	24	0	-0.44	0.416
Hedgehog signaling pathway Netpath	0	13	17	0	-0.44	0.115
ID signaling pathway	0	13	17	0	-0.44	0.112
Kennedy pathway from sphingolipids	0	13	35	0	-0.44	0.939
MYD88 distinct input-output pathway	0	13	20	0	-0.44	0.207
NOTCH1 regulation of endothelial cell calcification	0	13	18	0	-0.44	0.147
Regulation of Wnt / B-catenin signaling by small molecule compounds	0	13	33	0	-0.44	0.892
TCA cycle and deficiency of pyruvate dehydrogenase complex (PDHc)	0	13	37	0	-0.44	0.971
Biomarkers for pyrimidine metabolism disorders	0	14	88	0	-0.45	0.836
Complement activation	0	14	24	0	-0.45	0.271
Dopaminergic neurogenesis	0	14	32	0	-0.45	0.768
Glucuronidation	0	14	41	0	-0.45	0.989
H19 action Rb-E2F1 signaling and CDK-Beta-catenin activity	0	14	17	0	-0.45	0.119
Interactions between LOXL4 and oxidative stress pathway	0	14	19	0	-0.45	0.157
Leptin-insulin signaling overlap	0	14	20	0	-0.45	0.156
Metabolic pathway of LDL, HDL and TG, including diseases	0	14	34	0	-0.45	0.854
Mitochondrial long chain fatty acid beta-oxidation	0	14	24	0	-0.45	0.296
nsp1 from SARS-CoV-2 inhibits translation initiation in the host cell	0	14	21	0	-0.45	0.172
Regulation of sister chromatid separation at the metaphase-anaphase transition	0	14	16	0	-0.45	0.094
Small ligand GPCRs	0	14	25	0	-0.45	0.338
SREBF and miR33 in cholesterol and lipid homeostasis	0	14	19	0	-0.45	0.139
Cell cycle	1	109	124	0.0092	-0.46	0.634
Cysteine and methionine catabolism	0	15	74	0	-0.47	0.96
FOXA2 pathway	0	15	23	0	-0.47	0.2
GABA receptor signaling	0	15	57	0	-0.47	0.998
Glycosaminoglycan degradation	0	15	45	0	-0.47	0.987
Mitochondrial complex III assembly	0	15	19	0	-0.47	0.13
Mitochondrial gene expression	0	15	23	0	-0.47	0.195
OSX and miRNAs in tooth development	0	15	39	0	-0.47	0.932
PKC-gamma calcium signaling pathway in ataxia	0	15	29	0	-0.47	0.502
Pyrimidine metabolism and related diseases	0	15	97	0	-0.47	0.707
Riboflavin and CoQ disorders	0	15	59	0	-0.47	0.999
Transcriptional activation by NRF2 in response to phytochemicals	0	15	20	0	-0.47	0.131
Type II diabetes mellitus	0	15	28	0	-0.47	0.432
Canonical and non-canonical TGF-B signaling	0	16	18	0	-0.48	0.108
Cell differentiation - expanded index	0	16	69	0	-0.48	0.99
GDNF/RET signaling axis	0	16	24	0	-0.48	0.201
IL-9 signaling pathway	0	16	18	0	-0.48	0.122
Interactome of polycomb repressive complex 2 (PRC2)	0	16	17	0	-0.48	0.109
Metabolism of spingolipids in ER and Golgi apparatus	0	16	72	0	-0.48	0.981
Pathways of nucleic acid metabolism and innate immune sensing	0	16	39	0	-0.48	0.887
Proteoglycan biosynthesis	0	16	36	0	-0.48	0.778
Serotonin receptor 2 and ELK-SRF/GATA4 signaling	0	16	24	0	-0.48	0.168
TGF-beta signaling in thyroid cells for epithelial-mesenchymal transition	0	16	20	0	-0.48	0.147
BMP signaling in eyelid development	0	17	23	0	-0.5	0.166
Eicosanoid synthesis	0	17	57	0	-0.5	0.996
Globo sphingolipid metabolism	0	17	28	0	-0.5	0.264
Kynurenine pathway and links to cell senescence	0	17	56	0	-0.5	0.999
miR-509-3p alteration of YAP1/ECM axis	0	17	19	0	-0.5	0.136
TCA cycle (aka Krebs or citric acid cycle)	0	17	49	0	-0.5	0.983
Transcription co-factors SKI and SKIL protein partners	0	17	19	0	-0.5	0.143
Triacylglyceride synthesis	0	17	37	0	-0.5	0.73
Ebola virus pathway in host	1	114	141	0.0088	-0.51	0.639
4-hydroxytamoxifen, Dexamethasone, and Retinoic Acids Regulation of p27 Expression	0	18	31	0	-0.51	0.339
Fatty acid biosynthesis	0	18	43	0	-0.51	0.875
IL1 and megakaryocytes in obesity	0	18	26	0	-0.51	0.176
Inhibition of exosome biogenesis and secretion by Manumycin A in CRPC cells	0	18	19	0	-0.51	0.15
NAD+ biosynthetic pathways	0	18	37	0	-0.51	0.621
Purinergic signaling	0	18	96	0	-0.51	0.686
SARS coronavirus and innate immunity	0	18	33	0	-0.51	0.429
Cannabinoid receptor signaling	0	19	54	0	-0.53	0.986
Congenital generalized lipodystrophy (CGL)	0	19	31	0	-0.53	0.257
Disruption of postsynaptic signaling by CNV	0	19	35	0	-0.53	0.425
Hematopoietic stem cell gene regulation by GABP alpha/beta complex	0	19	26	0	-0.53	0.181
Nucleotide metabolism	0	19	37	0	-0.53	0.547
Statin inhibition of cholesterol production	0	19	50	0	-0.53	0.971
Urea cycle and metabolism of amino groups	0	19	71	0	-0.53	0.969
Differentiation of white and brown adipocyte	0	20	26	0	-0.54	0.179
Host-pathogen interaction of human coronaviruses - autophagy	0	20	23	0	-0.54	0.143
Inflammatory response pathway	0	20	34	0	-0.54	0.303
Overview of interferons-mediated signaling pathway	0	20	38	0	-0.54	0.472
Purine metabolism and related disorders	0	20	139	0	-0.54	0.611
Urea cycle and associated pathways	0	20	81	0	-0.54	0.809
Metapathway biotransformation Phase I and II	1	118	191	0.0085	-0.55	0.475
15q13.3 copy number variation syndrome	0	21	40	0	-0.56	0.529
Glycerolipids and glycerophospholipids	0	21	52	0	-0.56	0.933
Hippo-Yap signaling pathway	0	21	24	0	-0.56	0.163
mBDNF and proBDNF regulation of GABA neurotransmission	0	21	40	0	-0.56	0.524
MTHFR deficiency	0	21	60	0	-0.56	0.989
Nanoparticle triggered autophagic cell death	0	21	30	0	-0.56	0.191
Progeria-associated lipodystrophy	0	21	36	0	-0.56	0.333
Estrogen signaling pathway	0	22	26	0	-0.57	0.18
Immune response to tuberculosis	0	22	24	0	-0.57	0.169
S1P receptor signal transduction	0	22	26	0	-0.57	0.186
Sphingolipid metabolism overview	0	22	55	0	-0.57	0.947
Canonical and non-canonical Notch signaling	0	23	31	0	-0.58	0.213
Constitutive androstane receptor pathway	0	23	34	0	-0.58	0.257
DNA mismatch repair	0	23	25	0	-0.58	0.15
Effect of progerin on genes involved in Hutchinson-Gilford progeria syndrome	0	23	30	0	-0.58	0.223
Hypothesized pathways in pathogenesis of cardiovascular disease	0	23	27	0	-0.58	0.168
Intracellular trafficking proteins involved in CMT neuropathy	0	23	28	0	-0.58	0.198
miRNA targets in ECM and membrane receptors	0	23	46	0	-0.58	0.608
Monoamine transport	0	23	47	0	-0.58	0.679
NRF2-ARE regulation	0	23	24	0	-0.58	0.142
Peptide GPCRs	0	23	79	0	-0.58	0.818
RAS and bradykinin pathways in COVID-19	0	23	51	0	-0.58	0.807
Sphingolipid metabolism: integrated pathway	0	23	97	0	-0.58	0.664
16p11.2 distal deletion syndrome	0	24	46	0	-0.59	0.54
Fatty acid beta-oxidation	0	24	71	0	-0.59	0.917
FGFR3 signaling in chondrocyte proliferation and terminal differentiation	0	24	29	0	-0.59	0.214
Follicle stimulating hormone (FSH) signaling pathway	0	24	28	0	-0.59	0.195
Gastric cancer network 1	0	24	30	0	-0.59	0.215
Zinc homeostasis	0	24	39	0	-0.59	0.282
Common pathways underlying drug addiction	0	25	50	0	-0.61	0.641
Eicosanoid metabolism via cyclooxygenases (COX)	0	25	70	0	-0.61	0.913
EPO receptor signaling	0	25	27	0	-0.61	0.175
Glycosylation and related congenital defects	0	25	73	0	-0.61	0.867
IL-17 signaling pathway	0	25	33	0	-0.61	0.213
Intraflagellar transport proteins binding to dynein	0	25	28	0	-0.61	0.192
Photodynamic therapy-induced unfolded protein response	0	25	28	0	-0.61	0.197
Prostaglandin and leukotriene metabolism in senescence	0	25	57	0	-0.61	0.869
Type II interferon signaling (IFNG)	0	25	38	0	-0.61	0.259
1q21.1 copy number variation syndrome	0	26	58	0	-0.62	0.858
Angiotensin II receptor type 1 pathway	0	26	37	0	-0.62	0.253
Ethanol effects on histone modifications	0	26	53	0	-0.62	0.682
Extracellular vesicle-mediated signaling in recipient cells	0	26	31	0	-0.62	0.171
Lipid metabolism pathway	0	26	43	0	-0.62	0.309
Nuclear receptors	0	26	44	0	-0.62	0.356
Pregnane X receptor pathway	0	26	35	0	-0.62	0.244
Sphingolipid metabolism in senescence	0	26	49	0	-0.62	0.526
Vitamin A and carotenoid metabolism	0	26	65	0	-0.62	0.916
White fat cell differentiation	0	26	35	0	-0.62	0.224
Autophagy	0	27	33	0	-0.63	0.221
Base excision repair	0	27	32	0	-0.63	0.182
CAMKK2 pathway	0	27	143	0	-0.63	0.633
Familial partial lipodystrophy (FPLD)	0	27	44	0	-0.63	0.319
Interactions between immune cells and microRNAs in tumor microenvironment	0	27	52	0	-0.63	0.54
Prion disease pathway	0	27	36	0	-0.63	0.219
Type I interferon induction and signaling during SARS-CoV-2 infection	0	27	45	0	-0.63	0.345
BDNF-TrkB signaling	0	28	38	0	-0.64	0.245
Mitochondrial immune response to SARS-CoV-2	0	28	62	0	-0.64	0.83
Sphingolipid pathway	0	28	63	0	-0.64	0.839
Toll-like receptor signaling related to MyD88	0	28	32	0	-0.64	0.222
Tumor suppressor activity of SMARCB1	0	28	35	0	-0.64	0.221
Fluoropyrimidine activity	0	29	58	0	-0.65	0.64
Heart development	0	29	48	0	-0.65	0.339
Overview of leukocyte-intrinsic Hippo pathway functions	0	29	37	0	-0.65	0.204
Phosphodiesterases in neuronal function	0	29	66	0	-0.65	0.818
PI3K-AKT-mTOR signaling pathway and therapeutic opportunities	0	29	33	0	-0.65	0.212
Type 2 papillary renal cell carcinoma	0	29	41	0	-0.65	0.269
MAPK cascade	0	30	37	0	-0.66	0.234
Renin-angiotensin-aldosterone system (RAAS)	0	30	57	0	-0.66	0.563
Type I collagen synthesis in the context of osteogenesis imperfecta	0	30	36	0	-0.66	0.219
Mitochondrial complex IV assembly	0	31	40	0	-0.67	0.25
Oxysterols derived from cholesterol	0	31	112	0	-0.67	0.658
Tryptophan metabolism	0	31	140	0	-0.67	0.633
Amyotrophic lateral sclerosis (ALS)	0	32	56	0	-0.69	0.421
Cohesin complex - Cornelia de Lange syndrome	0	32	37	0	-0.69	0.238
Hepatocyte growth factor receptor signaling	0	32	35	0	-0.69	0.211
Neovascularisation processes	0	32	42	0	-0.69	0.282
Oxidative damage response	0	32	44	0	-0.69	0.262
Alpha 6 beta 4 signaling pathway	0	33	34	0	-0.7	0.196
Factors and pathways affecting insulin-like growth factor (IGF1)-Akt signaling	0	33	43	0	-0.7	0.257
Glycogen synthesis and degradation	0	33	54	0	-0.7	0.324
Influence of laminopathies on Wnt signaling	0	33	45	0	-0.7	0.278
Parkinson's disease pathway	0	33	84	0	-0.7	0.651
Splicing factor NOVA regulated synaptic proteins	0	33	44	0	-0.7	0.28
Aryl hydrocarbon receptor pathway	0	34	49	0	-0.71	0.301
Host-pathogen interaction of human coronaviruses - MAPK signaling	0	34	43	0	-0.71	0.293
Proximal tubule transport	0	34	86	0	-0.71	0.634
Synaptic vesicle pathway	0	34	59	0	-0.71	0.378
Eukaryotic transcription initiation	0	35	42	0	-0.72	0.292
Notch signaling	0	35	48	0	-0.72	0.284
Target of rapamycin (TOR) signaling	0	35	40	0	-0.72	0.244
Mechanoregulation and pathology of YAP/TAZ via Hippo and non-Hippo mechanisms	0	36	47	0	-0.73	0.285
Complement and coagulation cascades	0	38	63	0	-0.75	0.274
Endoplasmic reticulum stress response in coronavirus infection	0	39	57	0	-0.76	0.311
Envelope proteins and their potential roles in EDMD physiopathology	0	39	47	0	-0.76	0.309
Rett syndrome causing genes	0	39	60	0	-0.76	0.305
Ferroptosis	0	40	88	0	-0.77	0.548
Netrin-UNC5B signaling pathway	0	40	53	0	-0.77	0.288
ATM signaling in development and disease	0	41	49	0	-0.78	0.297
DNA replication	0	41	50	0	-0.78	0.288
Exercise-induced circadian regulation	0	41	49	0	-0.78	0.292
Interleukin-11 signaling pathway	0	41	45	0	-0.78	0.287
TYROBP causal network in microglia	0	41	61	0	-0.78	0.242
Microtubule cytoskeleton regulation	0	42	47	0	-0.79	0.292
Nucleotide excision repair	0	42	44	0	-0.79	0.269
Translation inhibitors in chronically activated PDGFRA cells	0	42	49	0	-0.79	0.322
Development of ureteric collection system	0	43	63	0	-0.8	0.222
Energy metabolism	0	43	49	0	-0.8	0.276
Neurodegeneration with brain iron accumulation (NBIA) subtypes pathway	0	43	77	0	-0.8	0.202
Prader-Willi and Angelman syndrome	0	44	90	0	-0.8	0.445
Pathogenic Escherichia coli infection	0	46	79	0	-0.82	0.16
TGF-beta receptor signaling	0	46	56	0	-0.82	0.275
Copper homeostasis	0	47	58	0	-0.83	0.277
Translation factors	0	47	51	0	-0.83	0.314
Apoptosis-related network due to altered Notch3 in ovarian cancer	0	49	54	0	-0.85	0.263
Cardiac hypertrophic response	0	49	61	0	-0.85	0.185
TGF-beta receptor signaling in skeletal dysplasias	0	50	60	0	-0.86	0.197
Arrhythmogenic right ventricular cardiomyopathy	0	51	81	0	-0.87	0.133
DNA IR-double strand breaks and cellular response via ATM	0	52	65	0	-0.87	0.138
Endochondral ossification with skeletal dysplasias	0	52	69	0	-0.87	0.11
Endochondral ossification	0	52	69	0	-0.87	0.11
Genotoxicity pathway	0	52	65	0	-0.87	0.135
Kit receptor signaling pathway	0	53	60	0	-0.88	0.166
Mitochondrial complex I assembly model OXPHOS system	0	53	61	0	-0.88	0.144
Overlap between signal transduction pathways contributing to LMNA laminopathies	0	53	73	0	-0.88	0.112
Nucleotide excision repair in xeroderma pigmentosum	0	58	62	0	-0.92	0.127
Oxidative phosphorylation	0	60	68	0	-0.94	0.113
Proteasome degradation	0	60	67	0	-0.94	0.095
Sterol regulatory element-binding proteins (SREBP) signaling	0	61	77	0	-0.95	0.108
Histone modifications	0	63	68	0	-0.96	0.102
Complement system	0	66	143	0	-0.99	0.438
Joubert syndrome	0	68	87	0	-1	0.131
G protein signaling pathways	0	69	97	0	-1.01	0.154
Leptin signaling pathway	0	74	77	0	-1.04	0.119
DNA IR-damage and cellular response via ATR	0	75	90	0	-1.05	0.141
Pyrimidine metabolism	0	77	140	0	-1.07	0.167
Thermogenesis	0	80	140	0	-1.09	0.128
Androgen receptor signaling pathway	0	83	90	0	-1.11	0.141
GPCRs, class A rhodopsin-like	0	85	272	0	-1.12	0.286
Ciliary landscape	1	200	215	0.005	-1.13	0.327
Integrin-mediated cell adhesion	0	87	102	0	-1.13	0.162
Fragile X syndrome	0	93	133	0	-1.17	0.102
Calcium regulation in cardiac cells	0	97	167	0	-1.2	0.136
Electron transport chain: OXPHOS system in mitochondria	0	97	119	0	-1.2	0.13
Genes related to primary cilium development (based on CRISPR)	0	97	104	0	-1.2	0.179
Endoderm differentiation	0	102	147	0	-1.23	0.106
22q11.2 copy number variation syndrome	0	105	225	0	-1.25	0.264
Mesodermal commitment pathway	0	108	154	0	-1.26	0.093
DNA repair pathways, full network	0	111	125	0	-1.28	0.092
EGF/EGFR signaling pathway	0	149	163	0	-1.49	0.126
Ciliopathies	0	152	184	0	-1.5	0.076
Acrylamide biotransformation and exposure biomarkers	0	0	10	NaN%	NaN	0
Amino acid conjugation	0	0	7	NaN%	NaN	0
Biochemical pathways: part I	0	0	471	NaN%	NaN	0
Blood clotting and drug effects	0	0	13	NaN%	NaN	0
Colchicine metabolic pathway	0	0	5	NaN%	NaN	0
FABP4 in ovarian cancer	0	0	3	NaN%	NaN	0
Felbamate metabolism	0	0	12	NaN%	NaN	0
Glucose homeostasis	0	0	24	NaN%	NaN	0
Lidocaine metabolism	0	0	11	NaN%	NaN	0
Liver steatosis adverse outcome pathway	0	0	46	NaN%	NaN	0
Metabolism of dichloroethylene by CYP450	0	0	13	NaN%	NaN	0
Metabolism overview	0	0	116	NaN%	NaN	0
Meta pathway lipodystrophy, dyslipidemia and hyperlipidemia	0	0	13	NaN%	NaN	0
Mitochondrial complex I inhibition leading to chemical-induced Fanconi syndrome	0	0	21	NaN%	NaN	0
Modified nucleosides derived from tRNA as urinary cancer markers	0	0	21	NaN%	NaN	0
Ophthalmate biosynthesis in hepatocytes	0	0	10	NaN%	NaN	0
Phosphatidylcholine catabolism	0	0	32	NaN%	NaN	0
Role of carnosine in muscle contraction	0	0	14	NaN%	NaN	0

## Sheet: Phenion_RIVM4_adjPvalue020
Statistics results for Sun Dec 12 12:58:50 CET 2021
Dataset: J:\FHML_TGX\Danyel.Jennen\ProjectFolder\Projects\Filler-project\Phenion_RIVM\pathvisio\noflags\Phenion_RIVM_limma_OUTPUT_TABLE.pgex
Pathway directory: D:\wikipathways-20211110-gpml-Homo_sapiens
Gene database: D:\pathvisio-3.3.0\Hs_Derby_Ensembl_91.bridge
Criterion: [RIVM4_adj.P.Val] < 0.2
Calculation method: pathway-centric. Calculations are performed after mapping data to pathways.
Total data points (N): 8943
Data points meeting criterion (R): 11
Pathway	positive (r)	measured (n)	total	%	Z Score	p-value (permuted)
Glycine metabolism	1	3	19	0.3333	16.41	0
Ketone bodies synthesis and degradation	1	4	13	0.25	14.2	0
Serine metabolism	1	6	43	0.1667	11.56	0
Ketogenesis and ketolysis	1	7	27	0.1429	10.69	0
Altered glycosylation of MUC1 in tumor microenvironment	1	9	10	0.1111	9.41	0.006
Pathogenesis of SARS-CoV-2 mediated by nsp9-nsp10 complex	1	9	34	0.1111	9.41	0
COVID-19 adverse outcome pathway	1	10	24	0.1	8.92	0.001
IL-10 anti-inflammatory signaling pathway	1	10	19	0.1	8.92	0.015
Cells and molecules involved in local acute inflammatory response	1	11	19	0.0909	8.49	0.012
FOXP3 in COVID-19	1	11	19	0.0909	8.49	0.004
Folate metabolism	2	46	142	0.0435	8.2	0
ncRNAs involved in STAT3 signaling in hepatocellular carcinoma	1	12	19	0.0833	8.12	0.01
Cytokines and inflammatory response	1	14	32	0.0714	7.5	0.004
Extracellular vesicles in the crosstalk of cardiac cells	1	14	30	0.0714	7.5	0.003
Galanin receptor pathway	1	15	22	0.0667	7.24	0.013
Development and heterogeneity of the ILC family	1	16	33	0.0625	7	0.006
Overview of nanoparticle effects	1	17	42	0.0588	6.78	0.002
Transcription factor regulation in adipogenesis	1	19	24	0.0526	6.4	0.008
Network map of SARS-CoV-2 signaling pathway	3	165	324	0.0182	6.27	0.001
NAD metabolism in oncogene-induced senescence and mitochondrial dysfunction-associated senescence	1	20	46	0.05	6.23	0.001
Vitamin D in inflammatory diseases	1	21	25	0.0476	6.07	0.015
Prostaglandin signaling	1	23	40	0.0435	5.79	0.018
Neuroinflammation and glutamatergic signaling	2	98	178	0.0204	5.45	0.005
Hair follicle development: organogenesis - part 2 of 3	1	27	36	0.037	5.32	0.027
Resistin as a regulator of inflammation	1	27	34	0.037	5.32	0.021
TLR4 signaling and tolerance	1	27	30	0.037	5.32	0.013
Trans-sulfuration and one-carbon metabolism	1	27	66	0.037	5.32	0.002
Antiviral and anti-inflammatory effects of Nrf2 on SARS-CoV-2 pathway	1	28	50	0.0357	5.21	0.021
One-carbon metabolism	1	28	58	0.0357	5.21	0.008
Photodynamic therapy-induced NF-kB survival signaling	1	29	36	0.0345	5.12	0.025
Signal transduction through IL1R	1	30	34	0.0333	5.02	0.02
miRNAs involvement in the immune response in sepsis	1	32	69	0.0313	4.85	0.006
Fibrin complement receptor 3 signaling pathway	1	35	47	0.0286	4.62	0.028
Pluripotent stem cell differentiation pathway	1	35	64	0.0286	4.62	0.02
Vitamin B12 metabolism	1	35	118	0.0286	4.62	0.002
IL-6 signaling pathway	1	39	45	0.0256	4.36	0.024
TNF-related weak inducer of apoptosis (TWEAK) signaling pathway	1	41	45	0.0244	4.24	0.026
Thymic stromal lymphopoietin (TSLP) signaling pathway	1	42	49	0.0238	4.18	0.034
One-carbon metabolism and related pathways	1	44	94	0.0227	4.08	0.013
Lung fibrosis	1	45	85	0.0222	4.03	0.027
Hepatitis C and hepatocellular carcinoma	1	47	63	0.0213	3.93	0.03
Cytosolic DNA-sensing pathway	1	57	77	0.0175	3.53	0.056
Non-genomic actions of 1,25 dihydroxyvitamin D3	1	57	97	0.0175	3.53	0.053
SARS-CoV-2 innate immunity evasion and cell-specific immune response	1	59	92	0.0169	3.46	0.057
Selenium micronutrient network	1	64	198	0.0156	3.3	0.007
Overview of proinflammatory and profibrotic mediators	1	67	134	0.0149	3.21	0.03
Clear cell renal cell carcinoma pathways	1	68	92	0.0147	3.18	0.056
T-cell receptor (TCR) signaling pathway	1	68	93	0.0147	3.18	0.066
Acute viral myocarditis	1	71	110	0.0141	3.1	0.063
Toll-like receptor signaling pathway	1	76	117	0.0132	2.98	0.074
EGFR tyrosine kinase inhibitor resistance	1	77	92	0.013	2.96	0.05
TNF-alpha signaling pathway	1	82	97	0.0122	2.85	0.068
Burn wound healing	1	86	124	0.0116	2.76	0.075
Spinal cord injury	1	87	127	0.0115	2.74	0.066
Male infertility	1	89	150	0.0112	2.71	0.082
Senescence and autophagy in cancer	1	95	112	0.0105	2.6	0.086
Adipogenesis	1	101	132	0.0099	2.5	0.079
Malignant pleural mesothelioma	2	353	468	0.0057	2.43	0.033
Orexin receptor pathway	1	110	225	0.0091	2.37	0.028
Sudden infant death syndrome (SIDS) susceptibility pathways	1	111	182	0.009	2.35	0.104
Regulation of toll-like receptor signaling pathway	1	112	153	0.0089	2.34	0.096
Myometrial relaxation and contraction pathways	1	117	161	0.0085	2.27	0.107
Hepatitis B infection	1	127	155	0.0079	2.15	0.098
Nonalcoholic fatty liver disease	1	137	170	0.0073	2.04	0.085
Circadian rhythm genes	1	144	209	0.0069	1.97	0.121
IL-18 signaling pathway	1	217	288	0.0046	1.44	0.167
Alzheimer's disease	1	225	288	0.0044	1.39	0.15
Alzheimer's disease and miRNA effects	1	227	358	0.0044	1.38	0.193
PI3K-Akt signaling pathway	1	253	359	0.004	1.25	0.19
Amino acid conjugation of benzoic acid	0	1	15	0	-0.04	0.999
Aripiprazole metabolic pathway	0	1	7	0	-0.04	0.952
Caffeine and theobromine metabolism	0	1	18	0	-0.04	0.999
COVID-19, thrombosis and anticoagulation	0	1	27	0	-0.04	0.999
Hormonal control of pubertal growth spurt	0	1	8	0	-0.04	0.97
Influenza A virus infection	0	1	16	0	-0.04	0.999
SCFA and skeletal muscle substrate metabolism	0	1	17	0	-0.04	0.999
Tyrosine metabolism	0	1	27	0	-0.04	0.999
Biosynthesis and regeneration of tetrahydrobiopterin and catabolism of phenylalanine	0	2	38	0	-0.05	0.999
Butyrate-induced histone acetylation	0	2	11	0	-0.05	0.976
Conversion of angiotensinogen to angiotensin II	0	2	9	0	-0.05	0.924
Diclofenac metabolic pathway	0	2	12	0	-0.05	0.981
Evolocumab mechanism to reduce LDL cholesterol	0	2	5	0	-0.05	0.529
Gastric acid production	0	2	22	0	-0.05	0.999
Heroin metabolism	0	2	8	0	-0.05	0.87
HIPK2 in kidney fibrosis	0	2	8	0	-0.05	0.863
Hypoxia-mediated EMT and stemness	0	2	6	0	-0.05	0.644
Metabolism of tetrahydrocannabinol (THC)	0	2	11	0	-0.05	0.964
Mevalonate arm of cholesterol biosynthesis pathway with inhibitors	0	2	64	0	-0.05	0.999
Model for regulation of MSMP expression in cancer cells and its proangiogenic role in ovarian tumors	0	2	6	0	-0.05	0.685
Neurotransmitter disorders	0	2	27	0	-0.05	0.999
Nicotine effect on chromaffin cells	0	2	10	0	-0.05	0.944
PCSK9-mediated LDL receptor degradation	0	2	3	0	-0.05	0.145
Polyol pathway	0	2	17	0	-0.05	0.998
Secretion of hydrochloric acid in parietal cells	0	2	15	0	-0.05	0.997
Ultraconserved region 339 modulation of tumor suppressor microRNAs in cancer	0	2	6	0	-0.05	0.68
Catalytic cycle of mammalian flavin-containing monooxygenases (FMOs)	0	3	14	0	-0.06	0.982
Direct reversal repair	0	3	4	0	-0.06	0.062
Downregulation of ACE2 expression by SARS-CoV infection and SARS-CoV spike protein	0	3	8	0	-0.06	0.672
Ethylmalonic encephalopathy	0	3	20	0	-0.06	0.997
MicroRNA network associated with chronic lymphocytic leukemia	0	3	10	0	-0.06	0.853
Oxytocin signaling	0	3	10	0	-0.06	0.845
Soluble ACE2-mediated cell entry of SARS-CoV-2	0	3	7	0	-0.06	0.504
Thyroxine (thyroid hormone) production	0	3	12	0	-0.06	0.931
Vitamins A and D - action mechanisms	0	3	14	0	-0.06	0.971
Aflatoxin B1 metabolism	0	4	16	0	-0.07	0.967
Arylamine metabolism	0	4	13	0	-0.07	0.896
Benzene metabolism	0	4	17	0	-0.07	0.973
Control of immune tolerance by vasoactive intestinal peptide	0	4	16	0	-0.07	0.96
eIF5A regulation in response to inhibition of the nuclear export system	0	4	6	0	-0.07	0.13
GABA metabolism (aka GHB)	0	4	42	0	-0.07	0.999
Linoleic acid metabolism affected by coronavirus infection	0	4	28	0	-0.07	0.999
Metabolism of alpha-linolenic acid	0	4	27	0	-0.07	0.999
miR-222 in exercise-induced cardiac growth	0	4	5	0	-0.07	0.036
Nicotine metabolism in liver cells	0	4	18	0	-0.07	0.988
Peroxisomal beta-oxidation of tetracosanoyl-CoA	0	4	17	0	-0.07	0.974
SARS-CoV-2 altering angiogenesis via NRP1	0	4	11	0	-0.07	0.759
SARS-CoV-2 and angiotensin-converting enzyme 2 receptor: molecular mechanisms	0	4	14	0	-0.07	0.926
Serotonin receptor 2 and STAT3 signaling	0	4	6	0	-0.07	0.112
Sulindac metabolic pathway	0	4	11	0	-0.07	0.759
Tgif disruption of Shh signaling	0	4	10	0	-0.07	0.659
Vitamin B6-dependent and responsive disorders	0	4	29	0	-0.07	0.999
Acetylcholine synthesis	0	5	18	0	-0.08	0.965
Amino acid metabolism pathway excerpt: histidine catabolism extension	0	5	23	0	-0.08	0.997
Biogenic amine synthesis	0	5	33	0	-0.08	0.999
Cell-type dependent selectivity of CCK2R signaling	0	5	26	0	-0.08	0.999
Cholesterol biosynthesis with skeletal dysplasias	0	5	23	0	-0.08	0.997
Drug induction of bile acid pathway	0	5	45	0	-0.08	0.999
Effects of nitric oxide	0	5	16	0	-0.08	0.906
Fluoroacetic acid toxicity	0	5	16	0	-0.08	0.9
FTO obesity variant mechanism	0	5	11	0	-0.08	0.544
Gamma-glutamyl cycle for the biosynthesis and degradation of glutathione, including diseases	0	5	24	0	-0.08	0.996
Glial cell differentiation	0	5	9	0	-0.08	0.245
Hfe effect on hepcidin production	0	5	8	0	-0.08	0.162
HIF1A and PPARG regulation of glycolysis	0	5	19	0	-0.08	0.974
Lamin A-processing pathway	0	5	8	0	-0.08	0.163
let-7 inhibition of ES cell reprogramming	0	5	17	0	-0.08	0.924
Lipid particles composition	0	5	21	0	-0.08	0.995
MED and pseudoachondroplasia genes	0	5	7	0	-0.08	0.08
miR-517 relationship with ARCN1 and USP1	0	5	7	0	-0.08	0.076
Pentose phosphate metabolism	0	5	21	0	-0.08	0.986
PTF1A related regulatory pathway	0	5	12	0	-0.08	0.633
Robo4 and VEGF signaling pathways crosstalk	0	5	7	0	-0.08	0.088
Somatroph axis (GH) and its relationship to dietary restriction and aging	0	5	12	0	-0.08	0.638
Somitogenesis in the context of spondylocostal dysostosis	0	5	10	0	-0.08	0.421
TCA cycle nutrient use and invasiveness of ovarian cancer	0	5	11	0	-0.08	0.528
Activation of NLRP3 inflammasome by SARS-CoV-2	0	6	10	0	-0.09	0.182
Arachidonate epoxygenase / epoxide hydrolase	0	6	18	0	-0.09	0.9
Benzo(a)pyrene metabolism	0	6	17	0	-0.09	0.861
Degradation pathway of sphingolipids, including diseases	0	6	41	0	-0.09	0.999
Eicosanoid metabolism via cytochrome P450 monooxygenases (CYP) pathway	0	6	23	0	-0.09	0.983
exRNA mechanism of action and biogenesis	0	6	8	0	-0.09	0.039
Fatty acid omega-oxidation	0	6	20	0	-0.09	0.957
Kinin-Kallikrein pathway	0	6	10	0	-0.09	0.206
Krebs cycle disorders	0	6	34	0	-0.09	0.999
Liver X receptor pathway	0	6	12	0	-0.09	0.424
MicroRNA for targeting cancer growth and vascularization in glioblastoma	0	6	10	0	-0.09	0.183
mir-124 predicted interactions with cell cycle and differentiation	0	6	8	0	-0.09	0.041
miRNA biogenesis	0	6	7	0	-0.09	0.017
Mitochondrial fatty acid synthesis pathway	0	6	21	0	-0.09	0.96
Peroxiredoxin 2 induced ovarian failure	0	6	13	0	-0.09	0.541
Phase I biotransformations, non P450	0	6	13	0	-0.09	0.521
Pilocytic astrocytoma	0	6	14	0	-0.09	0.642
Serotonin and anxiety-related events	0	6	16	0	-0.09	0.776
Somatic sex determination	0	6	15	0	-0.09	0.718
Steroid biosynthesis	0	6	25	0	-0.09	0.994
Transcription factors regulate miRNAs related to cardiac hypertrophy	0	6	16	0	-0.09	0.809
Bile acids synthesis and enterohepatic circulation	0	7	18	0	-0.09	0.794
Caloric restriction and aging	0	7	13	0	-0.09	0.326
Cellular proteostasis	0	7	15	0	-0.09	0.545
Cerebral organic acidurias, including diseases	0	7	46	0	-0.09	0.999
DDX1 as a regulatory component of the Drosha microprocessor	0	7	8	0	-0.09	0.009
EV release from cardiac cells and their functional effects	0	7	17	0	-0.09	0.693
Farnesoid X receptor pathway	0	7	21	0	-0.09	0.91
Folate-alcohol and cancer pathway hypotheses	0	7	24	0	-0.09	0.97
GPCRs, class C metabotropic glutamate, pheromone	0	7	15	0	-0.09	0.517
Hypothetical craniofacial development pathway	0	7	11	0	-0.09	0.116
Insulin signaling in adipocytes (diabetic condition)	0	7	12	0	-0.09	0.237
Insulin signaling in adipocytes (normal condition)	0	7	15	0	-0.09	0.574
Macrophage markers	0	7	10	0	-0.09	0.074
Major receptors targeted by epinephrine and norepinephrine	0	7	34	0	-0.09	0.999
Metastatic brain tumor	0	7	28	0	-0.09	0.994
Vitamin D metabolism	0	7	22	0	-0.09	0.942
15q11.2 copy number variation syndrome	0	8	13	0	-0.1	0.15
ACE inhibitor pathway	0	8	29	0	-0.1	0.991
ATR signaling	0	8	10	0	-0.1	0.019
Biotin metabolism, including IEMs	0	8	38	0	-0.1	0.999
Canonical NF-kB pathway	0	8	9	0	-0.1	0.006
Dual hijack model of Vif in HIV infection	0	8	10	0	-0.1	0.015
EDA signaling in hair follicle development	0	8	15	0	-0.1	0.32
Ethanol metabolism production of ROS by CYP2E1	0	8	28	0	-0.1	0.98
Familial hyperlipidemia type 5	0	8	28	0	-0.1	0.986
Gene regulatory network modelling somitogenesis	0	8	13	0	-0.1	0.163
Hijack of ubiquitination by SARS-CoV-2	0	8	12	0	-0.1	0.083
LDLRAD4 and what we know about it	0	8	12	0	-0.1	0.078
Methylation pathways	0	8	15	0	-0.1	0.333
Mitochondrial complex II assembly	0	8	10	0	-0.1	0.01
Molybdenum cofactor (Moco) biosynthesis	0	8	21	0	-0.1	0.799
NAD biosynthesis II (from tryptophan)	0	8	34	0	-0.1	0.999
Nanomaterial-induced inflammasome activation	0	8	13	0	-0.1	0.159
Nicotine effect on dopaminergic neurons	0	8	31	0	-0.1	0.995
NIPBL role in DNA damage - Cornelia de Lange syndrome	0	8	9	0	-0.1	0.005
Nucleotide GPCRs	0	8	15	0	-0.1	0.324
Osteoblast signaling	0	8	18	0	-0.1	0.611
SARS-CoV-2 and COVID-19 pathway	0	8	70	0	-0.1	0.999
SARS-CoV-2 B.1.1.7 variant antagonises innate immune activation	0	8	15	0	-0.1	0.34
Serotonin and anxiety	0	8	22	0	-0.1	0.882
Serotonin transporter activity	0	8	15	0	-0.1	0.337
Supression of HMGB1 mediated inflammation by THBD	0	8	10	0	-0.1	0.026
Type III interferon signaling	0	8	11	0	-0.1	0.04
Acquired partial lipodystrophy / Barraquer-Simons syndrome	0	9	17	0	-0.11	0.323
Alanine and aspartate metabolism	0	9	66	0	-0.11	0.999
ApoE and miR-146 in inflammation and atherosclerosis	0	9	13	0	-0.11	0.053
Biomarkers for urea cycle disorders	0	9	51	0	-0.11	0.999
Bone morphogenic protein (BMP) signaling and regulation	0	9	13	0	-0.11	0.063
Cori cycle	0	9	53	0	-0.11	0.999
Dopamine metabolism	0	9	48	0	-0.11	0.999
Estrogen receptor pathway	0	9	16	0	-0.11	0.3
Familial hyperlipidemia type 1	0	9	35	0	-0.11	0.998
Familial hyperlipidemia type 3	0	9	24	0	-0.11	0.838
Genes targeted by miRNAs in adipocytes	0	9	19	0	-0.11	0.517
Heme biosynthesis	0	9	28	0	-0.11	0.96
Inclusion body myositis	0	9	27	0	-0.11	0.948
Interleukin-1 induced activation of NF-kB	0	9	13	0	-0.11	0.058
Irinotecan pathway	0	9	18	0	-0.11	0.44
Leptin and adiponectin	0	9	14	0	-0.11	0.097
lncRNA-mediated mechanisms of therapeutic resistance	0	9	14	0	-0.11	0.098
Methionine metabolism leading to sulfur amino acids and related disorders	0	9	46	0	-0.11	0.999
NAD metabolism, sirtuins and aging	0	9	16	0	-0.11	0.239
Nod-like receptor (NLR) signaling pathway	0	9	11	0	-0.11	0.012
Non-homologous end joining	0	9	11	0	-0.11	0.011
Sulfation biotransformation reaction	0	9	29	0	-0.11	0.972
Tamoxifen metabolism	0	9	37	0	-0.11	0.998
Thiamine metabolic pathways	0	9	34	0	-0.11	0.997
Aerobic glycolysis	0	10	35	0	-0.11	0.994
Alternative pathway of fetal androgen synthesis	0	10	48	0	-0.11	0.999
Amplification and expansion of oncogenic pathways as metastatic traits	0	10	18	0	-0.11	0.263
Autosomal recessive osteopetrosis pathways	0	10	14	0	-0.11	0.037
Codeine and morphine metabolism	0	10	25	0	-0.11	0.826
Development of pulmonary dendritic cells and macrophage subsets	0	10	14	0	-0.11	0.046
Ganglio sphingolipid metabolism	0	10	56	0	-0.11	0.999
Genes associated with the development of rheumatoid arthritis	0	10	22	0	-0.11	0.615
Iron metabolism in placenta	0	10	15	0	-0.11	0.074
Mammary gland development pathway - Involution (Stage 4 of 4)	0	10	13	0	-0.11	0.016
MFAP5-mediated ovarian cancer cell motility and invasiveness	0	10	18	0	-0.11	0.26
Monoamine GPCRs	0	10	43	0	-0.11	0.999
Nitric oxide metabolism in cystic fibrosis	0	10	25	0	-0.11	0.811
SMC1/SMC3 role in DNA damage - Cornelia de Lange Syndrome	0	10	12	0	-0.11	0.01
TCA cycle in senescence	0	10	30	0	-0.11	0.949
Trans-sulfuration pathway	0	10	25	0	-0.11	0.8
Transcriptional cascade regulating adipogenesis	0	10	14	0	-0.11	0.038
Valproic acid pathway	0	10	36	0	-0.11	0.997
BMP2-WNT4-FOXO1 pathway in primary endometrial stromal cell differentiation	0	11	16	0	-0.12	0.06
Cancer immunotherapy by CTLA4 blockade	0	11	21	0	-0.12	0.363
Cell differentiation - index	0	11	61	0	-0.12	0.999
Fatty acid transporters	0	11	28	0	-0.12	0.856
Glycolysis in senescence	0	11	26	0	-0.12	0.764
GPR40 pathway	0	11	20	0	-0.12	0.293
Mammary gland development pathway - Puberty (Stage 2 of 4)	0	11	15	0	-0.12	0.028
Mevalonate arm of cholesterol biosynthesis pathway	0	11	55	0	-0.12	0.999
Omega-3 / omega-6 fatty acid synthesis	0	11	53	0	-0.12	0.999
Omega-9 fatty acid synthesis	0	11	44	0	-0.12	0.999
Osteoclast signaling	0	11	21	0	-0.12	0.353
Vitamin B12 disorders	0	11	36	0	-0.12	0.989
Airway smooth muscle cell contraction	0	12	25	0	-0.12	0.546
Aspirin and miRNAs	0	12	24	0	-0.12	0.441
Blood clotting cascade	0	12	27	0	-0.12	0.692
Cancer immunotherapy by PD-1 blockade	0	12	35	0	-0.12	0.961
Cholesterol biosynthesis pathway	0	12	32	0	-0.12	0.911
Classical pathway of steroidogenesis with glucocorticoid and mineralocorticoid metabolism	0	12	73	0	-0.12	0.999
Deregulation of Rab and Rab effector genes in bladder cancer	0	12	17	0	-0.12	0.041
Disorders of folate metabolism and transport	0	12	46	0	-0.12	0.998
ERK pathway in Huntington's disease	0	12	17	0	-0.12	0.038
Familial hyperlipidemia type 2	0	12	36	0	-0.12	0.976
Familial hyperlipidemia type 4	0	12	36	0	-0.12	0.98
Homologous recombination	0	12	14	0	-0.12	0.004
Kallmann syndrome	0	12	40	0	-0.12	0.994
Mammary gland development pathway - Embryonic development (Stage 1 of 4)	0	12	21	0	-0.12	0.216
MAPK and NFkB signaling pathways inhibited by Yersinia YopJ	0	12	13	0	-0.12	0.005
NAD+ metabolism	0	12	34	0	-0.12	0.958
Nanoparticle triggered regulated necrosis	0	12	26	0	-0.12	0.629
Neuroinflammation	0	12	31	0	-0.12	0.886
Osteopontin signaling	0	12	14	0	-0.12	0.01
Purine metabolism	0	12	94	0	-0.12	0.999
RalA downstream regulated genes	0	12	13	0	-0.12	0.012
SRF and miRs in smooth muscle differentiation and proliferation	0	12	18	0	-0.12	0.069
Estrogen metabolism	0	13	45	0	-0.13	0.999
FGF23 signaling in hypophosphatemic rickets and related disorders	0	13	28	0	-0.13	0.61
GPCRs, class B secretin-like	0	13	24	0	-0.13	0.308
Hedgehog signaling pathway Netpath	0	13	17	0	-0.13	0.022
ID signaling pathway	0	13	17	0	-0.13	0.023
Kennedy pathway from sphingolipids	0	13	35	0	-0.13	0.927
MYD88 distinct input-output pathway	0	13	20	0	-0.13	0.079
NOTCH1 regulation of endothelial cell calcification	0	13	18	0	-0.13	0.033
Regulation of Wnt / B-catenin signaling by small molecule compounds	0	13	33	0	-0.13	0.86
TCA cycle and deficiency of pyruvate dehydrogenase complex (PDHc)	0	13	37	0	-0.13	0.963
Biomarkers for pyrimidine metabolism disorders	0	14	88	0	-0.13	0.999
Complement activation	0	14	24	0	-0.13	0.208
Dopaminergic neurogenesis	0	14	32	0	-0.13	0.73
Glucuronidation	0	14	41	0	-0.13	0.973
H19 action Rb-E2F1 signaling and CDK-Beta-catenin activity	0	14	17	0	-0.13	0.01
Interactions between LOXL4 and oxidative stress pathway	0	14	19	0	-0.13	0.018
Leptin-insulin signaling overlap	0	14	20	0	-0.13	0.026
Metabolic pathway of LDL, HDL and TG, including diseases	0	14	34	0	-0.13	0.829
Mitochondrial long chain fatty acid beta-oxidation	0	14	24	0	-0.13	0.18
nsp1 from SARS-CoV-2 inhibits translation initiation in the host cell	0	14	21	0	-0.13	0.062
Regulation of sister chromatid separation at the metaphase-anaphase transition	0	14	16	0	-0.13	0.013
Small ligand GPCRs	0	14	25	0	-0.13	0.253
SREBF and miR33 in cholesterol and lipid homeostasis	0	14	19	0	-0.13	0.022
Apoptosis modulation by HSP70	0	15	22	0	-0.14	0.043
Cysteine and methionine catabolism	0	15	74	0	-0.14	0.999
FOXA2 pathway	0	15	23	0	-0.14	0.075
GABA receptor signaling	0	15	57	0	-0.14	0.999
Glycosaminoglycan degradation	0	15	45	0	-0.14	0.988
MAP3K1 role in promoting and blocking gonadal determination	0	15	18	0	-0.14	0.009
MAPK pathway in congenital thyroid cancer	0	15	19	0	-0.14	0.016
Mitochondrial complex III assembly	0	15	19	0	-0.14	0.02
Mitochondrial gene expression	0	15	23	0	-0.14	0.066
OSX and miRNAs in tooth development	0	15	39	0	-0.14	0.919
PKC-gamma calcium signaling pathway in ataxia	0	15	29	0	-0.14	0.372
Pyrimidine metabolism and related diseases	0	15	97	0	-0.14	0.999
Riboflavin and CoQ disorders	0	15	59	0	-0.14	0.999
Transcriptional activation by NRF2 in response to phytochemicals	0	15	20	0	-0.14	0.021
Type II diabetes mellitus	0	15	28	0	-0.14	0.338
Canonical and non-canonical TGF-B signaling	0	16	18	0	-0.14	0.011
Cell differentiation - expanded index	0	16	69	0	-0.14	0.999
GDNF/RET signaling axis	0	16	24	0	-0.14	0.058
Hypertrophy model	0	16	21	0	-0.14	0.023
IL-9 signaling pathway	0	16	18	0	-0.14	0.011
Imatinib and chronic myeloid leukemia	0	16	25	0	-0.14	0.084
Interactome of polycomb repressive complex 2 (PRC2)	0	16	17	0	-0.14	0.009
Mammalian disorder of sexual development	0	16	29	0	-0.14	0.283
Metabolism of spingolipids in ER and Golgi apparatus	0	16	72	0	-0.14	0.999
MFAP5 effect on permeability and motility of endothelial cells via cytoskeleton rearrangement	0	16	20	0	-0.14	0.017
Nanomaterial induced apoptosis	0	16	31	0	-0.14	0.419
Pathways of nucleic acid metabolism and innate immune sensing	0	16	39	0	-0.14	0.853
PI3K/AKT/mTOR - VitD3 signaling	0	16	34	0	-0.14	0.631
Proteoglycan biosynthesis	0	16	36	0	-0.14	0.723
Selective expression of chemokine receptors during T-cell polarization	0	16	30	0	-0.14	0.335
Serotonin receptor 2 and ELK-SRF/GATA4 signaling	0	16	24	0	-0.14	0.054
TGF-beta signaling in thyroid cells for epithelial-mesenchymal transition	0	16	20	0	-0.14	0.014
BMP signaling in eyelid development	0	17	23	0	-0.14	0.022
Eicosanoid synthesis	0	17	57	0	-0.14	0.998
Globo sphingolipid metabolism	0	17	28	0	-0.14	0.127
Glutathione metabolism	0	17	57	0	-0.14	0.998
Kynurenine pathway and links to cell senescence	0	17	56	0	-0.14	0.999
miR-509-3p alteration of YAP1/ECM axis	0	17	19	0	-0.14	0.01
PPAR-alpha pathway	0	17	28	0	-0.14	0.116
Serotonin receptor 4/6/7 and NR3C signaling	0	17	22	0	-0.14	0.013
TCA cycle (aka Krebs or citric acid cycle)	0	17	49	0	-0.14	0.983
Transcription co-factors SKI and SKIL protein partners	0	17	19	0	-0.14	0.011
Triacylglyceride synthesis	0	17	37	0	-0.14	0.688
4-hydroxytamoxifen, Dexamethasone, and Retinoic Acids Regulation of p27 Expression	0	18	31	0	-0.15	0.176
Fatty acid biosynthesis	0	18	43	0	-0.15	0.844
IL1 and megakaryocytes in obesity	0	18	26	0	-0.15	0.033
Inhibition of exosome biogenesis and secretion by Manumycin A in CRPC cells	0	18	19	0	-0.15	0.013
NAD+ biosynthetic pathways	0	18	37	0	-0.15	0.555
Nuclear receptors in lipid metabolism and toxicity	0	18	48	0	-0.15	0.961
Purinergic signaling	0	18	96	0	-0.15	0.999
SARS coronavirus and innate immunity	0	18	33	0	-0.15	0.274
Cannabinoid receptor signaling	0	19	54	0	-0.15	0.985
Congenital generalized lipodystrophy (CGL)	0	19	31	0	-0.15	0.098
Disruption of postsynaptic signaling by CNV	0	19	35	0	-0.15	0.288
Hematopoietic stem cell gene regulation by GABP alpha/beta complex	0	19	26	0	-0.15	0.025
Host-pathogen interaction of human coronaviruses - apoptosis	0	19	34	0	-0.15	0.216
Nucleotide metabolism	0	19	37	0	-0.15	0.422
Ovarian infertility	0	19	33	0	-0.15	0.183
Physiological and pathological hypertrophy of the heart	0	19	27	0	-0.15	0.033
Regulation of apoptosis by parathyroid hormone-related protein	0	19	24	0	-0.15	0.016
Statin inhibition of cholesterol production	0	19	50	0	-0.15	0.948
STING pathway in Kawasaki-like disease and COVID-19	0	19	26	0	-0.15	0.021
Urea cycle and metabolism of amino groups	0	19	71	0	-0.15	0.999
Differentiation of white and brown adipocyte	0	20	26	0	-0.16	0.021
Eicosanoid metabolism via lipooxygenases (LOX)	0	20	70	0	-0.16	0.999
Host-pathogen interaction of human coronaviruses - autophagy	0	20	23	0	-0.16	0.019
Inflammatory response pathway	0	20	34	0	-0.16	0.157
Methionine de novo and salvage pathway	0	20	74	0	-0.16	0.999
Overview of interferons-mediated signaling pathway	0	20	38	0	-0.16	0.376
Purine metabolism and related disorders	0	20	139	0	-0.16	0.999
TP53 network	0	20	23	0	-0.16	0.013
T cell receptor and co-stimulatory signaling	0	20	45	0	-0.16	0.773
Urea cycle and associated pathways	0	20	81	0	-0.16	0.999
15q13.3 copy number variation syndrome	0	21	40	0	-0.16	0.354
Angiogenesis	0	21	25	0	-0.16	0.021
Glycerolipids and glycerophospholipids	0	21	52	0	-0.16	0.919
Hippo-Yap signaling pathway	0	21	24	0	-0.16	0.01
Interactions of natural killer cells in pancreatic cancer	0	21	43	0	-0.16	0.554
Mammary gland development pathway - Pregnancy and lactation (Stage 3 of 4)	0	21	42	0	-0.16	0.496
mBDNF and proBDNF regulation of GABA neurotransmission	0	21	40	0	-0.16	0.36
miRNA regulation of p53 pathway in prostate cancer	0	21	37	0	-0.16	0.184
MTHFR deficiency	0	21	60	0	-0.16	0.99
Nanoparticle triggered autophagic cell death	0	21	30	0	-0.16	0.038
Oligodendrocyte specification and differentiation, leading to myelin components for CNS	0	21	46	0	-0.16	0.693
Progeria-associated lipodystrophy	0	21	36	0	-0.16	0.153
7-oxo-C and 7-beta-HC pathways	0	22	60	0	-0.16	0.983
Ebstein-Barr virus LMP1 signaling	0	22	25	0	-0.16	0.014
Estrogen signaling pathway	0	22	26	0	-0.16	0.014
Immune response to tuberculosis	0	22	24	0	-0.16	0.018
Photodynamic therapy-induced NFE2L2 (NRF2) survival signaling	0	22	24	0	-0.16	0.01
S1P receptor signal transduction	0	22	26	0	-0.16	0.011
Sphingolipid metabolism overview	0	22	55	0	-0.16	0.935
Wnt/beta-catenin signaling pathway in leukemia	0	22	29	0	-0.16	0.01
Canonical and non-canonical Notch signaling	0	23	31	0	-0.17	0.017
Constitutive androstane receptor pathway	0	23	34	0	-0.17	0.029
DNA mismatch repair	0	23	25	0	-0.17	0.013
Effect of progerin on genes involved in Hutchinson-Gilford progeria syndrome	0	23	30	0	-0.17	0.018
Hypothesized pathways in pathogenesis of cardiovascular disease	0	23	27	0	-0.17	0.017
Intracellular trafficking proteins involved in CMT neuropathy	0	23	28	0	-0.17	0.024
miRNA targets in ECM and membrane receptors	0	23	46	0	-0.17	0.502
Monoamine transport	0	23	47	0	-0.17	0.57
NRF2-ARE regulation	0	23	24	0	-0.17	0.013
Peptide GPCRs	0	23	79	0	-0.17	0.999
RAS and bradykinin pathways in COVID-19	0	23	51	0	-0.17	0.779
Relationship between inflammation, COX-2 and EGFR	0	23	29	0	-0.17	0.018
Sphingolipid metabolism: integrated pathway	0	23	97	0	-0.17	0.999
Unfolded protein response	0	23	28	0	-0.17	0.017
16p11.2 distal deletion syndrome	0	24	46	0	-0.17	0.402
Endothelin pathways	0	24	48	0	-0.17	0.515
Fatty acid beta-oxidation	0	24	71	0	-0.17	0.998
FGFR3 signaling in chondrocyte proliferation and terminal differentiation	0	24	29	0	-0.17	0.018
Follicle stimulating hormone (FSH) signaling pathway	0	24	28	0	-0.17	0.015
Gastric cancer network 1	0	24	30	0	-0.17	0.018
IL-7 signaling pathway	0	24	26	0	-0.17	0.014
Regucalcin in proximal tubule epithelial kidney cells	0	24	68	0	-0.17	0.991
Striated muscle contraction pathway	0	24	39	0	-0.17	0.081
Zinc homeostasis	0	24	39	0	-0.17	0.083
Common pathways underlying drug addiction	0	25	50	0	-0.18	0.515
Eicosanoid metabolism via cyclooxygenases (COX)	0	25	70	0	-0.18	0.994
EPO receptor signaling	0	25	27	0	-0.18	0.015
Glycerophospholipid biosynthetic pathway	0	25	107	0	-0.18	0.999
Glycosylation and related congenital defects	0	25	73	0	-0.18	0.997
IL-17 signaling pathway	0	25	33	0	-0.18	0.024
Intraflagellar transport proteins binding to dynein	0	25	28	0	-0.18	0.012
Photodynamic therapy-induced unfolded protein response	0	25	28	0	-0.18	0.014
Prostaglandin and leukotriene metabolism in senescence	0	25	57	0	-0.18	0.821
Type II interferon signaling (IFNG)	0	25	38	0	-0.18	0.045
1q21.1 copy number variation syndrome	0	26	58	0	-0.18	0.792
Angiotensin II receptor type 1 pathway	0	26	37	0	-0.18	0.021
Ethanol effects on histone modifications	0	26	53	0	-0.18	0.56
Extracellular vesicle-mediated signaling in recipient cells	0	26	31	0	-0.18	0.016
Lipid metabolism pathway	0	26	43	0	-0.18	0.097
Matrix metalloproteinases	0	26	31	0	-0.18	0.017
miRNAs involved in DNA damage response	0	26	70	0	-0.18	0.986
Nuclear receptors	0	26	44	0	-0.18	0.146
Pregnane X receptor pathway	0	26	35	0	-0.18	0.017
Sphingolipid metabolism in senescence	0	26	49	0	-0.18	0.342
Vitamin A and carotenoid metabolism	0	26	65	0	-0.18	0.951
Vitamin D-sensitive calcium signaling in depression	0	26	55	0	-0.18	0.668
White fat cell differentiation	0	26	35	0	-0.18	0.022
Autophagy	0	27	33	0	-0.18	0.031
Base excision repair	0	27	32	0	-0.18	0.011
CAMKK2 pathway	0	27	143	0	-0.18	0.999
Cell migration and invasion through p75NTR	0	27	31	0	-0.18	0.021
Familial partial lipodystrophy (FPLD)	0	27	44	0	-0.18	0.098
Gastric cancer network 2	0	27	33	0	-0.18	0.011
Interactions between immune cells and microRNAs in tumor microenvironment	0	27	52	0	-0.18	0.424
Melatonin metabolism and effects	0	27	64	0	-0.18	0.921
Nanoparticle-mediated activation of receptor signaling	0	27	36	0	-0.18	0.03
Oxidative stress response	0	27	35	0	-0.18	0.023
Prion disease pathway	0	27	36	0	-0.18	0.026
Type I interferon induction and signaling during SARS-CoV-2 infection	0	27	45	0	-0.18	0.128
BDNF-TrkB signaling	0	28	38	0	-0.19	0.029
Genes controlling nephrogenesis	0	28	45	0	-0.19	0.067
Kisspeptin/kisspeptin receptor system in the ovary	0	28	49	0	-0.19	0.173
Mitochondrial immune response to SARS-CoV-2	0	28	62	0	-0.19	0.774
Sphingolipid pathway	0	28	63	0	-0.19	0.832
Toll-like receptor signaling related to MyD88	0	28	32	0	-0.19	0.025
Tumor suppressor activity of SMARCB1	0	28	35	0	-0.19	0.02
Fluoropyrimidine activity	0	29	58	0	-0.19	0.515
Heart development	0	29	48	0	-0.19	0.105
Initiation of transcription and translation elongation at the HIV-1 LTR	0	29	35	0	-0.19	0.031
Microglia pathogen phagocytosis pathway	0	29	44	0	-0.19	0.048
NO/cGMP/PKG mediated neuroprotection	0	29	65	0	-0.19	0.809
Overview of leukocyte-intrinsic Hippo pathway functions	0	29	37	0	-0.19	0.022
Phosphodiesterases in neuronal function	0	29	66	0	-0.19	0.831
PI3K-AKT-mTOR signaling pathway and therapeutic opportunities	0	29	33	0	-0.19	0.023
Type 2 papillary renal cell carcinoma	0	29	41	0	-0.19	0.032
G13 signaling pathway	0	30	39	0	-0.19	0.011
MAPK cascade	0	30	37	0	-0.19	0.022
Neural crest cell migration during development	0	30	40	0	-0.19	0.022
Renin-angiotensin-aldosterone system (RAAS)	0	30	57	0	-0.19	0.34
Type I collagen synthesis in the context of osteogenesis imperfecta	0	30	36	0	-0.19	0.02
Host-pathogen interaction of human coronaviruses - interferon induction	0	31	47	0	-0.2	0.047
Mitochondrial complex IV assembly	0	31	40	0	-0.2	0.023
Oxysterols derived from cholesterol	0	31	112	0	-0.2	0.999
Tryptophan metabolism	0	31	140	0	-0.2	0.999
Wnt signaling in kidney disease	0	31	39	0	-0.2	0.024
Amyotrophic lateral sclerosis (ALS)	0	32	56	0	-0.2	0.177
Cardiac progenitor differentiation	0	32	56	0	-0.2	0.173
Cohesin complex - Cornelia de Lange syndrome	0	32	37	0	-0.2	0.023
Hepatocyte growth factor receptor signaling	0	32	35	0	-0.2	0.02
Neovascularisation processes	0	32	42	0	-0.2	0.027
Oxidative damage response	0	32	44	0	-0.2	0.021
p38 MAPK signaling pathway	0	32	36	0	-0.2	0.022
Photodynamic therapy-induced HIF-1 survival signaling	0	32	38	0	-0.2	0.025
Alpha 6 beta 4 signaling pathway	0	33	34	0	-0.2	0.027
Factors and pathways affecting insulin-like growth factor (IGF1)-Akt signaling	0	33	43	0	-0.2	0.029
FBXL10 enhancement of MAP/ERK signaling in diffuse large B-cell lymphoma	0	33	36	0	-0.2	0.021
Glycogen synthesis and degradation	0	33	54	0	-0.2	0.075
Glycolysis and gluconeogenesis	0	33	69	0	-0.2	0.677
Influence of laminopathies on Wnt signaling	0	33	45	0	-0.2	0.027
Metabolic reprogramming in colon cancer	0	33	80	0	-0.2	0.942
Neural crest cell migration in cancer	0	33	43	0	-0.2	0.024
Nucleotide-binding oligomerization domain (NOD) pathway	0	33	43	0	-0.2	0.027
Parkinson's disease pathway	0	33	84	0	-0.2	0.984
Splicing factor NOVA regulated synaptic proteins	0	33	44	0	-0.2	0.028
Aryl hydrocarbon receptor pathway	0	34	49	0	-0.21	0.028
Host-pathogen interaction of human coronaviruses - MAPK signaling	0	34	43	0	-0.21	0.019
Nephrotic syndrome	0	34	49	0	-0.21	0.037
Oxidation by cytochrome P450	0	34	75	0	-0.21	0.806
Proximal tubule transport	0	34	86	0	-0.21	0.978
Synaptic vesicle pathway	0	34	59	0	-0.21	0.165
Eukaryotic transcription initiation	0	35	42	0	-0.21	0.029
Notch signaling	0	35	48	0	-0.21	0.037
Target of rapamycin (TOR) signaling	0	35	40	0	-0.21	0.028
Mechanoregulation and pathology of YAP/TAZ via Hippo and non-Hippo mechanisms	0	36	47	0	-0.21	0.013
Phosphoinositides metabolism	0	36	89	0	-0.21	0.961
Pre-implantation embryo	0	36	60	0	-0.21	0.09
Bladder cancer	0	37	47	0	-0.21	0.025
Fas ligand pathway and stress induction of heat shock proteins	0	37	48	0	-0.21	0.029
Hedgehog signaling pathway	0	37	44	0	-0.21	0.029
IL-5 signaling pathway	0	37	41	0	-0.21	0.017
ATM signaling pathway	0	38	50	0	-0.22	0.022
Cholesterol metabolism with Bloch and Kandutsch-Russell pathways	0	38	97	0	-0.22	0.988
Complement and coagulation cascades	0	38	63	0	-0.22	0.092
PDGF pathway	0	38	53	0	-0.22	0.036
Endoplasmic reticulum stress response in coronavirus infection	0	39	57	0	-0.22	0.044
Envelope proteins and their potential roles in EDMD physiopathology	0	39	47	0	-0.22	0.027
IL-2 signaling pathway	0	39	43	0	-0.22	0.024
Rett syndrome causing genes	0	39	60	0	-0.22	0.044
Aryl hydrocarbon receptor Netpath	0	40	57	0	-0.22	0.029
Ferroptosis	0	40	88	0	-0.22	0.811
Integrated cancer pathway	0	40	50	0	-0.22	0.03
Netrin-UNC5B signaling pathway	0	40	53	0	-0.22	0.037
ATM signaling in development and disease	0	41	49	0	-0.23	0.031
CCL18 signaling pathway	0	41	177	0	-0.23	0.999
DNA replication	0	41	50	0	-0.23	0.03
Exercise-induced circadian regulation	0	41	49	0	-0.23	0.037
GPCRs, other	0	41	114	0	-0.23	0.997
Interleukin-11 signaling pathway	0	41	45	0	-0.23	0.032
Prostaglandin synthesis and regulation	0	41	61	0	-0.23	0.034
TYROBP causal network in microglia	0	41	61	0	-0.23	0.034
IL-3 signaling pathway	0	42	50	0	-0.23	0.029
Microtubule cytoskeleton regulation	0	42	47	0	-0.23	0.022
Nucleotide excision repair	0	42	44	0	-0.23	0.015
T-cell antigen receptor (TCR) pathway during Staphylococcus aureus infection	0	42	70	0	-0.23	0.087
Translation inhibitors in chronically activated PDGFRA cells	0	42	49	0	-0.23	0.028
Development of ureteric collection system	0	43	63	0	-0.23	0.052
Energy metabolism	0	43	49	0	-0.23	0.035
Neurodegeneration with brain iron accumulation (NBIA) subtypes pathway	0	43	77	0	-0.23	0.216
PPAR signaling pathway	0	43	76	0	-0.23	0.184
Interleukin-1 (IL-1) structural pathway	0	44	52	0	-0.23	0.025
Prader-Willi and Angelman syndrome	0	44	90	0	-0.23	0.583
Synaptic signaling pathways associated with autism spectrum disorder	0	44	55	0	-0.23	0.032
Wnt signaling pathway	0	44	52	0	-0.23	0.029
Modulators of TCR signaling and T cell activation	0	45	66	0	-0.24	0.038
Pathogenic Escherichia coli infection	0	46	79	0	-0.24	0.124
TGF-beta receptor signaling	0	46	56	0	-0.24	0.041
Copper homeostasis	0	47	58	0	-0.24	0.035
Translation factors	0	47	51	0	-0.24	0.033
RANKL/RANK signaling pathway	0	48	58	0	-0.24	0.032
Apoptosis-related network due to altered Notch3 in ovarian cancer	0	49	54	0	-0.25	0.028
Cardiac hypertrophic response	0	49	61	0	-0.25	0.045
Allograft Rejection	0	50	113	0	-0.25	0.914
TGF-beta receptor signaling in skeletal dysplasias	0	50	60	0	-0.25	0.042
Arrhythmogenic right ventricular cardiomyopathy	0	51	81	0	-0.25	0.054
IL-1 signaling pathway	0	51	57	0	-0.25	0.042
Notch signaling pathway (Netpath)	0	51	62	0	-0.25	0.038
DNA IR-double strand breaks and cellular response via ATM	0	52	65	0	-0.25	0.04
Endochondral ossification with skeletal dysplasias	0	52	69	0	-0.25	0.044
Endochondral ossification	0	52	69	0	-0.25	0.044
Genotoxicity pathway	0	52	65	0	-0.25	0.04
IL-4 signaling pathway	0	52	55	0	-0.25	0.033
Interferon type I signaling pathways	0	52	57	0	-0.25	0.036
Kit receptor signaling pathway	0	53	60	0	-0.26	0.038
Mitochondrial complex I assembly model OXPHOS system	0	53	61	0	-0.26	0.038
Overlap between signal transduction pathways contributing to LMNA laminopathies	0	53	73	0	-0.26	0.044
Novel intracellular components of RIG-I-like receptor (RLR) pathway	0	55	64	0	-0.26	0.038
Physico-chemical features and toxicity-associated pathways	0	56	78	0	-0.26	0.044
MECP2 and associated Rett syndrome	0	57	114	0	-0.27	0.573
Endometrial cancer	0	58	77	0	-0.27	0.044
Nucleotide excision repair in xeroderma pigmentosum	0	58	62	0	-0.27	0.029
RAC1/PAK1/p38/MMP2 pathway	0	58	74	0	-0.27	0.04
Glucocorticoid receptor pathway	0	59	73	0	-0.27	0.059
p53 transcriptional gene network	0	59	78	0	-0.27	0.059
Pathways affected in adenoid cystic carcinoma	0	59	72	0	-0.27	0.042
T-cell activation SARS-CoV-2	0	59	98	0	-0.27	0.105
AMP-activated protein kinase (AMPK) signaling	0	60	78	0	-0.27	0.049
Oxidative phosphorylation	0	60	68	0	-0.27	0.036
Proteasome degradation	0	60	67	0	-0.27	0.045
Thyroid stimulating hormone (TSH) signaling pathway	0	60	67	0	-0.27	0.035
AGE/RAGE pathway	0	61	67	0	-0.28	0.042
G1 to S cell cycle control	0	61	68	0	-0.28	0.029
Primary focal segmental glomerulosclerosis (FSGS)	0	61	77	0	-0.28	0.041
Sterol regulatory element-binding proteins (SREBP) signaling	0	61	77	0	-0.28	0.053
3q29 copy number variation syndrome	0	63	115	0	-0.28	0.231
DNA damage response	0	63	78	0	-0.28	0.04
Histone modifications	0	63	68	0	-0.28	0.043
Melanoma	0	63	78	0	-0.28	0.041
Neural crest differentiation	0	64	102	0	-0.28	0.066
Non-small cell lung cancer	0	64	88	0	-0.28	0.051
Oncostatin M signaling pathway	0	64	66	0	-0.28	0.046
Parkin-ubiquitin proteasomal system pathway	0	64	75	0	-0.28	0.051
Regulatory circuits of the STAT3 signaling pathway	0	64	79	0	-0.28	0.047
16p11.2 proximal deletion syndrome	0	66	152	0	-0.29	0.967
Complement system	0	66	143	0	-0.29	0.857
Chromosomal and microsatellite instability in colorectal cancer	0	67	81	0	-0.29	0.043
Joubert syndrome	0	68	87	0	-0.29	0.05
Prolactin signaling pathway	0	68	79	0	-0.29	0.047
G protein signaling pathways	0	69	97	0	-0.29	0.064
Head and neck squamous cell carcinoma	0	69	81	0	-0.29	0.05
ncRNAs involved in Wnt signaling in hepatocellular carcinoma	0	70	96	0	-0.29	0.045
Hair follicle development: cytodifferentiation - part 3 of 3	0	71	93	0	-0.3	0.062
miRNA regulation of DNA damage response	0	71	106	0	-0.3	0.062
Amino acid metabolism	0	72	205	0	-0.3	0.999
Glioblastoma signaling pathways	0	73	88	0	-0.3	0.05
MicroRNAs in cardiomyocyte hypertrophy	0	73	109	0	-0.3	0.072
Thyroid hormones production and peripheral downstream signaling effects	0	73	134	0	-0.3	0.241
ErbB signaling pathway	0	74	101	0	-0.3	0.07
Leptin signaling pathway	0	74	77	0	-0.3	0.048
Apoptosis	0	75	88	0	-0.31	0.048
Complement system in neuronal development and plasticity	0	75	137	0	-0.31	0.225
DNA IR-damage and cellular response via ATR	0	75	90	0	-0.31	0.053
Hippo signaling regulation pathways	0	75	104	0	-0.31	0.064
Corticotropin-releasing hormone signaling pathway	0	76	98	0	-0.31	0.06
B cell receptor signaling pathway	0	77	99	0	-0.31	0.056
Pyrimidine metabolism	0	77	140	0	-0.31	0.216
Cytoplasmic ribosomal proteins	0	78	89	0	-0.31	0.053
lncRNA in canonical Wnt signaling and colorectal cancer	0	78	102	0	-0.31	0.047
Thermogenesis	0	80	140	0	-0.32	0.147
Pancreatic adenocarcinoma pathway	0	82	97	0	-0.32	0.05
Wnt signaling pathway and pluripotency	0	82	106	0	-0.32	0.063
Androgen receptor signaling pathway	0	83	90	0	-0.32	0.043
Apoptosis modulation and signaling	0	83	97	0	-0.32	0.058
Retinoblastoma gene in cancer	0	84	98	0	-0.32	0.051
GPCRs, class A rhodopsin-like	0	85	272	0	-0.33	0.999
Osteoblast differentiation and related diseases	0	85	119	0	-0.33	0.067
Small cell lung cancer	0	85	104	0	-0.33	0.054
Integrin-mediated cell adhesion	0	87	102	0	-0.33	0.054
Embryonic stem cell pluripotency pathways	0	89	123	0	-0.33	0.075
Hippo-Merlin signaling dysregulation	0	91	121	0	-0.34	0.073
7q11.23 copy number variation syndrome	0	92	149	0	-0.34	0.087
Wnt signaling	0	92	121	0	-0.34	0.06
Fragile X syndrome	0	93	133	0	-0.34	0.091
Calcium regulation in cardiac cells	0	97	167	0	-0.35	0.137
Electron transport chain: OXPHOS system in mitochondria	0	97	119	0	-0.35	0.055
Genes related to primary cilium development (based on CRISPR)	0	97	104	0	-0.35	0.066
Endoderm differentiation	0	102	147	0	-0.36	0.091
DNA damage response (only ATM dependent)	0	103	118	0	-0.36	0.061
22q11.2 copy number variation syndrome	0	105	225	0	-0.36	0.891
Gastrin signaling pathway	0	106	115	0	-0.36	0.069
Ectoderm differentiation	0	107	145	0	-0.37	0.087
Mesodermal commitment pathway	0	108	154	0	-0.37	0.089
Regulation of actin cytoskeleton	0	108	160	0	-0.37	0.081
Cell cycle	0	109	124	0	-0.37	0.079
DNA repair pathways, full network	0	111	125	0	-0.37	0.056
NRF2 pathway	0	112	145	0	-0.37	0.096
Angiopoietin-like protein 8 regulatory pathway	0	113	157	0	-0.38	0.094
Ebola virus pathway in host	0	114	141	0	-0.38	0.079
TGF-beta signaling pathway	0	116	133	0	-0.38	0.08
mRNA processing	0	117	130	0	-0.38	0.073
Brain-derived neurotrophic factor (BDNF) signaling pathway	0	118	150	0	-0.38	0.101
Metapathway biotransformation Phase I and II	0	118	191	0	-0.38	0.095
Breast cancer pathway	0	122	167	0	-0.39	0.089
Chemokine signaling pathway	0	123	172	0	-0.39	0.089
Vitamin D receptor pathway	0	124	188	0	-0.39	0.111
Epithelial to mesenchymal transition in colorectal cancer	0	136	163	0	-0.41	0.096
Ras signaling	0	143	192	0	-0.42	0.094
Insulin signaling	0	145	162	0	-0.43	0.1
Integrated breast cancer pathway	0	146	200	0	-0.43	0.113
EGF/EGFR signaling pathway	0	149	163	0	-0.43	0.105
Ciliopathies	0	152	184	0	-0.44	0.115
Focal adhesion	0	167	201	0	-0.46	0.116
MAPK signaling pathway	0	193	258	0	-0.49	0.134
Ciliary landscape	0	200	215	0	-0.5	0.138
Focal adhesion: PI3K-Akt-mTOR-signaling pathway	0	233	305	0	-0.54	0.184
Nuclear receptors meta-pathway	0	239	339	0	-0.55	0.192
VEGFA-VEGFR2 signaling pathway	0	379	436	0	-0.7	0.248
Acrylamide biotransformation and exposure biomarkers	0	0	10	NaN%	NaN	0
Amino acid conjugation	0	0	7	NaN%	NaN	0
Biochemical pathways: part I	0	0	471	NaN%	NaN	0
Blood clotting and drug effects	0	0	13	NaN%	NaN	0
Colchicine metabolic pathway	0	0	5	NaN%	NaN	0
FABP4 in ovarian cancer	0	0	3	NaN%	NaN	0
Felbamate metabolism	0	0	12	NaN%	NaN	0
Glucose homeostasis	0	0	24	NaN%	NaN	0
Lidocaine metabolism	0	0	11	NaN%	NaN	0
Liver steatosis adverse outcome pathway	0	0	46	NaN%	NaN	0
Metabolism of dichloroethylene by CYP450	0	0	13	NaN%	NaN	0
Metabolism overview	0	0	116	NaN%	NaN	0
Meta pathway lipodystrophy, dyslipidemia and hyperlipidemia	0	0	13	NaN%	NaN	0
Mitochondrial complex I inhibition leading to chemical-induced Fanconi syndrome	0	0	21	NaN%	NaN	0
Modified nucleosides derived from tRNA as urinary cancer markers	0	0	21	NaN%	NaN	0
Ophthalmate biosynthesis in hepatocytes	0	0	10	NaN%	NaN	0
Phosphatidylcholine catabolism	0	0	32	NaN%	NaN	0
Role of carnosine in muscle contraction	0	0	14	NaN%	NaN	0

## Sheet: Phenion_RIVM5_adjPvalue020
Statistics results for Sun Dec 12 13:41:19 CET 2021
Dataset: J:\FHML_TGX\Danyel.Jennen\ProjectFolder\Projects\Filler-project\Phenion_RIVM\pathvisio\noflags\Phenion_RIVM_limma_OUTPUT_TABLE.pgex
Pathway directory: D:\wikipathways-20211110-gpml-Homo_sapiens
Gene database: D:\pathvisio-3.3.0\Hs_Derby_Ensembl_91.bridge
Criterion: [RIVM5_adj.P.Val] < 0.2
Calculation method: pathway-centric. Calculations are performed after mapping data to pathways.
Total data points (N): 8943
Data points meeting criterion (R): 929
Pathway	positive (r)	measured (n)	total	%	Z Score	p-value (permuted)
Photodynamic therapy-induced NF-kB survival signaling	12	29	36	0.4138	5.48	0
Neuroinflammation	7	12	31	0.5833	5.45	0
Ethanol metabolism production of ROS by CYP2E1	5	8	28	0.625	4.83	0
Ketogenesis and ketolysis	4	7	27	0.5714	4.06	0
Photodynamic therapy-induced NFE2L2 (NRF2) survival signaling	8	22	24	0.3636	4	0
Cytokines and inflammatory response	6	14	32	0.4286	3.98	0
miRNAs involvement in the immune response in sepsis	10	32	69	0.3125	3.87	0.001
Disruption of postsynaptic signaling by CNV	7	19	35	0.3684	3.78	0.005
Overview of proinflammatory and profibrotic mediators	16	67	134	0.2388	3.63	0
Signal transduction through IL1R	9	30	34	0.3	3.53	0.004
15q13.3 copy number variation syndrome	7	21	40	0.3333	3.45	0.005
Vitamin D in inflammatory diseases	7	21	25	0.3333	3.45	0.006
Thymic stromal lymphopoietin (TSLP) signaling pathway	11	42	49	0.2619	3.36	0.002
Ebstein-Barr virus LMP1 signaling	7	22	25	0.3182	3.3	0.007
Fatty acid omega-oxidation	3	6	20	0.5	3.18	0.006
Prostaglandin signaling	7	23	40	0.3043	3.15	0.006
NO/cGMP/PKG mediated neuroprotection	8	29	65	0.2759	3.04	0.003
Physiological and pathological hypertrophy of the heart	6	19	27	0.3158	3.03	0.009
Transcription factor regulation in adipogenesis	6	19	24	0.3158	3.03	0.004
Oncostatin M signaling pathway	14	64	66	0.2188	3.02	0.002
Aripiprazole metabolic pathway	1	1	7	1	2.94	0.017
Neuroinflammation and glutamatergic signaling	19	98	178	0.1939	2.94	0.001
NAD metabolism in oncogene-induced senescence and mitochondrial dysfunction-associated senescence	6	20	46	0.3	2.88	0.006
RANKL/RANK signaling pathway	11	48	58	0.2292	2.85	0.009
Cell differentiation - index	4	11	61	0.3636	2.83	0.006
Macrophage markers	3	7	10	0.4286	2.82	0.013
Cell differentiation - expanded index	5	16	69	0.3125	2.74	0.01
Interleukin-1 (IL-1) structural pathway	10	44	52	0.2273	2.69	0.009
Melatonin metabolism and effects	7	27	64	0.2593	2.65	0.006
Non-genomic actions of 1,25 dihydroxyvitamin D3	12	57	97	0.2105	2.65	0.004
Glycolysis and gluconeogenesis	8	33	69	0.2424	2.61	0.011
Lung fibrosis	10	45	85	0.2222	2.61	0.007
SRF and miRs in smooth muscle differentiation and proliferation	4	12	18	0.3333	2.61	0.007
Ketone bodies synthesis and degradation	2	4	13	0.5	2.6	0.013
SARS-CoV-2 altering angiogenesis via NRP1	2	4	11	0.5	2.6	0.022
IL-18 signaling pathway	34	217	288	0.1567	2.58	0.013
Overview of nanoparticle effects	5	17	42	0.2941	2.57	0.007
Antiviral and anti-inflammatory effects of Nrf2 on SARS-CoV-2 pathway	7	28	50	0.25	2.54	0.012
Canonical NF-kB pathway	3	8	9	0.375	2.51	0.021
SARS-CoV-2 and COVID-19 pathway	3	8	70	0.375	2.51	0.012
Serotonin transporter activity	3	8	15	0.375	2.51	0.024
SARS-CoV-2 innate immunity evasion and cell-specific immune response	12	59	92	0.2034	2.51	0.01
Hypothesized pathways in pathogenesis of cardiovascular disease	6	23	27	0.2609	2.47	0.013
Hepatitis C and hepatocellular carcinoma	10	47	63	0.2128	2.45	0.015
Oxidative phosphorylation	12	60	68	0.2	2.45	0.012
TNF-related weak inducer of apoptosis (TWEAK) signaling pathway	9	41	45	0.2195	2.43	0.017
AGE/RAGE pathway	12	61	67	0.1967	2.38	0.014
Endothelin pathways	6	24	48	0.25	2.35	0.019
Zinc homeostasis	6	24	39	0.25	2.35	0.013
Electron transport chain: OXPHOS system in mitochondria	17	97	119	0.1753	2.32	0.016
Toll-like receptor signaling pathway	14	76	117	0.1842	2.3	0.016
Altered glycosylation of MUC1 in tumor microenvironment	3	9	10	0.3333	2.26	0.026
ApoE and miR-146 in inflammation and atherosclerosis	3	9	13	0.3333	2.26	0.028
Estrogen receptor pathway	3	9	16	0.3333	2.26	0.021
Nod-like receptor (NLR) signaling pathway	3	9	11	0.3333	2.26	0.02
Pathogenesis of SARS-CoV-2 mediated by nsp9-nsp10 complex	3	9	34	0.3333	2.26	0.018
B cell receptor signaling pathway	14	77	99	0.1818	2.25	0.024
Nonalcoholic fatty liver disease	22	137	170	0.1606	2.19	0.021
IL-1 signaling pathway	10	51	57	0.1961	2.16	0.024
Urea cycle and associated pathways	5	20	81	0.25	2.14	0.024
IL-4 signaling pathway	10	52	55	0.1923	2.1	0.028
Orexin receptor pathway	18	110	225	0.1636	2.07	0.031
Brain-derived neurotrophic factor (BDNF) signaling pathway	19	118	150	0.161	2.05	0.036
Folate metabolism	9	46	142	0.1957	2.05	0.041
Codeine and morphine metabolism	3	10	25	0.3	2.03	0.024
COVID-19 adverse outcome pathway	3	10	24	0.3	2.03	0.03
Development of pulmonary dendritic cells and macrophage subsets	3	10	14	0.3	2.03	0.036
Ganglio sphingolipid metabolism	3	10	56	0.3	2.03	0.022
Genes associated with the development of rheumatoid arthritis	3	10	22	0.3	2.03	0.039
Resistin as a regulator of inflammation	6	27	34	0.2222	2.02	0.036
Ferroptosis	8	40	88	0.2	2	0.042
TNF-alpha signaling pathway	14	82	97	0.1707	1.99	0.036
Ras signaling	22	143	192	0.1538	1.97	0.048
Copper homeostasis	9	47	58	0.1915	1.97	0.045
Circadian rhythm genes	22	144	209	0.1528	1.94	0.046
Gastrin signaling pathway	17	106	115	0.1604	1.92	0.04
Canonical and non-canonical TGF-B signaling	4	16	18	0.25	1.92	0.04
Hypertrophy model	4	16	21	0.25	1.92	0.035
Focal adhesion: PI3K-Akt-mTOR-signaling pathway	33	233	305	0.1416	1.91	0.064
MAPK signaling pathway	28	193	258	0.1451	1.9	0.055
Vitamin B12 metabolism	7	35	118	0.2	1.87	0.063
exRNA mechanism of action and biogenesis	2	6	8	0.3333	1.84	0.049
Serine metabolism	2	6	43	0.3333	1.84	0.031
Cells and molecules involved in local acute inflammatory response	3	11	19	0.2727	1.84	0.052
Osteoclast signaling	3	11	21	0.2727	1.84	0.058
Evolocumab mechanism to reduce LDL cholesterol	1	2	5	0.5	1.84	0.036
HIPK2 in kidney fibrosis	1	2	8	0.5	1.84	0.068
PCSK9-mediated LDL receptor degradation	1	2	3	0.5	1.84	0.042
TGF-beta signaling pathway	18	116	133	0.1552	1.82	0.079
Phosphodiesterases in neuronal function	6	29	66	0.2069	1.82	0.069
Monoamine transport	5	23	47	0.2174	1.79	0.05
Allograft Rejection	9	50	113	0.18	1.77	0.058
Network map of SARS-CoV-2 signaling pathway	24	165	324	0.1455	1.77	0.082
DNA damage response (only ATM dependent)	16	103	118	0.1553	1.72	0.082
Focal adhesion	24	167	201	0.1437	1.7	0.077
Synaptic signaling pathways associated with autism spectrum disorder	8	44	55	0.1818	1.7	0.085
Regulation of toll-like receptor signaling pathway	17	112	153	0.1518	1.67	0.102
Malignant pleural mesothelioma	46	353	468	0.1303	1.66	0.108
Aspirin and miRNAs	3	12	24	0.25	1.66	0.064
Cancer immunotherapy by PD-1 blockade	3	12	35	0.25	1.66	0.05
ncRNAs involved in STAT3 signaling in hepatocellular carcinoma	3	12	19	0.25	1.66	0.052
Osteopontin signaling	3	12	14	0.25	1.66	0.072
T-cell activation SARS-CoV-2	10	59	98	0.1695	1.66	0.099
Purinergic signaling	4	18	96	0.2222	1.65	0.09
Host-pathogen interaction of human coronaviruses - interferon induction	6	31	47	0.1935	1.64	0.101
EV release from cardiac cells and their functional effects	2	7	17	0.2857	1.58	0.068
Folate-alcohol and cancer pathway hypotheses	2	7	24	0.2857	1.58	0.084
Vitamin D metabolism	2	7	22	0.2857	1.58	0.093
Glycerophospholipid biosynthetic pathway	5	25	107	0.2	1.58	0.111
Clear cell renal cell carcinoma pathways	11	68	92	0.1618	1.57	0.121
T-cell receptor (TCR) signaling pathway	11	68	93	0.1618	1.57	0.103
Neovascularisation processes	6	32	42	0.1875	1.55	0.112
Photodynamic therapy-induced HIF-1 survival signaling	6	32	38	0.1875	1.55	0.092
Rett syndrome causing genes	7	39	60	0.1795	1.55	0.096
Ovarian infertility	4	19	33	0.2105	1.53	0.073
STING pathway in Kawasaki-like disease and COVID-19	4	19	26	0.2105	1.53	0.074
Matrix metalloproteinases	5	26	31	0.1923	1.48	0.11
Vitamin A and carotenoid metabolism	5	26	65	0.1923	1.48	0.126
Burn wound healing	13	86	124	0.1512	1.44	0.155
Inflammatory response pathway	4	20	34	0.2	1.41	0.146
TYROBP causal network in microglia	7	41	61	0.1707	1.41	0.146
Oxidative stress response	5	27	35	0.1852	1.39	0.181
TLR4 signaling and tolerance	5	27	30	0.1852	1.39	0.14
EDA signaling in hair follicle development	2	8	15	0.25	1.36	0.08
Molybdenum cofactor (Moco) biosynthesis	2	8	21	0.25	1.36	0.087
Nucleotide GPCRs	2	8	15	0.25	1.36	0.098
Supression of HMGB1 mediated inflammation by THBD	2	8	10	0.25	1.36	0.086
Complement activation	3	14	24	0.2143	1.35	0.097
Metabolic pathway of LDL, HDL and TG, including diseases	3	14	34	0.2143	1.35	0.207
Fibrin complement receptor 3 signaling pathway	6	35	47	0.1714	1.31	0.173
TGF-beta receptor signaling in skeletal dysplasias	8	50	60	0.16	1.3	0.181
Glycine metabolism	1	3	19	0.3333	1.3	0.116
Thyroxine (thyroid hormone) production	1	3	12	0.3333	1.3	0.114
Hippo-Yap signaling pathway	4	21	24	0.1905	1.3	0.137
MTHFR deficiency	4	21	60	0.1905	1.3	0.174
Toll-like receptor signaling related to MyD88	5	28	32	0.1786	1.3	0.239
Complement system	10	66	143	0.1515	1.27	0.227
Wnt signaling pathway and pluripotency	12	82	106	0.1463	1.27	0.204
Mechanoregulation and pathology of YAP/TAZ via Hippo and non-Hippo mechanisms	6	36	47	0.1667	1.24	0.195
Cysteine and methionine catabolism	3	15	74	0.2	1.22	0.216
FOXA2 pathway	3	15	23	0.2	1.22	0.206
Galanin receptor pathway	3	15	22	0.2	1.22	0.187
Mitochondrial complex III assembly	3	15	19	0.2	1.22	0.124
Transcriptional activation by NRF2 in response to phytochemicals	3	15	20	0.2	1.22	0.161
Type II diabetes mellitus	3	15	28	0.2	1.22	0.256
Apoptosis modulation and signaling	12	83	97	0.1446	1.22	0.222
Estrogen signaling pathway	4	22	26	0.1818	1.2	0.27
Wnt signaling	13	92	121	0.1413	1.18	0.212
Bladder cancer	6	37	47	0.1622	1.16	0.239
Acquired partial lipodystrophy / Barraquer-Simons syndrome	2	9	17	0.2222	1.16	0.132
Alanine and aspartate metabolism	2	9	66	0.2222	1.16	0.247
Biomarkers for urea cycle disorders	2	9	51	0.2222	1.16	0.212
Bone morphogenic protein (BMP) signaling and regulation	2	9	13	0.2222	1.16	0.129
Cori cycle	2	9	53	0.2222	1.16	0.24
Familial hyperlipidemia type 1	2	9	35	0.2222	1.16	0.279
Irinotecan pathway	2	9	18	0.2222	1.16	0.145
lncRNA-mediated mechanisms of therapeutic resistance	2	9	14	0.2222	1.16	0.143
Tamoxifen metabolism	2	9	37	0.2222	1.16	0.234
Neural crest cell migration during development	5	30	40	0.1667	1.13	0.239
NRF2-ARE regulation	4	23	24	0.1739	1.1	0.314
Relationship between inflammation, COX-2 and EGFR	4	23	29	0.1739	1.1	0.313
IL-9 signaling pathway	3	16	18	0.1875	1.1	0.228
Imatinib and chronic myeloid leukemia	3	16	25	0.1875	1.1	0.336
Interactome of polycomb repressive complex 2 (PRC2)	3	16	17	0.1875	1.1	0.175
PI3K/AKT/mTOR - VitD3 signaling	3	16	34	0.1875	1.1	0.27
Selective expression of chemokine receptors during T-cell polarization	3	16	30	0.1875	1.1	0.331
TGF-beta receptor signaling	7	46	56	0.1522	1.08	0.273
Mitochondrial complex IV assembly	5	31	40	0.1613	1.05	0.271
Novel intracellular components of RIG-I-like receptor (RLR) pathway	8	55	64	0.1455	1.01	0.306
Amplification and expansion of oncogenic pathways as metastatic traits	2	10	18	0.2	1	0.356
IL-10 anti-inflammatory signaling pathway	2	10	19	0.2	1	0.372
MFAP5-mediated ovarian cancer cell motility and invasiveness	2	10	18	0.2	1	0.35
TCA cycle in senescence	2	10	30	0.2	1	0.355
Glutathione metabolism	3	17	57	0.1765	0.98	0.326
Triacylglyceride synthesis	3	17	37	0.1765	0.98	0.267
Amino acid metabolism	10	72	205	0.1389	0.98	0.29
Cardiac progenitor differentiation	5	32	56	0.1563	0.97	0.36
VEGFA-VEGFR2 signaling pathway	45	379	436	0.1187	0.97	0.334
Selenium micronutrient network	9	64	198	0.1406	0.97	0.341
Male infertility	12	89	150	0.1348	0.96	0.36
Chemokine signaling pathway	16	123	172	0.1301	0.96	0.344
Aflatoxin B1 metabolism	1	4	16	0.25	0.96	0.417
Benzene metabolism	1	4	17	0.25	0.96	0.423
miR-222 in exercise-induced cardiac growth	1	4	5	0.25	0.96	0.171
Peroxisomal beta-oxidation of tetracosanoyl-CoA	1	4	17	0.25	0.96	0.439
Tgif disruption of Shh signaling	1	4	10	0.25	0.96	0.159
IL-17 signaling pathway	4	25	33	0.16	0.92	0.334
Alpha 6 beta 4 signaling pathway	5	33	34	0.1515	0.9	0.356
Influence of laminopathies on Wnt signaling	5	33	45	0.1515	0.9	0.398
Neural crest cell migration in cancer	5	33	43	0.1515	0.9	0.399
Exercise-induced circadian regulation	6	41	49	0.1463	0.89	0.41
Hippo-Merlin signaling dysregulation	12	91	121	0.1319	0.88	0.406
IL1 and megakaryocytes in obesity	3	18	26	0.1667	0.87	0.419
Nuclear receptors in lipid metabolism and toxicity	3	18	48	0.1667	0.87	0.405
FOXP3 in COVID-19	2	11	19	0.1818	0.85	0.511
Mammary gland development pathway - Puberty (Stage 2 of 4)	2	11	15	0.1818	0.85	0.456
Mevalonate arm of cholesterol biosynthesis pathway	2	11	55	0.1818	0.85	0.392
Nuclear receptors	4	26	44	0.1538	0.84	0.413
Vitamin D-sensitive calcium signaling in depression	4	26	55	0.1538	0.84	0.38
IL-3 signaling pathway	6	42	50	0.1429	0.83	0.442
T-cell antigen receptor (TCR) pathway during Staphylococcus aureus infection	6	42	70	0.1429	0.83	0.439
Glucocorticoid receptor pathway	8	59	73	0.1356	0.8	0.417
p53 transcriptional gene network	8	59	78	0.1356	0.8	0.429
PI3K-Akt signaling pathway	30	253	359	0.1186	0.78	0.456
GPCRs, class A rhodopsin-like	11	85	272	0.1294	0.78	0.438
Congenital generalized lipodystrophy (CGL)	3	19	31	0.1579	0.77	0.429
Statin inhibition of cholesterol production	3	19	50	0.1579	0.77	0.421
CAMKK2 pathway	4	27	143	0.1481	0.76	0.449
Nanoparticle-mediated activation of receptor signaling	4	27	36	0.1481	0.76	0.463
Prion disease pathway	4	27	36	0.1481	0.76	0.434
Trans-sulfuration and one-carbon metabolism	4	27	66	0.1481	0.76	0.478
Senescence and autophagy in cancer	12	95	112	0.1263	0.72	0.474
Familial hyperlipidemia type 2	2	12	36	0.1667	0.71	0.478
NAD+ metabolism	2	12	34	0.1667	0.71	0.482
Nanoparticle triggered regulated necrosis	2	12	26	0.1667	0.71	0.463
One-carbon metabolism and related pathways	6	44	94	0.1364	0.71	0.481
Acetylcholine synthesis	1	5	18	0.2	0.7	0.593
Drug induction of bile acid pathway	1	5	45	0.2	0.7	0.515
Effects of nitric oxide	1	5	16	0.2	0.7	0.62
Fluoroacetic acid toxicity	1	5	16	0.2	0.7	0.604
Gamma-glutamyl cycle for the biosynthesis and degradation of glutathione, including diseases	1	5	24	0.2	0.7	0.515
Lipid particles composition	1	5	21	0.2	0.7	0.563
Robo4 and VEGF signaling pathways crosstalk	1	5	7	0.2	0.7	0.359
Somitogenesis in the context of spondylocostal dysostosis	1	5	10	0.2	0.7	0.552
Integrin-mediated cell adhesion	11	87	102	0.1264	0.69	0.484
ncRNAs involved in Wnt signaling in hepatocellular carcinoma	9	70	96	0.1286	0.68	0.467
Kisspeptin/kisspeptin receptor system in the ovary	4	28	49	0.1429	0.68	0.477
Modulators of TCR signaling and T cell activation	6	45	66	0.1333	0.65	0.53
Initiation of transcription and translation elongation at the HIV-1 LTR	4	29	35	0.1379	0.6	0.562
Overview of leukocyte-intrinsic Hippo pathway functions	4	29	37	0.1379	0.6	0.605
FGF23 signaling in hypophosphatemic rickets and related disorders	2	13	28	0.1538	0.59	0.532
MYD88 distinct input-output pathway	2	13	20	0.1538	0.59	0.624
NOTCH1 regulation of endothelial cell calcification	2	13	18	0.1538	0.59	0.594
Regulation of Wnt / B-catenin signaling by small molecule compounds	2	13	33	0.1538	0.59	0.572
Angiogenesis	3	21	25	0.1429	0.59	0.567
Glycerolipids and glycerophospholipids	3	21	52	0.1429	0.59	0.566
Mammary gland development pathway - Pregnancy and lactation (Stage 3 of 4)	3	21	42	0.1429	0.59	0.598
Complement and coagulation cascades	5	38	63	0.1316	0.56	0.592
PDGF pathway	5	38	53	0.1316	0.56	0.583
Pancreatic adenocarcinoma pathway	10	82	97	0.122	0.54	0.626
MAPK cascade	4	30	37	0.1333	0.53	0.65
Activation of NLRP3 inflammasome by SARS-CoV-2	1	6	10	0.1667	0.5	0.834
Benzo(a)pyrene metabolism	1	6	17	0.1667	0.5	0.641
MicroRNA for targeting cancer growth and vascularization in glioblastoma	1	6	10	0.1667	0.5	0.806
Mitochondrial fatty acid synthesis pathway	1	6	21	0.1667	0.5	0.594
Serotonin and anxiety-related events	1	6	16	0.1667	0.5	0.638
ErbB signaling pathway	9	74	101	0.1216	0.5	0.599
IL-2 signaling pathway	5	39	43	0.1282	0.5	0.625
Androgen receptor signaling pathway	10	83	90	0.1205	0.5	0.623
Adipogenesis	12	101	132	0.1188	0.49	0.628
Leptin-insulin signaling overlap	2	14	20	0.1429	0.48	0.608
Mitochondrial long chain fatty acid beta-oxidation	2	14	24	0.1429	0.48	0.584
nsp1 from SARS-CoV-2 inhibits translation initiation in the host cell	2	14	21	0.1429	0.48	0.603
Small ligand GPCRs	2	14	25	0.1429	0.48	0.56
Tryptophan metabolism	4	31	140	0.129	0.46	0.656
Wnt signaling in kidney disease	4	31	39	0.129	0.46	0.68
Endoderm differentiation	12	102	147	0.1176	0.46	0.652
Intracellular trafficking proteins involved in CMT neuropathy	3	23	28	0.1304	0.42	0.667
Corticotropin-releasing hormone signaling pathway	9	76	98	0.1184	0.42	0.726
MAPK pathway in congenital thyroid cancer	2	15	19	0.1333	0.37	0.662
OSX and miRNAs in tooth development	2	15	39	0.1333	0.37	0.706
PKC-gamma calcium signaling pathway in ataxia	2	15	29	0.1333	0.37	0.74
Prolactin signaling pathway	8	68	79	0.1176	0.37	0.726
Ebola virus pathway in host	13	114	141	0.114	0.36	0.723
16p11.2 distal deletion syndrome	3	24	46	0.125	0.34	0.726
Fatty acid beta-oxidation	3	24	71	0.125	0.34	0.734
IL-7 signaling pathway	3	24	26	0.125	0.34	0.739
Striated muscle contraction pathway	3	24	39	0.125	0.34	0.74
Caloric restriction and aging	1	7	13	0.1429	0.34	0.817
Cerebral organic acidurias, including diseases	1	7	46	0.1429	0.34	0.755
Farnesoid X receptor pathway	1	7	21	0.1429	0.34	0.658
GPCRs, class C metabotropic glutamate, pheromone	1	7	15	0.1429	0.34	0.725
Insulin signaling in adipocytes (diabetic condition)	1	7	12	0.1429	0.34	0.848
Insulin signaling in adipocytes (normal condition)	1	7	15	0.1429	0.34	0.737
lncRNA in canonical Wnt signaling and colorectal cancer	9	78	102	0.1154	0.33	0.714
Glycogen synthesis and degradation	4	33	54	0.1212	0.33	0.773
Metabolic reprogramming in colon cancer	4	33	80	0.1212	0.33	0.721
AMP-activated protein kinase (AMPK) signaling	7	60	78	0.1167	0.33	0.721
Arrhythmogenic right ventricular cardiomyopathy	6	51	81	0.1176	0.32	0.761
Primary focal segmental glomerulosclerosis (FSGS)	7	61	77	0.1148	0.28	0.779
Development and heterogeneity of the ILC family	2	16	33	0.125	0.28	0.778
Metabolism of spingolipids in ER and Golgi apparatus	2	16	72	0.125	0.28	0.769
MFAP5 effect on permeability and motility of endothelial cells via cytoskeleton rearrangement	2	16	20	0.125	0.28	0.724
Serotonin receptor 2 and ELK-SRF/GATA4 signaling	2	16	24	0.125	0.28	0.777
TGF-beta signaling in thyroid cells for epithelial-mesenchymal transition	2	16	20	0.125	0.28	0.72
EPO receptor signaling	3	25	27	0.12	0.26	0.826
Photodynamic therapy-induced unfolded protein response	3	25	28	0.12	0.26	0.839
Type II interferon signaling (IFNG)	3	25	38	0.12	0.26	0.795
Host-pathogen interaction of human coronaviruses - MAPK signaling	4	34	43	0.1176	0.26	0.807
Nephrotic syndrome	4	34	49	0.1176	0.26	0.821
Proximal tubule transport	4	34	86	0.1176	0.26	0.791
Epithelial to mesenchymal transition in colorectal cancer	15	136	163	0.1103	0.25	0.799
Hepatitis B infection	14	127	155	0.1102	0.24	0.807
Overlap between signal transduction pathways contributing to LMNA laminopathies	6	53	73	0.1132	0.22	0.82
Pluripotent stem cell differentiation pathway	4	35	64	0.1143	0.2	0.833
Biotin metabolism, including IEMs	1	8	38	0.125	0.2	0.836
Dual hijack model of Vif in HIV infection	1	8	10	0.125	0.2	0.972
Familial hyperlipidemia type 5	1	8	28	0.125	0.2	0.891
Gene regulatory network modelling somitogenesis	1	8	13	0.125	0.2	0.902
Osteoblast signaling	1	8	18	0.125	0.2	0.759
Serotonin and anxiety	1	8	22	0.125	0.2	0.808
Type III interferon signaling	1	8	11	0.125	0.2	0.935
Ethanol effects on histone modifications	3	26	53	0.1154	0.19	0.835
Eicosanoid synthesis	2	17	57	0.1176	0.19	0.853
Globo sphingolipid metabolism	2	17	28	0.1176	0.19	0.905
Serotonin receptor 4/6/7 and NR3C signaling	2	17	22	0.1176	0.19	0.815
MicroRNAs in cardiomyocyte hypertrophy	8	73	109	0.1096	0.16	0.877
Cell migration and invasion through p75NTR	3	27	31	0.1111	0.12	0.935
Hair follicle development: organogenesis - part 2 of 3	3	27	36	0.1111	0.12	0.885
Interactions between immune cells and microRNAs in tumor microenvironment	3	27	52	0.1111	0.12	0.905
Fragile X syndrome	10	93	133	0.1075	0.12	0.924
Fatty acid biosynthesis	2	18	43	0.1111	0.1	0.927
NAD+ biosynthetic pathways	2	18	37	0.1111	0.1	0.892
SARS coronavirus and innate immunity	2	18	33	0.1111	0.1	0.897
Breast cancer pathway	13	122	167	0.1066	0.1	0.913
Fas ligand pathway and stress induction of heat shock proteins	4	37	48	0.1081	0.08	0.941
Hedgehog signaling pathway	4	37	44	0.1081	0.08	0.937
Angiopoietin-like protein 8 regulatory pathway	12	113	157	0.1062	0.08	0.942
Physico-chemical features and toxicity-associated pathways	6	56	78	0.1071	0.08	0.949
Apoptosis	8	75	88	0.1067	0.08	0.952
Familial hyperlipidemia type 3	1	9	24	0.1111	0.07	0.945
Heme biosynthesis	1	9	28	0.1111	0.07	0.962
Inclusion body myositis	1	9	27	0.1111	0.07	0.954
Interleukin-1 induced activation of NF-kB	1	9	13	0.1111	0.07	0.958
Leptin and adiponectin	1	9	14	0.1111	0.07	0.938
Methionine metabolism leading to sulfur amino acids and related disorders	1	9	46	0.1111	0.07	0.937
NAD metabolism, sirtuins and aging	1	9	16	0.1111	0.07	0.879
Non-homologous end joining	1	9	11	0.1111	0.07	0.98
Sulfation biotransformation reaction	1	9	29	0.1111	0.07	0.964
Thiamine metabolic pathways	1	9	34	0.1111	0.07	0.939
BDNF-TrkB signaling	3	28	38	0.1071	0.06	0.973
Genes controlling nephrogenesis	3	28	45	0.1071	0.06	0.973
Mitochondrial immune response to SARS-CoV-2	3	28	62	0.1071	0.06	0.947
Vitamin D receptor pathway	13	124	188	0.1048	0.04	0.971
Cytosolic DNA-sensing pathway	6	57	77	0.1053	0.03	0.963
Cannabinoid receptor signaling	2	19	54	0.1053	0.02	0.984
Heart development	3	29	48	0.1034	-0.01	0.985
Microglia pathogen phagocytosis pathway	3	29	44	0.1034	-0.01	0.996
RAC1/PAK1/p38/MMP2 pathway	6	58	74	0.1034	-0.01	0.995
Spinal cord injury	9	87	127	0.1034	-0.01	0.993
Endoplasmic reticulum stress response in coronavirus infection	4	39	57	0.1026	-0.03	0.978
Aerobic glycolysis	1	10	35	0.1	-0.04	0.968
Autosomal recessive osteopetrosis pathways	1	10	14	0.1	-0.04	0.974
Iron metabolism in placenta	1	10	15	0.1	-0.04	0.971
Mammary gland development pathway - Involution (Stage 4 of 4)	1	10	13	0.1	-0.04	0.981
Monoamine GPCRs	1	10	43	0.1	-0.04	0.976
Trans-sulfuration pathway	1	10	25	0.1	-0.04	0.958
Transcriptional cascade regulating adipogenesis	1	10	14	0.1	-0.04	0.981
Host-pathogen interaction of human coronaviruses - autophagy	2	20	23	0.1	-0.06	0.932
Mesodermal commitment pathway	11	108	154	0.1019	-0.07	0.95
Type I collagen synthesis in the context of osteogenesis imperfecta	3	30	36	0.1	-0.07	0.919
Metapathway biotransformation Phase I and II	12	118	191	0.1017	-0.08	0.952
Aryl hydrocarbon receptor Netpath	4	40	57	0.1	-0.08	0.92
Netrin-UNC5B signaling pathway	4	40	53	0.1	-0.08	0.927
Oxysterols derived from cholesterol	3	31	112	0.0968	-0.13	0.891
Nanoparticle triggered autophagic cell death	2	21	30	0.0952	-0.13	0.921
Oligodendrocyte specification and differentiation, leading to myelin components for CNS	2	21	46	0.0952	-0.13	0.894
CCL18 signaling pathway	4	41	177	0.0976	-0.13	0.894
GPCRs, other	4	41	114	0.0976	-0.13	0.89
Prostaglandin synthesis and regulation	4	41	61	0.0976	-0.13	0.876
Cancer immunotherapy by CTLA4 blockade	1	11	21	0.0909	-0.14	0.809
Glycolysis in senescence	1	11	26	0.0909	-0.14	0.884
Omega-3 / omega-6 fatty acid synthesis	1	11	53	0.0909	-0.14	0.878
Hair follicle development: cytodifferentiation - part 3 of 3	7	71	93	0.0986	-0.15	0.866
Nuclear receptors meta-pathway	24	239	339	0.1004	-0.18	0.836
Interferon type I signaling pathways	5	52	57	0.0962	-0.18	0.87
Translation inhibitors in chronically activated PDGFRA cells	4	42	49	0.0952	-0.18	0.887
Hepatocyte growth factor receptor signaling	3	32	35	0.0938	-0.19	0.829
NRF2 pathway	11	112	145	0.0982	-0.2	0.85
7-oxo-C and 7-beta-HC pathways	2	22	60	0.0909	-0.2	0.829
Sphingolipid metabolism overview	2	22	55	0.0909	-0.2	0.825
Mitochondrial complex I assembly model OXPHOS system	5	53	61	0.0943	-0.23	0.808
Blood clotting cascade	1	12	27	0.0833	-0.23	0.826
Classical pathway of steroidogenesis with glucocorticoid and mineralocorticoid metabolism	1	12	73	0.0833	-0.23	0.826
Familial hyperlipidemia type 4	1	12	36	0.0833	-0.23	0.8
MAPK and NFkB signaling pathways inhibited by Yersinia YopJ	1	12	13	0.0833	-0.23	0.882
RalA downstream regulated genes	1	12	13	0.0833	-0.23	0.888
Energy metabolism	4	43	49	0.093	-0.23	0.835
PPAR signaling pathway	4	43	76	0.093	-0.23	0.822
Factors and pathways affecting insulin-like growth factor (IGF1)-Akt signaling	3	33	43	0.0909	-0.24	0.83
FBXL10 enhancement of MAP/ERK signaling in diffuse large B-cell lymphoma	3	33	36	0.0909	-0.24	0.803
Parkinson's disease pathway	3	33	84	0.0909	-0.24	0.797
Splicing factor NOVA regulated synaptic proteins	3	33	44	0.0909	-0.24	0.81
Peptide GPCRs	2	23	79	0.087	-0.27	0.782
Sphingolipid metabolism: integrated pathway	2	23	97	0.087	-0.27	0.814
Regulatory circuits of the STAT3 signaling pathway	6	64	79	0.0938	-0.27	0.799
Insulin signaling	14	145	162	0.0966	-0.29	0.755
Osteoblast differentiation and related diseases	8	85	119	0.0941	-0.3	0.762
Oxidation by cytochrome P450	3	34	75	0.0882	-0.3	0.734
Synaptic vesicle pathway	3	34	59	0.0882	-0.3	0.792
Complement system in neuronal development and plasticity	7	75	137	0.0933	-0.3	0.756
Hippo signaling regulation pathways	7	75	104	0.0933	-0.3	0.758
Estrogen metabolism	1	13	45	0.0769	-0.32	0.772
ID signaling pathway	1	13	17	0.0769	-0.32	0.735
Kennedy pathway from sphingolipids	1	13	35	0.0769	-0.32	0.756
TCA cycle and deficiency of pyruvate dehydrogenase complex (PDHc)	1	13	37	0.0769	-0.32	0.732
FGFR3 signaling in chondrocyte proliferation and terminal differentiation	2	24	29	0.0833	-0.33	0.781
Regucalcin in proximal tubule epithelial kidney cells	2	24	68	0.0833	-0.33	0.755
Amino acid conjugation of benzoic acid	0	1	15	0	-0.34	0.726
Caffeine and theobromine metabolism	0	1	18	0	-0.34	0.65
COVID-19, thrombosis and anticoagulation	0	1	27	0	-0.34	0.737
Hormonal control of pubertal growth spurt	0	1	8	0	-0.34	0.962
Influenza A virus infection	0	1	16	0	-0.34	0.699
SCFA and skeletal muscle substrate metabolism	0	1	17	0	-0.34	0.686
Tyrosine metabolism	0	1	27	0	-0.34	0.758
Eukaryotic transcription initiation	3	35	42	0.0857	-0.35	0.712
Notch signaling	3	35	48	0.0857	-0.35	0.73
Target of rapamycin (TOR) signaling	3	35	40	0.0857	-0.35	0.738
Calcium regulation in cardiac cells	9	97	167	0.0928	-0.36	0.733
EGFR tyrosine kinase inhibitor resistance	7	77	92	0.0909	-0.37	0.71
Chromosomal and microsatellite instability in colorectal cancer	6	67	81	0.0896	-0.39	0.713
Regulation of actin cytoskeleton	10	108	160	0.0926	-0.39	0.699
Common pathways underlying drug addiction	2	25	50	0.08	-0.39	0.673
Eicosanoid metabolism via cyclooxygenases (COX)	2	25	70	0.08	-0.39	0.693
Prostaglandin and leukotriene metabolism in senescence	2	25	57	0.08	-0.39	0.714
Dopaminergic neurogenesis	1	14	32	0.0714	-0.4	0.695
Extracellular vesicles in the crosstalk of cardiac cells	1	14	30	0.0714	-0.4	0.693
SREBF and miR33 in cholesterol and lipid homeostasis	1	14	19	0.0714	-0.4	0.656
Pre-implantation embryo	3	36	60	0.0833	-0.4	0.666
Translation factors	4	47	51	0.0851	-0.42	0.674
Embryonic stem cell pluripotency pathways	8	89	123	0.0899	-0.43	0.67
Lipid metabolism pathway	2	26	43	0.0769	-0.45	0.646
miRNAs involved in DNA damage response	2	26	70	0.0769	-0.45	0.653
Pregnane X receptor pathway	2	26	35	0.0769	-0.45	0.695
Sphingolipid metabolism in senescence	2	26	49	0.0769	-0.45	0.64
White fat cell differentiation	2	26	35	0.0769	-0.45	0.696
IL-5 signaling pathway	3	37	41	0.0811	-0.46	0.658
G protein signaling pathways	6	69	97	0.087	-0.46	0.637
GABA receptor signaling	1	15	57	0.0667	-0.47	0.642
Mitochondrial gene expression	1	15	23	0.0667	-0.47	0.634
Riboflavin and CoQ disorders	1	15	59	0.0667	-0.47	0.672
Sudden infant death syndrome (SIDS) susceptibility pathways	10	111	182	0.0901	-0.48	0.649
Biosynthesis and regeneration of tetrahydrobiopterin and catabolism of phenylalanine	0	2	38	0	-0.48	0.659
Butyrate-induced histone acetylation	0	2	11	0	-0.48	0.871
Conversion of angiotensinogen to angiotensin II	0	2	9	0	-0.48	0.884
Diclofenac metabolic pathway	0	2	12	0	-0.48	0.831
Gastric acid production	0	2	22	0	-0.48	0.6
Heroin metabolism	0	2	8	0	-0.48	0.885
Hypoxia-mediated EMT and stemness	0	2	6	0	-0.48	0.714
Metabolism of tetrahydrocannabinol (THC)	0	2	11	0	-0.48	0.863
Mevalonate arm of cholesterol biosynthesis pathway with inhibitors	0	2	64	0	-0.48	0.635
Model for regulation of MSMP expression in cancer cells and its proangiogenic role in ovarian tumors	0	2	6	0	-0.48	0.728
Neurotransmitter disorders	0	2	27	0	-0.48	0.551
Nicotine effect on chromaffin cells	0	2	10	0	-0.48	0.881
Polyol pathway	0	2	17	0	-0.48	0.686
Secretion of hydrochloric acid in parietal cells	0	2	15	0	-0.48	0.722
Ultraconserved region 339 modulation of tumor suppressor microRNAs in cancer	0	2	6	0	-0.48	0.723
Gastric cancer network 2	2	27	33	0.0741	-0.51	0.624
Apoptosis-related network due to altered Notch3 in ovarian cancer	4	49	54	0.0816	-0.51	0.628
Cardiac hypertrophic response	4	49	61	0.0816	-0.51	0.613
Acute viral myocarditis	6	71	110	0.0845	-0.54	0.613
GDNF/RET signaling axis	1	16	24	0.0625	-0.54	0.572
Nanomaterial induced apoptosis	1	16	31	0.0625	-0.54	0.557
Pathways of nucleic acid metabolism and innate immune sensing	1	16	39	0.0625	-0.54	0.598
Proteoglycan biosynthesis	1	16	36	0.0625	-0.54	0.596
IL-6 signaling pathway	3	39	45	0.0769	-0.55	0.592
Catalytic cycle of mammalian flavin-containing monooxygenases (FMOs)	0	3	14	0	-0.59	0.695
Direct reversal repair	0	3	4	0	-0.59	0.22
Downregulation of ACE2 expression by SARS-CoV infection and SARS-CoV spike protein	0	3	8	0	-0.59	0.664
Ethylmalonic encephalopathy	0	3	20	0	-0.59	0.607
MicroRNA network associated with chronic lymphocytic leukemia	0	3	10	0	-0.59	0.74
Oxytocin signaling	0	3	10	0	-0.59	0.736
Soluble ACE2-mediated cell entry of SARS-CoV-2	0	3	7	0	-0.59	0.597
Vitamins A and D - action mechanisms	0	3	14	0	-0.59	0.663
Integrated cancer pathway	3	40	50	0.075	-0.6	0.528
BMP signaling in eyelid development	1	17	23	0.0588	-0.61	0.525
PPAR-alpha pathway	1	17	28	0.0588	-0.61	0.48
Transcription co-factors SKI and SKIL protein partners	1	17	19	0.0588	-0.61	0.602
Glioblastoma signaling pathways	6	73	88	0.0822	-0.61	0.551
Thyroid hormones production and peripheral downstream signaling effects	6	73	134	0.0822	-0.61	0.535
22q11.2 copy number variation syndrome	9	105	225	0.0857	-0.61	0.563
Endochondral ossification with skeletal dysplasias	4	52	69	0.0769	-0.64	0.533
Endochondral ossification	4	52	69	0.0769	-0.64	0.533
Leptin signaling pathway	6	74	77	0.0811	-0.65	0.534
Interleukin-11 signaling pathway	3	41	45	0.0732	-0.65	0.548
Myometrial relaxation and contraction pathways	10	117	161	0.0855	-0.66	0.494
G13 signaling pathway	2	30	39	0.0667	-0.67	0.545
4-hydroxytamoxifen, Dexamethasone, and Retinoic Acids Regulation of p27 Expression	1	18	31	0.0556	-0.67	0.447
Inhibition of exosome biogenesis and secretion by Manumycin A in CRPC cells	1	18	19	0.0556	-0.67	0.622
Kit receptor signaling pathway	4	53	60	0.0755	-0.68	0.462
Arylamine metabolism	0	4	13	0	-0.68	0.666
Control of immune tolerance by vasoactive intestinal peptide	0	4	16	0	-0.68	0.594
eIF5A regulation in response to inhibition of the nuclear export system	0	4	6	0	-0.68	0.341
GABA metabolism (aka GHB)	0	4	42	0	-0.68	0.515
Linoleic acid metabolism affected by coronavirus infection	0	4	28	0	-0.68	0.464
Metabolism of alpha-linolenic acid	0	4	27	0	-0.68	0.476
Nicotine metabolism in liver cells	0	4	18	0	-0.68	0.587
SARS-CoV-2 and angiotensin-converting enzyme 2 receptor: molecular mechanisms	0	4	14	0	-0.68	0.628
Serotonin receptor 2 and STAT3 signaling	0	4	6	0	-0.68	0.332
Sulindac metabolic pathway	0	4	11	0	-0.68	0.653
Vitamin B6-dependent and responsive disorders	0	4	29	0	-0.68	0.449
Hematopoietic stem cell gene regulation by GABP alpha/beta complex	1	19	26	0.0526	-0.73	0.448
Host-pathogen interaction of human coronaviruses - apoptosis	1	19	34	0.0526	-0.73	0.438
Nucleotide metabolism	1	19	37	0.0526	-0.73	0.459
Regulation of apoptosis by parathyroid hormone-related protein	1	19	24	0.0526	-0.73	0.472
Urea cycle and metabolism of amino groups	1	19	71	0.0526	-0.73	0.501
Amino acid metabolism pathway excerpt: histidine catabolism extension	0	5	23	0	-0.76	0.493
Biogenic amine synthesis	0	5	33	0	-0.76	0.43
Cell-type dependent selectivity of CCK2R signaling	0	5	26	0	-0.76	0.421
Cholesterol biosynthesis with skeletal dysplasias	0	5	23	0	-0.76	0.506
FTO obesity variant mechanism	0	5	11	0	-0.76	0.451
Glial cell differentiation	0	5	9	0	-0.76	0.329
Hfe effect on hepcidin production	0	5	8	0	-0.76	0.279
HIF1A and PPARG regulation of glycolysis	0	5	19	0	-0.76	0.565
Lamin A-processing pathway	0	5	8	0	-0.76	0.319
let-7 inhibition of ES cell reprogramming	0	5	17	0	-0.76	0.591
MED and pseudoachondroplasia genes	0	5	7	0	-0.76	0.258
miR-517 relationship with ARCN1 and USP1	0	5	7	0	-0.76	0.261
Pentose phosphate metabolism	0	5	21	0	-0.76	0.529
PTF1A related regulatory pathway	0	5	12	0	-0.76	0.472
Somatroph axis (GH) and its relationship to dietary restriction and aging	0	5	12	0	-0.76	0.466
TCA cycle nutrient use and invasiveness of ovarian cancer	0	5	11	0	-0.76	0.42
Amyotrophic lateral sclerosis (ALS)	2	32	56	0.0625	-0.77	0.413
Oxidative damage response	2	32	44	0.0625	-0.77	0.482
Wnt signaling pathway	3	44	52	0.0682	-0.78	0.43
Differentiation of white and brown adipocyte	1	20	26	0.05	-0.79	0.483
Eicosanoid metabolism via lipooxygenases (LOX)	1	20	70	0.05	-0.79	0.441
Methionine de novo and salvage pathway	1	20	74	0.05	-0.79	0.458
Overview of interferons-mediated signaling pathway	1	20	38	0.05	-0.79	0.38
TP53 network	1	20	23	0.05	-0.79	0.493
T cell receptor and co-stimulatory signaling	1	20	45	0.05	-0.79	0.439
Nucleotide-binding oligomerization domain (NOD) pathway	2	33	43	0.0606	-0.82	0.415
Joubert syndrome	5	68	87	0.0735	-0.82	0.386
Arachidonate epoxygenase / epoxide hydrolase	0	6	18	0	-0.83	0.48
Degradation pathway of sphingolipids, including diseases	0	6	41	0	-0.83	0.428
Eicosanoid metabolism via cytochrome P450 monooxygenases (CYP) pathway	0	6	23	0	-0.83	0.486
Kinin-Kallikrein pathway	0	6	10	0	-0.83	0.28
Krebs cycle disorders	0	6	34	0	-0.83	0.391
Liver X receptor pathway	0	6	12	0	-0.83	0.388
mir-124 predicted interactions with cell cycle and differentiation	0	6	8	0	-0.83	0.239
miRNA biogenesis	0	6	7	0	-0.83	0.236
Peroxiredoxin 2 induced ovarian failure	0	6	13	0	-0.83	0.395
Phase I biotransformations, non P450	0	6	13	0	-0.83	0.399
Pilocytic astrocytoma	0	6	14	0	-0.83	0.448
Somatic sex determination	0	6	15	0	-0.83	0.488
Steroid biosynthesis	0	6	25	0	-0.83	0.467
Transcription factors regulate miRNAs related to cardiac hypertrophy	0	6	16	0	-0.83	0.491
MECP2 and associated Rett syndrome	4	57	114	0.0702	-0.84	0.403
Interactions of natural killer cells in pancreatic cancer	1	21	43	0.0476	-0.85	0.4
miRNA regulation of p53 pathway in prostate cancer	1	21	37	0.0476	-0.85	0.381
Progeria-associated lipodystrophy	1	21	36	0.0476	-0.85	0.361
Immune response to tuberculosis	1	22	24	0.0455	-0.9	0.415
S1P receptor signal transduction	1	22	26	0.0455	-0.9	0.398
Bile acids synthesis and enterohepatic circulation	0	7	18	0	-0.9	0.442
Cellular proteostasis	0	7	15	0	-0.9	0.389
DDX1 as a regulatory component of the Drosha microprocessor	0	7	8	0	-0.9	0.237
Hypothetical craniofacial development pathway	0	7	11	0	-0.9	0.237
Major receptors targeted by epinephrine and norepinephrine	0	7	34	0	-0.9	0.345
Metastatic brain tumor	0	7	28	0	-0.9	0.391
EGF/EGFR signaling pathway	12	149	163	0.0805	-0.94	0.365
Canonical and non-canonical Notch signaling	1	23	31	0.0435	-0.95	0.356
Constitutive androstane receptor pathway	1	23	34	0.0435	-0.95	0.328
DNA mismatch repair	1	23	25	0.0435	-0.95	0.427
Effect of progerin on genes involved in Hutchinson-Gilford progeria syndrome	1	23	30	0.0435	-0.95	0.367
miRNA targets in ECM and membrane receptors	1	23	46	0.0435	-0.95	0.346
RAS and bradykinin pathways in COVID-19	1	23	51	0.0435	-0.95	0.363
Unfolded protein response	1	23	28	0.0435	-0.95	0.372
Phosphoinositides metabolism	2	36	89	0.0556	-0.95	0.336
15q11.2 copy number variation syndrome	0	8	13	0	-0.96	0.199
ACE inhibitor pathway	0	8	29	0	-0.96	0.375
ATR signaling	0	8	10	0	-0.96	0.133
Hijack of ubiquitination by SARS-CoV-2	0	8	12	0	-0.96	0.18
LDLRAD4 and what we know about it	0	8	12	0	-0.96	0.202
Methylation pathways	0	8	15	0	-0.96	0.28
Mitochondrial complex II assembly	0	8	10	0	-0.96	0.13
NAD biosynthesis II (from tryptophan)	0	8	34	0	-0.96	0.344
Nanomaterial-induced inflammasome activation	0	8	13	0	-0.96	0.21
Nicotine effect on dopaminergic neurons	0	8	31	0	-0.96	0.369
NIPBL role in DNA damage - Cornelia de Lange syndrome	0	8	9	0	-0.96	0.147
SARS-CoV-2 B.1.1.7 variant antagonises innate immune activation	0	8	15	0	-0.96	0.291
Alzheimer's disease	19	225	288	0.0844	-0.97	0.337
Follicle stimulating hormone (FSH) signaling pathway	1	24	28	0.0417	-1	0.379
Gastric cancer network 1	1	24	30	0.0417	-1	0.351
Alzheimer's disease and miRNA effects	19	227	358	0.0837	-1.01	0.323
Small cell lung cancer	6	85	104	0.0706	-1.01	0.317
Dopamine metabolism	0	9	48	0	-1.02	0.3
Genes targeted by miRNAs in adipocytes	0	9	19	0	-1.02	0.308
ATM signaling pathway	2	38	50	0.0526	-1.04	0.299
Cholesterol metabolism with Bloch and Kandutsch-Russell pathways	2	38	97	0.0526	-1.04	0.308
Intraflagellar transport proteins binding to dynein	1	25	28	0.04	-1.05	0.358
3q29 copy number variation syndrome	4	63	115	0.0635	-1.05	0.292
Melanoma	4	63	78	0.0635	-1.05	0.295
Alternative pathway of fetal androgen synthesis	0	10	48	0	-1.08	0.27
Nitric oxide metabolism in cystic fibrosis	0	10	25	0	-1.08	0.338
SMC1/SMC3 role in DNA damage - Cornelia de Lange Syndrome	0	10	12	0	-1.08	0.145
Valproic acid pathway	0	10	36	0	-1.08	0.316
Envelope proteins and their potential roles in EDMD physiopathology	2	39	47	0.0513	-1.08	0.277
Neural crest differentiation	4	64	102	0.0625	-1.09	0.291
Non-small cell lung cancer	4	64	88	0.0625	-1.09	0.293
Angiotensin II receptor type 1 pathway	1	26	37	0.0385	-1.09	0.276
Extracellular vesicle-mediated signaling in recipient cells	1	26	31	0.0385	-1.09	0.333
BMP2-WNT4-FOXO1 pathway in primary endometrial stromal cell differentiation	0	11	16	0	-1.13	0.159
Fatty acid transporters	0	11	28	0	-1.13	0.302
GPR40 pathway	0	11	20	0	-1.13	0.214
Omega-9 fatty acid synthesis	0	11	44	0	-1.13	0.271
Vitamin B12 disorders	0	11	36	0	-1.13	0.279
Autophagy	1	27	33	0.037	-1.14	0.275
Type I interferon induction and signaling during SARS-CoV-2 infection	1	27	45	0.037	-1.14	0.214
Airway smooth muscle cell contraction	0	12	25	0	-1.18	0.22
Cholesterol biosynthesis pathway	0	12	32	0	-1.18	0.283
Deregulation of Rab and Rab effector genes in bladder cancer	0	12	17	0	-1.18	0.134
Disorders of folate metabolism and transport	0	12	46	0	-1.18	0.228
ERK pathway in Huntington's disease	0	12	17	0	-1.18	0.131
Homologous recombination	0	12	14	0	-1.18	0.143
Kallmann syndrome	0	12	40	0	-1.18	0.233
Mammary gland development pathway - Embryonic development (Stage 1 of 4)	0	12	21	0	-1.18	0.154
Purine metabolism	0	12	94	0	-1.18	0.23
One-carbon metabolism	1	28	58	0.0357	-1.18	0.22
Microtubule cytoskeleton regulation	2	42	47	0.0476	-1.2	0.218
Nucleotide excision repair	2	42	44	0.0476	-1.2	0.19
PI3K-AKT-mTOR signaling pathway and therapeutic opportunities	1	29	33	0.0345	-1.23	0.269
Type 2 papillary renal cell carcinoma	1	29	41	0.0345	-1.23	0.236
GPCRs, class B secretin-like	0	13	24	0	-1.23	0.199
Hedgehog signaling pathway Netpath	0	13	17	0	-1.23	0.128
Neurodegeneration with brain iron accumulation (NBIA) subtypes pathway	2	43	77	0.0465	-1.24	0.225
mRNA processing	8	117	130	0.0684	-1.27	0.22
Renin-angiotensin-aldosterone system (RAAS)	1	30	57	0.0333	-1.27	0.211
Biomarkers for pyrimidine metabolism disorders	0	14	88	0	-1.27	0.215
Glucuronidation	0	14	41	0	-1.27	0.208
H19 action Rb-E2F1 signaling and CDK-Beta-catenin activity	0	14	17	0	-1.27	0.104
Interactions between LOXL4 and oxidative stress pathway	0	14	19	0	-1.27	0.111
Regulation of sister chromatid separation at the metaphase-anaphase transition	0	14	16	0	-1.27	0.127
Endometrial cancer	3	58	77	0.0517	-1.31	0.196
miRNA regulation of DNA damage response	4	71	106	0.0563	-1.32	0.182
Apoptosis modulation by HSP70	0	15	22	0	-1.32	0.115
Glycosaminoglycan degradation	0	15	45	0	-1.32	0.204
MAP3K1 role in promoting and blocking gonadal determination	0	15	18	0	-1.32	0.128
Pyrimidine metabolism and related diseases	0	15	97	0	-1.32	0.181
Cohesin complex - Cornelia de Lange syndrome	1	32	37	0.0313	-1.35	0.197
p38 MAPK signaling pathway	1	32	36	0.0313	-1.35	0.21
Mammalian disorder of sexual development	0	16	29	0	-1.36	0.12
Genes related to primary cilium development (based on CRISPR)	6	97	104	0.0619	-1.36	0.154
Proteasome degradation	3	60	67	0.05	-1.37	0.177
Thyroid stimulating hormone (TSH) signaling pathway	3	60	67	0.05	-1.37	0.197
Sterol regulatory element-binding proteins (SREBP) signaling	3	61	77	0.0492	-1.4	0.16
Kynurenine pathway and links to cell senescence	0	17	56	0	-1.41	0.15
miR-509-3p alteration of YAP1/ECM axis	0	17	19	0	-1.41	0.107
TCA cycle (aka Krebs or citric acid cycle)	0	17	49	0	-1.41	0.148
Integrated breast cancer pathway	10	146	200	0.0685	-1.41	0.159
Aryl hydrocarbon receptor pathway	1	34	49	0.0294	-1.43	0.138
Histone modifications	3	63	68	0.0476	-1.47	0.12
Pyrimidine metabolism	4	77	140	0.0519	-1.5	0.147
Purine metabolism and related disorders	0	20	139	0	-1.52	0.122
Cytoplasmic ribosomal proteins	4	78	89	0.0513	-1.53	0.121
Ciliopathies	10	152	184	0.0658	-1.55	0.134
mBDNF and proBDNF regulation of GABA neurotransmission	0	21	40	0	-1.56	0.075
7q11.23 copy number variation syndrome	5	92	149	0.0543	-1.57	0.113
Wnt/beta-catenin signaling pathway in leukemia	0	22	29	0	-1.6	0.064
Ectoderm differentiation	6	107	145	0.0561	-1.63	0.083
Head and neck squamous cell carcinoma	3	69	81	0.0435	-1.65	0.105
DNA replication	1	41	50	0.0244	-1.67	0.085
Glycosylation and related congenital defects	0	25	73	0	-1.7	0.07
Development of ureteric collection system	1	43	63	0.0233	-1.74	0.067
Nucleotide excision repair in xeroderma pigmentosum	2	58	62	0.0345	-1.74	0.069
1q21.1 copy number variation syndrome	0	26	58	0	-1.74	0.066
Prader-Willi and Angelman syndrome	1	44	90	0.0227	-1.77	0.08
Base excision repair	0	27	32	0	-1.77	0.059
Familial partial lipodystrophy (FPLD)	0	27	44	0	-1.77	0.058
Sphingolipid pathway	0	28	63	0	-1.8	0.071
Tumor suppressor activity of SMARCB1	0	28	35	0	-1.8	0.05
DNA IR-damage and cellular response via ATR	3	75	90	0.04	-1.82	0.057
G1 to S cell cycle control	2	61	68	0.0328	-1.83	0.051
Fluoropyrimidine activity	0	29	58	0	-1.84	0.051
DNA damage response	2	63	78	0.0317	-1.88	0.053
16p11.2 proximal deletion syndrome	2	66	152	0.0303	-1.97	0.056
Notch signaling pathway (Netpath)	1	51	62	0.0196	-1.98	0.035
DNA IR-double strand breaks and cellular response via ATM	1	52	65	0.0192	-2.01	0.029
Genotoxicity pathway	1	52	65	0.0192	-2.01	0.051
Ciliary landscape	12	200	215	0.06	-2.06	0.044
Retinoblastoma gene in cancer	3	84	98	0.0357	-2.06	0.029
ATM signaling in development and disease	0	41	49	0	-2.18	0.025
Pathways affected in adenoid cystic carcinoma	1	59	72	0.0169	-2.2	0.014
Cell cycle	4	109	124	0.0367	-2.31	0.015
Pathogenic Escherichia coli infection	0	46	79	0	-2.32	0.016
Parkin-ubiquitin proteasomal system pathway	1	64	75	0.0156	-2.32	0.015
Thermogenesis	2	80	140	0.025	-2.32	0.016
DNA repair pathways, full network	3	111	125	0.027	-2.67	0.012
Acrylamide biotransformation and exposure biomarkers	0	0	10	NaN%	NaN	0
Amino acid conjugation	0	0	7	NaN%	NaN	0
Biochemical pathways: part I	0	0	471	NaN%	NaN	0
Blood clotting and drug effects	0	0	13	NaN%	NaN	0
Colchicine metabolic pathway	0	0	5	NaN%	NaN	0
FABP4 in ovarian cancer	0	0	3	NaN%	NaN	0
Felbamate metabolism	0	0	12	NaN%	NaN	0
Glucose homeostasis	0	0	24	NaN%	NaN	0
Lidocaine metabolism	0	0	11	NaN%	NaN	0
Liver steatosis adverse outcome pathway	0	0	46	NaN%	NaN	0
Metabolism of dichloroethylene by CYP450	0	0	13	NaN%	NaN	0
Metabolism overview	0	0	116	NaN%	NaN	0
Meta pathway lipodystrophy, dyslipidemia and hyperlipidemia	0	0	13	NaN%	NaN	0
Mitochondrial complex I inhibition leading to chemical-induced Fanconi syndrome	0	0	21	NaN%	NaN	0
Modified nucleosides derived from tRNA as urinary cancer markers	0	0	21	NaN%	NaN	0
Ophthalmate biosynthesis in hepatocytes	0	0	10	NaN%	NaN	0
Phosphatidylcholine catabolism	0	0	32	NaN%	NaN	0
Role of carnosine in muscle contraction	0	0	14	NaN%	NaN	0

## Sheet: Phenion_Perfectha_SD_adjPvalue0
Statistics results for Sun Dec 12 11:53:37 CET 2021
Dataset: J:\FHML_TGX\Danyel.Jennen\ProjectFolder\Projects\Filler-project\Reanalysis_3D_human_skin_model\PathVisio\noflags\Phenion_Perfectha_limma_OUTPUT_TABLE.pgex
Pathway directory: D:\wikipathways-20211110-gpml-Homo_sapiens
Gene database: D:\pathvisio-3.3.0\Hs_Derby_Ensembl_91.bridge
Criterion: [SD_adj.P.Val] < 0.2
Calculation method: pathway-centric. Calculations are performed after mapping data to pathways.
Total data points (N): 9365
Data points meeting criterion (R): 663
Pathway	positive (r)	measured (n)	total	%	Z Score	p-value (permuted)
Overview of proinflammatory and profibrotic mediators	21	78	134	0.2692	6.86	0
miRNA targets in ECM and membrane receptors	9	23	46	0.3913	6	0
Inflammatory response pathway	8	22	34	0.3636	5.36	0
Metabolism of alpha-linolenic acid	3	4	27	0.75	5.3	0
Omega-9 fatty acid synthesis	4	10	44	0.4	4.06	0
Cytokines and inflammatory response	5	15	32	0.3333	3.97	0
miR-509-3p alteration of YAP1/ECM axis	5	16	19	0.3125	3.77	0.003
Amino acid conjugation of benzoic acid	1	1	15	1	3.62	0.004
Butyrate-induced histone acetylation	1	1	11	1	3.62	0.004
SARS-CoV-2 innate immunity evasion and cell-specific immune response	11	59	92	0.1864	3.47	0.002
Sterol regulatory element-binding proteins (SREBP) signaling	11	60	77	0.1833	3.41	0.003
Liver X receptor pathway	3	8	12	0.375	3.36	0.01
Linoleic acid metabolism affected by coronavirus infection	2	4	28	0.5	3.35	0.009
Tgif disruption of Shh signaling	2	4	10	0.5	3.35	0.006
Prostaglandin and leukotriene metabolism in senescence	6	27	57	0.2222	3.07	0.001
Orexin receptor pathway	16	110	225	0.1455	3.07	0.003
Network map of SARS-CoV-2 signaling pathway	23	180	324	0.1278	3.01	0.003
Chemokine signaling pathway	17	124	172	0.1371	2.9	0.004
Relationship between inflammation, COX-2 and EGFR	5	22	29	0.2273	2.86	0.009
Photodynamic therapy-induced NF-kB survival signaling	6	29	36	0.2069	2.86	0.008
Cholesterol metabolism with Bloch and Kandutsch-Russell pathways	7	39	97	0.1795	2.65	0.007
Focal adhesion: PI3K-Akt-mTOR-signaling pathway	27	237	305	0.1139	2.62	0.01
Genes associated with the development of rheumatoid arthritis	3	11	22	0.2727	2.61	0.018
Omega-3 / omega-6 fatty acid synthesis	3	11	53	0.2727	2.61	0.015
Effect of progerin on genes involved in Hutchinson-Gilford progeria syndrome	5	25	30	0.2	2.52	0.016
AMP-activated protein kinase (AMPK) signaling	9	58	78	0.1552	2.51	0.025
Eicosanoid synthesis	4	18	57	0.2222	2.51	0.013
Overview of nanoparticle effects	4	18	42	0.2222	2.51	0.012
CCL18 signaling pathway	7	42	177	0.1667	2.43	0.016
Cancer immunotherapy by CTLA4 blockade	3	12	21	0.25	2.42	0.028
Classical pathway of steroidogenesis with glucocorticoid and mineralocorticoid metabolism	3	12	73	0.25	2.42	0.016
COVID-19 adverse outcome pathway	3	12	24	0.25	2.42	0.014
Angiopoietin-like protein 8 regulatory pathway	15	118	157	0.1271	2.4	0.021
Small cell lung cancer	12	89	104	0.1348	2.37	0.017
Macrophage markers	2	7	10	0.2857	2.22	0.034
Burn wound healing	11	83	124	0.1325	2.2	0.029
Melanoma	9	64	78	0.1406	2.19	0.024
TGF-beta signaling pathway	14	114	133	0.1228	2.18	0.032
Eicosanoid metabolism via lipooxygenases (LOX)	4	21	70	0.1905	2.14	0.028
Interactions of natural killer cells in pancreatic cancer	4	21	43	0.1905	2.14	0.031
Matrix metalloproteinases	4	22	31	0.1818	2.03	0.05
Lung fibrosis	7	48	85	0.1458	2.03	0.034
Bladder cancer	6	40	47	0.15	1.96	0.041
SREBF and miR33 in cholesterol and lipid homeostasis	3	15	19	0.2	1.95	0.045
Alpha 6 beta 4 signaling pathway	5	32	34	0.1563	1.89	0.057
Lipid metabolism pathway	4	24	43	0.1667	1.83	0.044
Prostaglandin synthesis and regulation	6	42	61	0.1429	1.82	0.042
Focal adhesion	18	171	201	0.1053	1.77	0.077
Diclofenac metabolic pathway	1	3	12	0.3333	1.77	0.065
Gastric acid production	1	3	22	0.3333	1.77	0.057
lncRNA-mediated mechanisms of therapeutic resistance	2	9	14	0.2222	1.77	0.065
Major receptors targeted by epinephrine and norepinephrine	2	9	34	0.2222	1.77	0.048
Translation inhibitors in chronically activated PDGFRA cells	6	43	49	0.1395	1.76	0.05
Thermogenesis	10	84	140	0.119	1.73	0.081
Fatty acid biosynthesis	3	17	43	0.1765	1.7	0.065
Hypertrophy model	3	17	21	0.1765	1.7	0.064
PI3K-Akt signaling pathway	25	256	359	0.0977	1.7	0.094
Senescence and autophagy in cancer	11	96	112	0.1146	1.68	0.092
Eicosanoid metabolism via cyclooxygenases (COX)	4	26	70	0.1538	1.65	0.109
Development of pulmonary dendritic cells and macrophage subsets	2	10	14	0.2	1.59	0.075
Mammary gland development pathway - Involution (Stage 4 of 4)	2	10	13	0.2	1.59	0.091
FOXA2 pathway	3	18	23	0.1667	1.59	0.064
Neural crest differentiation	8	67	102	0.1194	1.56	0.111
Oxidation by cytochrome P450	5	37	75	0.1351	1.53	0.12
Selenium micronutrient network	8	68	198	0.1176	1.51	0.143
Epithelial to mesenchymal transition in colorectal cancer	14	135	163	0.1037	1.5	0.136
Spinal cord injury	10	90	127	0.1111	1.5	0.125
Type I collagen synthesis in the context of osteogenesis imperfecta	4	28	36	0.1429	1.49	0.071
Host-pathogen interaction of human coronaviruses - apoptosis	3	19	34	0.1579	1.48	0.079
RANKL/RANK signaling pathway	6	48	58	0.125	1.47	0.139
Toll-like receptor signaling pathway	9	80	117	0.1125	1.46	0.131
IL-18 signaling pathway	21	220	288	0.0955	1.44	0.141
Glucocorticoid receptor pathway	7	59	73	0.1186	1.44	0.133
Aspirin and miRNAs	2	11	24	0.1818	1.44	0.071
GPR40 pathway	2	11	20	0.1818	1.44	0.076
PPAR signaling pathway	6	49	76	0.1224	1.41	0.148
ATM signaling pathway	5	39	50	0.1282	1.4	0.212
Benzene metabolism	1	4	17	0.25	1.4	0.102
miR-222 in exercise-induced cardiac growth	1	4	5	0.25	1.4	0.111
Congenital generalized lipodystrophy (CGL)	3	20	31	0.15	1.38	0.1
TP53 network	3	20	23	0.15	1.38	0.106
Urea cycle and metabolism of amino groups	3	20	71	0.15	1.38	0.174
Mesodermal commitment pathway	12	116	154	0.1034	1.38	0.155
DNA damage response (only ATM dependent)	11	105	118	0.1048	1.36	0.17
Malignant pleural mesothelioma	32	361	468	0.0886	1.35	0.204
Antiviral and anti-inflammatory effects of Nrf2 on SARS-CoV-2 pathway	4	30	50	0.1333	1.34	0.223
Nuclear receptors	4	30	44	0.1333	1.34	0.169
Wnt signaling in kidney disease	4	30	39	0.1333	1.34	0.116
Ectoderm differentiation	12	118	145	0.1017	1.32	0.195
Statin inhibition of cholesterol production	3	21	50	0.1429	1.29	0.22
IL-3 signaling pathway	5	42	50	0.119	1.22	0.229
Rett syndrome causing genes	5	42	60	0.119	1.22	0.237
Progeria-associated lipodystrophy	3	22	36	0.1364	1.2	0.249
Familial hyperlipidemia type 4	2	13	36	0.1538	1.17	0.307
TYROBP causal network in microglia	5	43	61	0.1163	1.17	0.212
Overlap between signal transduction pathways contributing to LMNA laminopathies	6	54	73	0.1111	1.16	0.246
Regulation of actin cytoskeleton	11	112	160	0.0982	1.14	0.264
Breast cancer pathway	12	124	167	0.0968	1.14	0.262
Genes controlling nephrogenesis	4	33	45	0.1212	1.13	0.307
Aflatoxin B1 metabolism	1	5	16	0.2	1.13	0.104
Cholesterol biosynthesis with skeletal dysplasias	1	5	23	0.2	1.13	0.153
HIF1A and PPARG regulation of glycolysis	1	5	19	0.2	1.13	0.163
Nicotine metabolism in liver cells	1	5	18	0.2	1.13	0.132
Phase I biotransformations, non P450	1	5	13	0.2	1.13	0.11
Transcription factors regulate miRNAs related to cardiac hypertrophy	1	5	16	0.2	1.13	0.116
Non-small cell lung cancer	7	66	88	0.1061	1.12	0.254
Ovarian infertility	3	23	33	0.1304	1.12	0.279
Unfolded protein response	3	23	28	0.1304	1.12	0.2
Synaptic signaling pathways associated with autism spectrum disorder	5	44	55	0.1136	1.11	0.254
Splicing factor NOVA regulated synaptic proteins	4	34	44	0.1176	1.07	0.315
ID signaling pathway	2	14	17	0.1429	1.05	0.13
Hepatitis B infection	12	127	155	0.0945	1.05	0.292
mBDNF and proBDNF regulation of GABA neurotransmission	3	24	40	0.125	1.04	0.372
Influence of laminopathies on Wnt signaling	4	35	45	0.1143	1	0.345
Metabolic reprogramming in colon cancer	4	35	80	0.1143	1	0.352
ErbB signaling pathway	8	81	101	0.0988	0.99	0.336
Regulation of toll-like receptor signaling pathway	11	117	153	0.094	0.99	0.332
1q21.1 copy number variation syndrome	3	25	58	0.12	0.96	0.265
7-oxo-C and 7-beta-HC pathways	3	25	60	0.12	0.96	0.306
Glycerophospholipid biosynthetic pathway	3	25	107	0.12	0.96	0.343
Glycosylation and related congenital defects	3	25	73	0.12	0.96	0.351
Prostaglandin signaling	3	25	40	0.12	0.96	0.374
Head and neck squamous cell carcinoma	7	70	81	0.1	0.96	0.35
NAD+ metabolism	2	15	34	0.1333	0.95	0.417
Host-pathogen interaction of human coronaviruses - MAPK signaling	4	36	43	0.1111	0.94	0.397
Control of immune tolerance by vasoactive intestinal peptide	1	6	16	0.1667	0.92	0.192
exRNA mechanism of action and biogenesis	1	6	8	0.1667	0.92	0.194
FTO obesity variant mechanism	1	6	11	0.1667	0.92	0.149
Translation factors	5	48	51	0.1042	0.9	0.31
Angiotensin II receptor type 1 pathway	3	26	37	0.1154	0.89	0.409
Extracellular vesicle-mediated signaling in recipient cells	3	26	31	0.1154	0.89	0.469
PI3K-AKT-mTOR signaling pathway and therapeutic opportunities	3	26	33	0.1154	0.89	0.452
Endometrial cancer	6	60	77	0.1	0.88	0.376
Pathways affected in adenoid cystic carcinoma	6	60	72	0.1	0.88	0.437
RAC1/PAK1/p38/MMP2 pathway	6	60	74	0.1	0.88	0.427
IL-9 signaling pathway	2	16	18	0.125	0.85	0.405
Interactions between LOXL4 and oxidative stress pathway	2	16	19	0.125	0.85	0.455
Proteoglycan biosynthesis	2	16	36	0.125	0.85	0.424
Selective expression of chemokine receptors during T-cell polarization	2	16	30	0.125	0.85	0.501
Oncostatin M signaling pathway	6	61	66	0.0984	0.84	0.427
Envelope proteins and their potential roles in EDMD physiopathology	4	38	47	0.1053	0.83	0.392
Pluripotent stem cell differentiation pathway	4	38	64	0.1053	0.83	0.461
Base excision repair	3	27	32	0.1111	0.82	0.501
Familial partial lipodystrophy (FPLD)	3	27	44	0.1111	0.82	0.388
Nanoparticle-mediated activation of receptor signaling	3	27	36	0.1111	0.82	0.464
Resistin as a regulator of inflammation	3	27	34	0.1111	0.82	0.458
Tumor suppressor activity of SMARCB1	3	27	35	0.1111	0.82	0.466
Insulin signaling	13	148	162	0.0878	0.81	0.448
IL-1 signaling pathway	5	51	57	0.098	0.76	0.452
4-hydroxytamoxifen, Dexamethasone, and Retinoic Acids Regulation of p27 Expression	2	17	31	0.1176	0.75	0.519
Galanin receptor pathway	2	17	22	0.1176	0.75	0.632
GDNF/RET signaling axis	2	17	24	0.1176	0.75	0.603
Glutathione metabolism	2	17	57	0.1176	0.75	0.486
Imatinib and chronic myeloid leukemia	2	17	25	0.1176	0.75	0.627
Inhibition of exosome biogenesis and secretion by Manumycin A in CRPC cells	2	17	19	0.1176	0.75	0.599
Interactions between immune cells and microRNAs in tumor microenvironment	3	28	52	0.1071	0.75	0.448
Microglia pathogen phagocytosis pathway	3	28	44	0.1071	0.75	0.413
miRNAs involved in DNA damage response	3	28	70	0.1071	0.75	0.458
White fat cell differentiation	3	28	35	0.1071	0.75	0.479
Caloric restriction and aging	1	7	13	0.1429	0.74	0.417
Cellular proteostasis	1	7	15	0.1429	0.74	0.49
Degradation pathway of sphingolipids, including diseases	1	7	41	0.1429	0.74	0.425
Insulin signaling in adipocytes (diabetic condition)	1	7	12	0.1429	0.74	0.358
Insulin signaling in adipocytes (normal condition)	1	7	15	0.1429	0.74	0.454
SARS-CoV-2 B.1.1.7 variant antagonises innate immune activation	1	7	15	0.1429	0.74	0.489
Apoptosis	7	76	88	0.0921	0.73	0.467
Kit receptor signaling pathway	5	52	60	0.0962	0.71	0.505
Notch signaling pathway (Netpath)	5	52	62	0.0962	0.71	0.51
Myometrial relaxation and contraction pathways	10	114	161	0.0877	0.71	0.498
Kisspeptin/kisspeptin receptor system in the ovary	3	29	49	0.1034	0.69	0.452
Interferon type I signaling pathways	5	53	57	0.0943	0.67	0.552
IL-6 signaling pathway	4	41	45	0.0976	0.67	0.488
Microtubule cytoskeleton regulation	4	41	47	0.0976	0.67	0.501
IL1 and megakaryocytes in obesity	2	18	26	0.1111	0.67	0.602
Kynurenine pathway and links to cell senescence	2	18	56	0.1111	0.67	0.568
EGFR tyrosine kinase inhibitor resistance	7	79	92	0.0886	0.62	0.564
Canonical NF-kB pathway	1	8	9	0.125	0.6	0.662
Cerebral organic acidurias, including diseases	1	8	46	0.125	0.6	0.567
Gene regulatory network modelling somitogenesis	1	8	13	0.125	0.6	0.766
GPCRs, class C metabotropic glutamate, pheromone	1	8	15	0.125	0.6	0.753
Mitochondrial complex II assembly	1	8	10	0.125	0.6	0.739
NAD biosynthesis II (from tryptophan)	1	8	34	0.125	0.6	0.521
NIPBL role in DNA damage - Cornelia de Lange syndrome	1	8	9	0.125	0.6	0.635
Nucleotide metabolism	2	19	37	0.1053	0.59	0.53
DNA IR-double strand breaks and cellular response via ATM	5	55	65	0.0909	0.58	0.579
Wnt signaling pathway	4	43	52	0.093	0.57	0.608
Oxidative stress response	3	31	35	0.0968	0.56	0.568
Androgen receptor signaling pathway	7	81	90	0.0864	0.55	0.612
Arrhythmogenic right ventricular cardiomyopathy	5	56	81	0.0893	0.54	0.587
MAPK cascade	3	32	37	0.0938	0.51	0.607
Ras signaling	12	148	192	0.0811	0.49	0.592
Endoderm differentiation	9	109	147	0.0826	0.48	0.667
ApoE and miR-146 in inflammation and atherosclerosis	1	9	13	0.1111	0.47	0.923
Benzo(a)pyrene metabolism	1	9	17	0.1111	0.47	0.784
Ethanol metabolism production of ROS by CYP2E1	1	9	28	0.1111	0.47	0.654
EV release from cardiac cells and their functional effects	1	9	17	0.1111	0.47	0.765
Familial hyperlipidemia type 3	1	9	24	0.1111	0.47	0.632
Familial hyperlipidemia type 5	1	9	28	0.1111	0.47	0.615
Leptin and adiponectin	1	9	14	0.1111	0.47	0.906
Metastatic brain tumor	1	9	28	0.1111	0.47	0.627
SMC1/SMC3 role in DNA damage - Cornelia de Lange Syndrome	1	9	12	0.1111	0.47	0.958
G protein signaling pathways	6	71	97	0.0845	0.45	0.643
TNF-alpha signaling pathway	7	84	97	0.0833	0.45	0.663
Wnt/beta-catenin signaling pathway in leukemia	2	21	29	0.0952	0.44	0.615
Non-genomic actions of 1,25 dihydroxyvitamin D3	5	59	97	0.0847	0.42	0.657
Thyroid stimulating hormone (TSH) signaling pathway	5	59	67	0.0847	0.42	0.676
DNA IR-damage and cellular response via ATR	6	72	90	0.0833	0.42	0.666
Nonalcoholic fatty liver disease	11	138	170	0.0797	0.41	0.711
FBXL10 enhancement of MAP/ERK signaling in diffuse large B-cell lymphoma	3	34	36	0.0882	0.4	0.7
Fibrin complement receptor 3 signaling pathway	3	34	47	0.0882	0.4	0.75
Tryptophan metabolism	3	34	140	0.0882	0.4	0.668
Interleukin-1 (IL-1) structural pathway	4	47	52	0.0851	0.38	0.7
Acute viral myocarditis	6	73	110	0.0822	0.38	0.705
Ebstein-Barr virus LMP1 signaling	2	22	25	0.0909	0.37	0.64
GABA receptor signaling	2	22	57	0.0909	0.37	0.729
Nuclear receptors in lipid metabolism and toxicity	2	22	48	0.0909	0.37	0.731
Photodynamic therapy-induced NFE2L2 (NRF2) survival signaling	2	22	24	0.0909	0.37	0.675
Autosomal recessive osteopetrosis pathways	1	10	14	0.1	0.36	0.941
Biomarkers for urea cycle disorders	1	10	51	0.1	0.36	0.724
Nitric oxide metabolism in cystic fibrosis	1	10	25	0.1	0.36	0.66
Non-homologous end joining	1	10	11	0.1	0.36	0.995
Vitamin B12 disorders	1	10	36	0.1	0.36	0.753
Embryonic stem cell pluripotency pathways	7	87	123	0.0805	0.35	0.748
MicroRNAs in cardiomyocyte hypertrophy	6	74	109	0.0811	0.35	0.739
Oxidative damage response	3	35	44	0.0857	0.34	0.789
Osteoblast differentiation and related diseases	7	88	119	0.0795	0.32	0.752
Hypothesized pathways in pathogenesis of cardiovascular disease	2	23	27	0.087	0.3	0.685
IL-7 signaling pathway	2	23	26	0.087	0.3	0.677
Intracellular trafficking proteins involved in CMT neuropathy	2	23	28	0.087	0.3	0.653
Oligodendrocyte specification and differentiation, leading to myelin components for CNS	2	23	46	0.087	0.3	0.78
Metapathway biotransformation Phase I and II	10	129	191	0.0775	0.3	0.784
Cardiac progenitor differentiation	3	36	56	0.0833	0.29	0.754
Notch signaling	3	36	48	0.0833	0.29	0.799
VEGFA-VEGFR2 signaling pathway	28	376	436	0.0745	0.28	0.771
Amplification and expansion of oncogenic pathways as metastatic traits	1	11	18	0.0909	0.26	0.876
BMP2-WNT4-FOXO1 pathway in primary endometrial stromal cell differentiation	1	11	16	0.0909	0.26	0.941
Cells and molecules involved in local acute inflammatory response	1	11	19	0.0909	0.26	0.822
Familial hyperlipidemia type 1	1	11	35	0.0909	0.26	0.799
Fatty acid transporters	1	11	28	0.0909	0.26	0.717
Hedgehog signaling pathway Netpath	1	11	17	0.0909	0.26	0.913
NAD metabolism, sirtuins and aging	1	11	16	0.0909	0.26	0.94
Transcriptional cascade regulating adipogenesis	1	11	14	0.0909	0.26	0.979
Valproic acid pathway	1	11	36	0.0909	0.26	0.825
Endochondral ossification with skeletal dysplasias	4	50	69	0.08	0.25	0.815
Endochondral ossification	4	50	69	0.08	0.25	0.815
Vitamin D receptor pathway	10	131	188	0.0763	0.25	0.804
Glioblastoma signaling pathways	6	77	88	0.0779	0.24	0.809
Disruption of postsynaptic signaling by CNV	2	24	35	0.0833	0.24	0.83
Modulators of TCR signaling and T cell activation	4	51	66	0.0784	0.21	0.852
EGF/EGFR signaling pathway	11	147	163	0.0748	0.19	0.845
Gastrin signaling pathway	8	106	115	0.0755	0.19	0.86
Gastric cancer network 1	2	25	30	0.08	0.18	0.79
Sphingolipid metabolism in senescence	2	25	49	0.08	0.18	0.826
Cytoplasmic ribosomal proteins	6	79	89	0.0759	0.18	0.876
Cholesterol biosynthesis pathway	1	12	32	0.0833	0.17	0.863
Familial hyperlipidemia type 2	1	12	36	0.0833	0.17	0.912
FOXP3 in COVID-19	1	12	19	0.0833	0.17	0.906
Mammary gland development pathway - Embryonic development (Stage 1 of 4)	1	12	21	0.0833	0.17	0.828
Mammary gland development pathway - Puberty (Stage 2 of 4)	1	12	15	0.0833	0.17	0.985
MAPK and NFkB signaling pathways inhibited by Yersinia YopJ	1	12	13	0.0833	0.17	0.997
Purine metabolism	1	12	94	0.0833	0.17	0.899
RalA downstream regulated genes	1	12	13	0.0833	0.17	0.996
Interleukin-11 signaling pathway	3	40	45	0.075	0.1	0.93
Ciliopathies	11	151	184	0.0728	0.1	0.914
Blood clotting cascade	1	13	27	0.0769	0.09	0.834
Deregulation of Rab and Rab effector genes in bladder cancer	1	13	17	0.0769	0.09	0.983
Kennedy pathway from sphingolipids	1	13	35	0.0769	0.09	0.957
Mitochondrial long chain fatty acid beta-oxidation	1	13	24	0.0769	0.09	0.838
ncRNAs involved in STAT3 signaling in hepatocellular carcinoma	1	13	19	0.0769	0.09	0.952
Pathogenesis of SARS-CoV-2 mediated by nsp9-nsp10 complex	1	13	34	0.0769	0.09	0.947
Pathways of nucleic acid metabolism and innate immune sensing	1	13	39	0.0769	0.09	0.979
TCA cycle and deficiency of pyruvate dehydrogenase complex (PDHc)	1	13	37	0.0769	0.09	0.958
BDNF-TrkB signaling	2	27	38	0.0741	0.07	0.976
IL-17 signaling pathway	2	27	33	0.0741	0.07	0.94
Trans-sulfuration and one-carbon metabolism	2	27	66	0.0741	0.07	0.959
Novel intracellular components of RIG-I-like receptor (RLR) pathway	4	55	64	0.0727	0.06	0.978
ncRNAs involved in Wnt signaling in hepatocellular carcinoma	5	69	96	0.0725	0.05	0.981
Nuclear receptors meta-pathway	18	253	339	0.0711	0.02	0.988
Aryl hydrocarbon receptor Netpath	3	42	57	0.0714	0.02	0.983
Fluoropyrimidine activity	2	28	58	0.0714	0.01	0.982
Glycosaminoglycan degradation	1	14	45	0.0714	0.01	0.999
H19 action Rb-E2F1 signaling and CDK-Beta-catenin activity	1	14	17	0.0714	0.01	0.994
Mitochondrial gene expression	1	14	23	0.0714	0.01	0.947
Monoamine GPCRs	1	14	43	0.0714	0.01	0.999
NOTCH1 regulation of endothelial cell calcification	1	14	18	0.0714	0.01	0.989
Regulation of sister chromatid separation at the metaphase-anaphase transition	1	14	16	0.0714	0.01	0.999
Integrin-mediated cell adhesion	6	85	102	0.0706	-0.01	0.999
Wnt signaling pathway and pluripotency	6	85	106	0.0706	-0.01	0.999
Apoptosis modulation and signaling	6	86	97	0.0698	-0.04	0.974
Signal transduction through IL1R	2	29	34	0.069	-0.04	0.979
FGF23 signaling in hypophosphatemic rickets and related disorders	1	15	28	0.0667	-0.06	0.873
Interactome of polycomb repressive complex 2 (PRC2)	1	15	17	0.0667	-0.06	0.991
TGF-beta signaling in thyroid cells for epithelial-mesenchymal transition	1	15	20	0.0667	-0.06	0.966
Vitamin A and carotenoid metabolism	2	30	65	0.0667	-0.09	0.946
Development of ureteric collection system	3	45	63	0.0667	-0.11	0.931
Extracellular vesicles in the crosstalk of cardiac cells	1	16	30	0.0625	-0.13	0.801
MFAP5 effect on permeability and motility of endothelial cells via cytoskeleton rearrangement	1	16	20	0.0625	-0.13	0.921
OSX and miRNAs in tooth development	1	16	39	0.0625	-0.13	0.948
Small ligand GPCRs	1	16	25	0.0625	-0.13	0.797
Transcription co-factors SKI and SKIL protein partners	1	16	19	0.0625	-0.13	0.954
Hair follicle development: cytodifferentiation - part 3 of 3	5	75	93	0.0667	-0.14	0.903
Primary focal segmental glomerulosclerosis (FSGS)	4	61	77	0.0656	-0.16	0.858
lncRNA in canonical Wnt signaling and colorectal cancer	5	76	102	0.0658	-0.17	0.862
Wnt signaling	6	91	121	0.0659	-0.18	0.851
Cohesin complex - Cornelia de Lange syndrome	2	32	37	0.0625	-0.18	0.939
Factors and pathways affecting insulin-like growth factor (IGF1)-Akt signaling	2	32	43	0.0625	-0.18	0.912
Mitochondrial complex IV assembly	2	32	40	0.0625	-0.18	0.924
Hepatitis C and hepatocellular carcinoma	3	47	63	0.0638	-0.19	0.879
Pathogenic Escherichia coli infection	3	47	79	0.0638	-0.19	0.844
Apoptosis modulation by HSP70	1	17	22	0.0588	-0.19	0.821
Hematopoietic stem cell gene regulation by GABP alpha/beta complex	1	17	26	0.0588	-0.19	0.709
Nanomaterial induced apoptosis	1	17	31	0.0588	-0.19	0.775
PI3K/AKT/mTOR - VitD3 signaling	1	17	34	0.0588	-0.19	0.862
SARS coronavirus and innate immunity	1	17	33	0.0588	-0.19	0.817
Serotonin receptor 2 and ELK-SRF/GATA4 signaling	1	17	24	0.0588	-0.19	0.744
TCA cycle (aka Krebs or citric acid cycle)	1	17	49	0.0588	-0.19	0.832
Phosphodiesterases in neuronal function	2	33	66	0.0606	-0.23	0.846
Development and heterogeneity of the ILC family	1	18	33	0.0556	-0.25	0.758
Regulation of apoptosis by parathyroid hormone-related protein	1	18	24	0.0556	-0.25	0.737
STING pathway in Kawasaki-like disease and COVID-19	1	18	26	0.0556	-0.25	0.703
Histone modifications	4	64	68	0.0625	-0.26	0.811
Hippo signaling regulation pathways	5	79	104	0.0633	-0.26	0.799
Prader-Willi and Angelman syndrome	3	49	90	0.0612	-0.26	0.792
Neuroinflammation and glutamatergic signaling	7	109	178	0.0642	-0.27	0.791
Amyotrophic lateral sclerosis (ALS)	2	34	56	0.0588	-0.27	0.741
Photodynamic therapy-induced HIF-1 survival signaling	2	34	38	0.0588	-0.27	0.839
Renin-angiotensin-aldosterone system (RAAS)	2	34	57	0.0588	-0.27	0.738
Aripiprazole metabolic pathway	0	1	7	0	-0.28	0.96
Colchicine metabolic pathway	0	1	5	0	-0.28	0.841
Felbamate metabolism	0	1	12	0	-0.28	0.996
Glucose homeostasis	0	1	24	0	-0.28	0.683
Hormonal control of pubertal growth spurt	0	1	8	0	-0.28	0.977
Lidocaine metabolism	0	1	11	0	-0.28	0.997
Secretion of hydrochloric acid in parietal cells	0	1	15	0	-0.28	0.966
S1P receptor signal transduction	1	19	26	0.0526	-0.31	0.662
miRNAs involvement in the immune response in sepsis	2	35	69	0.0571	-0.32	0.756
Nephrotic syndrome	2	35	49	0.0571	-0.32	0.752
TGF-beta receptor signaling in skeletal dysplasias	3	51	60	0.0588	-0.33	0.749
Chromosomal and microsatellite instability in colorectal cancer	4	67	81	0.0597	-0.36	0.759
Joubert syndrome	4	67	87	0.0597	-0.36	0.703
Eukaryotic transcription initiation	2	36	42	0.0556	-0.36	0.825
Hedgehog signaling pathway	2	36	44	0.0556	-0.36	0.789
IL-5 signaling pathway	2	36	41	0.0556	-0.36	0.79
Angiogenesis	1	20	25	0.05	-0.36	0.661
NAD+ biosynthetic pathways	1	20	37	0.05	-0.36	0.723
Overview of interferons-mediated signaling pathway	1	20	38	0.05	-0.36	0.763
Purine metabolism and related disorders	1	20	139	0.05	-0.36	0.729
Transcription factor regulation in adipogenesis	1	20	24	0.05	-0.36	0.652
Urea cycle and associated pathways	1	20	81	0.05	-0.36	0.713
Biosynthesis and regeneration of tetrahydrobiopterin and catabolism of phenylalanine	0	2	38	0	-0.39	0.717
Caffeine and theobromine metabolism	0	2	18	0	-0.39	0.816
Direct reversal repair	0	2	4	0	-0.39	0.421
Downregulation of ACE2 expression by SARS-CoV infection and SARS-CoV spike protein	0	2	8	0	-0.39	0.92
Evolocumab mechanism to reduce LDL cholesterol	0	2	5	0	-0.39	0.599
Heroin metabolism	0	2	8	0	-0.39	0.909
HIPK2 in kidney fibrosis	0	2	8	0	-0.39	0.893
Hypoxia-mediated EMT and stemness	0	2	6	0	-0.39	0.745
Influenza A virus infection	0	2	16	0	-0.39	0.87
Mevalonate arm of cholesterol biosynthesis pathway with inhibitors	0	2	64	0	-0.39	0.682
Model for regulation of MSMP expression in cancer cells and its proangiogenic role in ovarian tumors	0	2	6	0	-0.39	0.747
Neurotransmitter disorders	0	2	27	0	-0.39	0.627
Nicotine effect on chromaffin cells	0	2	10	0	-0.39	0.97
PCSK9-mediated LDL receptor degradation	0	2	3	0	-0.39	0.212
Ultraconserved region 339 modulation of tumor suppressor microRNAs in cancer	0	2	6	0	-0.39	0.765
15q13.3 copy number variation syndrome	1	21	40	0.0476	-0.41	0.691
miRNA regulation of p53 pathway in prostate cancer	1	21	37	0.0476	-0.41	0.704
PPAR-alpha pathway	1	21	28	0.0476	-0.41	0.628
Purinergic signaling	1	21	96	0.0476	-0.41	0.675
Sphingolipid metabolism overview	1	21	55	0.0476	-0.41	0.7
Clear cell renal cell carcinoma pathways	4	69	92	0.058	-0.42	0.655
Aryl hydrocarbon receptor pathway	2	38	49	0.0526	-0.44	0.688
Oxysterols derived from cholesterol	2	38	112	0.0526	-0.44	0.643
PDGF pathway	2	38	53	0.0526	-0.44	0.685
NAD metabolism in oncogene-induced senescence and mitochondrial dysfunction-associated senescence	1	22	46	0.0455	-0.46	0.647
Sphingolipid metabolism: integrated pathway	1	22	97	0.0455	-0.46	0.644
Vitamin D in inflammatory diseases	1	22	25	0.0455	-0.46	0.638
Synaptic vesicle pathway	2	39	59	0.0513	-0.48	0.624
Integrated breast cancer pathway	9	148	200	0.0608	-0.48	0.661
Conversion of angiotensinogen to angiotensin II	0	3	9	0	-0.48	0.818
eIF5A regulation in response to inhibition of the nuclear export system	0	3	6	0	-0.48	0.503
Ethylmalonic encephalopathy	0	3	20	0	-0.48	0.691
Glycine metabolism	0	3	19	0	-0.48	0.719
Metabolism of tetrahydrocannabinol (THC)	0	3	11	0	-0.48	0.919
Oxytocin signaling	0	3	10	0	-0.48	0.899
Polyol pathway	0	3	17	0	-0.48	0.777
SCFA and skeletal muscle substrate metabolism	0	3	17	0	-0.48	0.783
Soluble ACE2-mediated cell entry of SARS-CoV-2	0	3	7	0	-0.48	0.634
Thyroxine (thyroid hormone) production	0	3	12	0	-0.48	0.922
Tyrosine metabolism	0	3	27	0	-0.48	0.619
Vitamins A and D - action mechanisms	0	3	14	0	-0.48	0.892
T-cell receptor (TCR) signaling pathway	4	72	93	0.0556	-0.51	0.595
Hippo-Yap signaling pathway	1	23	24	0.0435	-0.51	0.65
Immune response to tuberculosis	1	23	24	0.0435	-0.51	0.626
Intraflagellar transport proteins binding to dynein	1	23	28	0.0435	-0.51	0.62
ATM signaling in development and disease	2	40	49	0.05	-0.51	0.652
Exercise-induced circadian regulation	2	40	49	0.05	-0.51	0.634
Netrin-UNC5B signaling pathway	2	40	53	0.05	-0.51	0.64
Parkinson's disease pathway	2	40	84	0.05	-0.51	0.644
Pre-implantation embryo	2	40	60	0.05	-0.51	0.615
TNF-related weak inducer of apoptosis (TWEAK) signaling pathway	2	40	45	0.05	-0.51	0.616
Vitamin B12 metabolism	2	40	118	0.05	-0.51	0.613
miRNA regulation of DNA damage response	4	73	106	0.0548	-0.54	0.603
Adipogenesis	6	105	132	0.0571	-0.55	0.582
Integrated cancer pathway	2	41	50	0.0488	-0.55	0.651
Amino acid metabolism pathway excerpt: histidine catabolism extension	0	4	23	0	-0.55	0.637
Catalytic cycle of mammalian flavin-containing monooxygenases (FMOs)	0	4	14	0	-0.55	0.864
Peroxisomal beta-oxidation of tetracosanoyl-CoA	0	4	17	0	-0.55	0.784
Robo4 and VEGF signaling pathways crosstalk	0	4	7	0	-0.55	0.439
SARS-CoV-2 altering angiogenesis via NRP1	0	4	11	0	-0.55	0.811
Serotonin receptor 2 and STAT3 signaling	0	4	6	0	-0.55	0.319
Sulindac metabolic pathway	0	4	11	0	-0.55	0.816
Vitamin B6-dependent and responsive disorders	0	4	29	0	-0.55	0.606
Cannabinoid receptor signaling	1	24	54	0.0417	-0.56	0.634
Fatty acid beta-oxidation	1	24	71	0.0417	-0.56	0.589
Follicle stimulating hormone (FSH) signaling pathway	1	24	28	0.0417	-0.56	0.627
Photodynamic therapy-induced unfolded protein response	1	24	28	0.0417	-0.56	0.636
Striated muscle contraction pathway	1	24	39	0.0417	-0.56	0.511
Calcium regulation in cardiac cells	6	106	167	0.0566	-0.57	0.566
Complement system in neuronal development and plasticity	4	75	137	0.0533	-0.59	0.551
7q11.23 copy number variation syndrome	5	91	149	0.0549	-0.59	0.537
Autophagy	1	25	33	0.04	-0.6	0.537
Canonical and non-canonical Notch signaling	1	25	31	0.04	-0.6	0.567
Cell migration and invasion through p75NTR	1	25	31	0.04	-0.6	0.579
FGFR3 signaling in chondrocyte proliferation and terminal differentiation	1	25	29	0.04	-0.6	0.585
Mammary gland development pathway - Pregnancy and lactation (Stage 3 of 4)	1	25	42	0.04	-0.6	0.471
Circadian rhythm genes	9	154	209	0.0584	-0.6	0.561
Arylamine metabolism	0	5	13	0	-0.62	0.67
Cell-type dependent selectivity of CCK2R signaling	0	5	26	0	-0.62	0.63
Effects of nitric oxide	0	5	16	0	-0.62	0.719
Fluoroacetic acid toxicity	0	5	16	0	-0.62	0.694
GABA metabolism (aka GHB)	0	5	42	0	-0.62	0.5
Gamma-glutamyl cycle for the biosynthesis and degradation of glutathione, including diseases	0	5	24	0	-0.62	0.606
Ketone bodies synthesis and degradation	0	5	13	0	-0.62	0.739
Lamin A-processing pathway	0	5	8	0	-0.62	0.383
let-7 inhibition of ES cell reprogramming	0	5	17	0	-0.62	0.695
Lipid particles composition	0	5	21	0	-0.62	0.636
MED and pseudoachondroplasia genes	0	5	7	0	-0.62	0.313
MicroRNA network associated with chronic lymphocytic leukemia	0	5	10	0	-0.62	0.571
miR-517 relationship with ARCN1 and USP1	0	5	7	0	-0.62	0.282
PTF1A related regulatory pathway	0	5	12	0	-0.62	0.667
SARS-CoV-2 and angiotensin-converting enzyme 2 receptor: molecular mechanisms	0	5	14	0	-0.62	0.715
Somatroph axis (GH) and its relationship to dietary restriction and aging	0	5	12	0	-0.62	0.675
Somitogenesis in the context of spondylocostal dysostosis	0	5	10	0	-0.62	0.539
TCA cycle nutrient use and invasiveness of ovarian cancer	0	5	11	0	-0.62	0.624
Amino acid metabolism	4	76	205	0.0526	-0.62	0.521
B cell receptor signaling pathway	4	76	99	0.0526	-0.62	0.512
Mitochondrial immune response to SARS-CoV-2	1	26	62	0.0385	-0.64	0.546
One-carbon metabolism	1	26	58	0.0385	-0.64	0.567
Regucalcin in proximal tubule epithelial kidney cells	1	26	68	0.0385	-0.64	0.506
Zinc homeostasis	1	26	39	0.0385	-0.64	0.472
Pyrimidine metabolism	4	77	140	0.0519	-0.65	0.52
p53 transcriptional gene network	3	61	78	0.0492	-0.66	0.483
22q11.2 copy number variation syndrome	6	110	225	0.0545	-0.67	0.516
Acetylcholine synthesis	0	6	18	0	-0.68	0.632
Activation of NLRP3 inflammasome by SARS-CoV-2	0	6	10	0	-0.68	0.403
Arachidonate epoxygenase / epoxide hydrolase	0	6	18	0	-0.68	0.646
DDX1 as a regulatory component of the Drosha microprocessor	0	6	8	0	-0.68	0.287
Eicosanoid metabolism via cytochrome P450 monooxygenases (CYP) pathway	0	6	23	0	-0.68	0.616
Glial cell differentiation	0	6	9	0	-0.68	0.344
Hfe effect on hepcidin production	0	6	8	0	-0.68	0.295
Krebs cycle disorders	0	6	34	0	-0.68	0.491
mir-124 predicted interactions with cell cycle and differentiation	0	6	8	0	-0.68	0.283
miRNA biogenesis	0	6	7	0	-0.68	0.24
Mitochondrial fatty acid synthesis pathway	0	6	21	0	-0.68	0.657
Pentose phosphate metabolism	0	6	21	0	-0.68	0.643
Pilocytic astrocytoma	0	6	14	0	-0.68	0.601
Serine metabolism	0	6	43	0	-0.68	0.451
Somatic sex determination	0	6	15	0	-0.68	0.645
Constitutive androstane receptor pathway	1	27	34	0.037	-0.68	0.499
Gastric cancer network 2	1	27	33	0.037	-0.68	0.521
Hair follicle development: organogenesis - part 2 of 3	1	27	36	0.037	-0.68	0.451
Overview of leukocyte-intrinsic Hippo pathway functions	1	27	37	0.037	-0.68	0.425
Prion disease pathway	1	27	36	0.037	-0.68	0.455
TLR4 signaling and tolerance	1	27	30	0.037	-0.68	0.564
Type I interferon induction and signaling during SARS-CoV-2 infection	1	27	45	0.037	-0.68	0.442
One-carbon metabolism and related pathways	2	45	94	0.0444	-0.69	0.509
T-cell antigen receptor (TCR) pathway during Staphylococcus aureus infection	2	45	70	0.0444	-0.69	0.485
Copper homeostasis	2	46	58	0.0435	-0.72	0.505
Pregnane X receptor pathway	1	28	35	0.0357	-0.72	0.473
Sphingolipid pathway	1	28	63	0.0357	-0.72	0.482
15q11.2 copy number variation syndrome	0	7	13	0	-0.73	0.478
Hypothetical craniofacial development pathway	0	7	11	0	-0.73	0.37
Kinin-Kallikrein pathway	0	7	10	0	-0.73	0.334
MicroRNA for targeting cancer growth and vascularization in glioblastoma	0	7	10	0	-0.73	0.341
Osteoblast signaling	0	7	18	0	-0.73	0.598
Peroxiredoxin 2 induced ovarian failure	0	7	13	0	-0.73	0.448
Serotonin and anxiety-related events	0	7	16	0	-0.73	0.571
Steroid biosynthesis	0	7	25	0	-0.73	0.604
Vitamin D metabolism	0	7	22	0	-0.73	0.613
TGF-beta receptor signaling	2	47	56	0.0426	-0.76	0.48
G13 signaling pathway	1	29	39	0.0345	-0.76	0.419
DNA damage response	3	65	78	0.0462	-0.78	0.424
ATR signaling	0	8	10	0	-0.78	0.271
Bile acids synthesis and enterohepatic circulation	0	8	18	0	-0.78	0.5
Biogenic amine synthesis	0	8	33	0	-0.78	0.461
Drug induction of bile acid pathway	0	8	45	0	-0.78	0.405
Dual hijack model of Vif in HIV infection	0	8	10	0	-0.78	0.246
EDA signaling in hair follicle development	0	8	15	0	-0.78	0.364
Folate-alcohol and cancer pathway hypotheses	0	8	24	0	-0.78	0.576
Hijack of ubiquitination by SARS-CoV-2	0	8	12	0	-0.78	0.262
Ketogenesis and ketolysis	0	8	27	0	-0.78	0.575
LDLRAD4 and what we know about it	0	8	12	0	-0.78	0.257
Methylation pathways	0	8	15	0	-0.78	0.381
Molybdenum cofactor (Moco) biosynthesis	0	8	21	0	-0.78	0.532
Nucleotide GPCRs	0	8	15	0	-0.78	0.343
Serotonin transporter activity	0	8	15	0	-0.78	0.365
Supression of HMGB1 mediated inflammation by THBD	0	8	10	0	-0.78	0.236
Type III interferon signaling	0	8	11	0	-0.78	0.231
Host-pathogen interaction of human coronaviruses - interferon induction	1	30	47	0.0333	-0.8	0.388
Neural crest cell migration during development	1	30	40	0.0333	-0.8	0.414
Pancreatic adenocarcinoma pathway	4	83	97	0.0482	-0.81	0.431
Male infertility	5	100	150	0.05	-0.82	0.422
Cardiac hypertrophic response	2	49	61	0.0408	-0.82	0.463
Acquired partial lipodystrophy / Barraquer-Simons syndrome	0	9	17	0	-0.83	0.36
Aerobic glycolysis	0	9	35	0	-0.83	0.435
Altered glycosylation of MUC1 in tumor microenvironment	0	9	10	0	-0.83	0.228
Biotin metabolism, including IEMs	0	9	38	0	-0.83	0.411
Bone morphogenic protein (BMP) signaling and regulation	0	9	13	0	-0.83	0.232
Cori cycle	0	9	53	0	-0.83	0.386
Dopamine metabolism	0	9	48	0	-0.83	0.387
Farnesoid X receptor pathway	0	9	21	0	-0.83	0.515
Fatty acid omega-oxidation	0	9	20	0	-0.83	0.495
Heme biosynthesis	0	9	28	0	-0.83	0.54
Interleukin-1 induced activation of NF-kB	0	9	13	0	-0.83	0.21
Iron metabolism in placenta	0	9	15	0	-0.83	0.279
Nanomaterial-induced inflammasome activation	0	9	13	0	-0.83	0.249
Nicotine effect on dopaminergic neurons	0	9	31	0	-0.83	0.499
Nod-like receptor (NLR) signaling pathway	0	9	11	0	-0.83	0.23
SARS-CoV-2 and COVID-19 pathway	0	9	70	0	-0.83	0.419
Serotonin and anxiety	0	9	22	0	-0.83	0.527
Thiamine metabolic pathways	0	9	34	0	-0.83	0.48
Retinoblastoma gene in cancer	4	84	98	0.0476	-0.83	0.427
T-cell activation SARS-CoV-2	3	67	98	0.0448	-0.83	0.428
Melatonin metabolism and effects	1	31	64	0.0323	-0.84	0.411
p38 MAPK signaling pathway	1	31	36	0.0323	-0.84	0.455
Apoptosis-related network due to altered Notch3 in ovarian cancer	2	50	54	0.04	-0.85	0.39
IL-4 signaling pathway	2	50	55	0.04	-0.85	0.37
Mitochondrial complex I assembly model OXPHOS system	2	50	61	0.04	-0.85	0.428
MAPK signaling pathway	11	199	258	0.0553	-0.86	0.385
ACE inhibitor pathway	0	10	29	0	-0.87	0.493
Alanine and aspartate metabolism	0	10	66	0	-0.87	0.46
Disorders of folate metabolism and transport	0	10	46	0	-0.87	0.359
Estrogen receptor pathway	0	10	16	0	-0.87	0.237
Genes targeted by miRNAs in adipocytes	0	10	19	0	-0.87	0.342
Inclusion body myositis	0	10	27	0	-0.87	0.516
Irinotecan pathway	0	10	18	0	-0.87	0.266
Methionine metabolism leading to sulfur amino acids and related disorders	0	10	46	0	-0.87	0.365
TCA cycle in senescence	0	10	30	0	-0.87	0.486
Trans-sulfuration pathway	0	10	25	0	-0.87	0.52
Allograft Rejection	2	51	113	0.0392	-0.88	0.392
Glycogen synthesis and degradation	1	33	54	0.0303	-0.91	0.296
Neural crest cell migration in cancer	1	33	43	0.0303	-0.91	0.386
Target of rapamycin (TOR) signaling	1	33	40	0.0303	-0.91	0.379
Prolactin signaling pathway	3	70	79	0.0429	-0.91	0.378
Brain-derived neurotrophic factor (BDNF) signaling pathway	6	121	150	0.0496	-0.92	0.357
Glycolysis in senescence	0	11	26	0	-0.92	0.479
IL-10 anti-inflammatory signaling pathway	0	11	19	0	-0.92	0.253
Mevalonate arm of cholesterol biosynthesis pathway	0	11	55	0	-0.92	0.307
MFAP5-mediated ovarian cancer cell motility and invasiveness	0	11	18	0	-0.92	0.23
Osteoclast signaling	0	11	21	0	-0.92	0.35
Sulfation biotransformation reaction	0	11	29	0	-0.92	0.464
Leptin signaling pathway	3	71	77	0.0423	-0.94	0.355
NO/cGMP/PKG mediated neuroprotection	1	34	65	0.0294	-0.94	0.345
Airway smooth muscle cell contraction	0	12	25	0	-0.96	0.378
Ganglio sphingolipid metabolism	0	12	56	0	-0.96	0.287
Homologous recombination	0	12	14	0	-0.96	0.13
Nanoparticle triggered regulated necrosis	0	12	26	0	-0.96	0.388
Osteopontin signaling	0	12	14	0	-0.96	0.123
Alternative pathway of fetal androgen synthesis	0	13	48	0	-1	0.334
Codeine and morphine metabolism	0	13	25	0	-1	0.337
Dopaminergic neurogenesis	0	13	32	0	-1	0.406
Neuroinflammation	0	13	31	0	-1	0.392
Regulation of Wnt / B-catenin signaling by small molecule compounds	0	13	33	0	-1	0.363
SRF and miRs in smooth muscle differentiation and proliferation	0	13	18	0	-1	0.165
GPCRs, other	2	55	114	0.0364	-1	0.318
Physico-chemical features and toxicity-associated pathways	2	55	78	0.0364	-1	0.358
Cytosolic DNA-sensing pathway	2	56	77	0.0357	-1.03	0.335
Biomarkers for pyrimidine metabolism disorders	0	14	88	0	-1.03	0.318
Kallmann syndrome	0	14	40	0	-1.03	0.362
Leptin-insulin signaling overlap	0	14	20	0	-1.03	0.159
Metabolic pathway of LDL, HDL and TG, including diseases	0	14	34	0	-1.03	0.376
MYD88 distinct input-output pathway	0	14	20	0	-1.03	0.177
Riboflavin and CoQ disorders	0	14	59	0	-1.03	0.285
Nucleotide excision repair in xeroderma pigmentosum	2	57	62	0.0351	-1.05	0.257
Ebola virus pathway in host	5	111	141	0.045	-1.06	0.281
Corticotropin-releasing hormone signaling pathway	3	76	98	0.0395	-1.07	0.269
Cysteine and methionine catabolism	0	15	74	0	-1.07	0.336
ERK pathway in Huntington's disease	0	15	17	0	-1.07	0.132
GPCRs, class B secretin-like	0	15	24	0	-1.07	0.186
MAP3K1 role in promoting and blocking gonadal determination	0	15	18	0	-1.07	0.149
MAPK pathway in congenital thyroid cancer	0	15	19	0	-1.07	0.151
Metabolism of spingolipids in ER and Golgi apparatus	0	15	72	0	-1.07	0.311
Mitochondrial complex III assembly	0	15	19	0	-1.07	0.176
nsp1 from SARS-CoV-2 inhibits translation initiation in the host cell	0	15	21	0	-1.07	0.17
Pyrimidine metabolism and related diseases	0	15	97	0	-1.07	0.284
Tamoxifen metabolism	0	15	37	0	-1.07	0.363
Transcriptional activation by NRF2 in response to phytochemicals	0	15	20	0	-1.07	0.16
Ferroptosis	1	38	88	0.0263	-1.07	0.287
Oxidative phosphorylation	2	58	68	0.0345	-1.08	0.256
Fas ligand pathway and stress induction of heat shock proteins	1	39	48	0.0256	-1.1	0.327
IL-2 signaling pathway	1	39	43	0.0256	-1.1	0.334
Mechanoregulation and pathology of YAP/TAZ via Hippo and non-Hippo mechanisms	1	39	47	0.0256	-1.1	0.291
Phosphoinositides metabolism	1	39	89	0.0256	-1.1	0.284
Cancer immunotherapy by PD-1 blockade	0	16	35	0	-1.1	0.304
Canonical and non-canonical TGF-B signaling	0	16	18	0	-1.1	0.15
Cell differentiation - index	0	16	61	0	-1.1	0.242
Complement activation	0	16	24	0	-1.1	0.168
Estrogen metabolism	0	16	45	0	-1.1	0.327
Globo sphingolipid metabolism	0	16	28	0	-1.1	0.235
Mammalian disorder of sexual development	0	16	29	0	-1.1	0.232
Hippo-Merlin signaling dysregulation	4	96	121	0.0417	-1.12	0.268
DNA replication	1	40	50	0.025	-1.13	0.276
Endoplasmic reticulum stress response in coronavirus infection	1	40	57	0.025	-1.13	0.256
BMP signaling in eyelid development	0	17	23	0	-1.14	0.191
Glucuronidation	0	17	41	0	-1.14	0.334
Triacylglyceride synthesis	0	17	37	0	-1.14	0.295
Type II diabetes mellitus	0	17	28	0	-1.14	0.177
Neurodegeneration with brain iron accumulation (NBIA) subtypes pathway	1	41	77	0.0244	-1.16	0.238
Electron transport chain: OXPHOS system in mitochondria	4	98	119	0.0408	-1.16	0.242
Genes related to primary cilium development (based on CRISPR)	4	98	104	0.0408	-1.16	0.224
Thyroid hormones production and peripheral downstream signaling effects	3	81	134	0.037	-1.19	0.233
Complement and coagulation cascades	1	42	63	0.0238	-1.19	0.248
Host-pathogen interaction of human coronaviruses - autophagy	0	19	23	0	-1.2	0.116
Serotonin receptor 4/6/7 and NR3C signaling	0	19	22	0	-1.2	0.14
Sudden infant death syndrome (SIDS) susceptibility pathways	5	118	182	0.0424	-1.21	0.211
Regulatory circuits of the STAT3 signaling pathway	2	63	79	0.0317	-1.21	0.222
Energy metabolism	1	43	49	0.0233	-1.22	0.26
Thymic stromal lymphopoietin (TSLP) signaling pathway	1	43	49	0.0233	-1.22	0.245
NRF2 pathway	5	119	145	0.042	-1.23	0.222
Differentiation of white and brown adipocyte	0	20	26	0	-1.24	0.114
Methionine de novo and salvage pathway	0	20	74	0	-1.24	0.175
Physiological and pathological hypertrophy of the heart	0	20	27	0	-1.24	0.098
PKC-gamma calcium signaling pathway in ataxia	0	20	29	0	-1.24	0.099
T cell receptor and co-stimulatory signaling	0	20	45	0	-1.24	0.224
Cell differentiation - expanded index	0	21	69	0	-1.27	0.17
Estrogen signaling pathway	0	21	26	0	-1.27	0.107
Glycerolipids and glycerophospholipids	0	21	52	0	-1.27	0.227
MTHFR deficiency	0	21	60	0	-1.27	0.188
Nanoparticle triggered autophagic cell death	0	22	30	0	-1.3	0.099
16p11.2 proximal deletion syndrome	2	67	152	0.0299	-1.31	0.182
16p11.2 distal deletion syndrome	0	23	46	0	-1.33	0.198
DNA mismatch repair	0	23	25	0	-1.33	0.098
EPO receptor signaling	0	23	27	0	-1.33	0.104
NRF2-ARE regulation	0	23	24	0	-1.33	0.093
Endothelin pathways	0	25	48	0	-1.38	0.17
Monoamine transport	0	25	47	0	-1.38	0.161
RAS and bradykinin pathways in COVID-19	0	25	51	0	-1.38	0.172
GPCRs, class A rhodopsin-like	5	127	272	0.0394	-1.39	0.138
Complement system	2	71	143	0.0282	-1.41	0.166
Type II interferon signaling (IFNG)	0	26	38	0	-1.41	0.089
DNA repair pathways, full network	4	110	125	0.0364	-1.42	0.145
Folate metabolism	1	51	142	0.0196	-1.43	0.143
Common pathways underlying drug addiction	0	27	50	0	-1.44	0.137
Ethanol effects on histone modifications	0	27	53	0	-1.44	0.142
CAMKK2 pathway	0	28	143	0	-1.46	0.143
Initiation of transcription and translation elongation at the HIV-1 LTR	0	29	35	0	-1.49	0.076
Toll-like receptor signaling related to MyD88	0	29	32	0	-1.49	0.082
Vitamin D-sensitive calcium signaling in depression	0	29	55	0	-1.49	0.13
mRNA processing	4	114	130	0.0351	-1.5	0.127
Genotoxicity pathway	1	54	65	0.0185	-1.5	0.144
Type 2 papillary renal cell carcinoma	0	30	41	0	-1.51	0.089
Peptide GPCRs	0	31	79	0	-1.54	0.104
MECP2 and associated Rett syndrome	1	56	114	0.0179	-1.55	0.109
Glycolysis and gluconeogenesis	0	32	69	0	-1.56	0.129
Heart development	0	32	48	0	-1.56	0.062
Neovascularisation processes	0	32	42	0	-1.56	0.071
Hepatocyte growth factor receptor signaling	0	33	35	0	-1.59	0.07
AGE/RAGE pathway	1	58	67	0.0172	-1.6	0.12
Fragile X syndrome	3	101	133	0.0297	-1.62	0.111
Nucleotide-binding oligomerization domain (NOD) pathway	0	35	43	0	-1.64	0.068
G1 to S cell cycle control	1	60	68	0.0167	-1.64	0.076
Alzheimer's disease and miRNA effects	10	235	358	0.0426	-1.71	0.084
Proximal tubule transport	0	40	86	0	-1.75	0.085
Nucleotide excision repair	0	41	44	0	-1.77	0.047
Parkin-ubiquitin proteasomal system pathway	1	67	75	0.0149	-1.79	0.071
Cell cycle	3	110	124	0.0273	-1.79	0.065
Alzheimer's disease	9	230	288	0.0391	-1.9	0.05
Proteasome degradation	0	60	67	0	-2.14	0.036
Ciliary landscape	6	196	215	0.0306	-2.22	0.027
3q29 copy number variation syndrome	0	66	115	0	-2.25	0.02
Acrylamide biotransformation and exposure biomarkers	0	0	10	NaN%	NaN	0
Amino acid conjugation	0	0	7	NaN%	NaN	0
Biochemical pathways: part I	0	0	471	NaN%	NaN	0
Blood clotting and drug effects	0	0	13	NaN%	NaN	0
COVID-19, thrombosis and anticoagulation	0	0	27	NaN%	NaN	0
FABP4 in ovarian cancer	0	0	3	NaN%	NaN	0
Liver steatosis adverse outcome pathway	0	0	46	NaN%	NaN	0
Metabolism of dichloroethylene by CYP450	0	0	13	NaN%	NaN	0
Metabolism overview	0	0	116	NaN%	NaN	0
Meta pathway lipodystrophy, dyslipidemia and hyperlipidemia	0	0	13	NaN%	NaN	0
Mitochondrial complex I inhibition leading to chemical-induced Fanconi syndrome	0	0	21	NaN%	NaN	0
Modified nucleosides derived from tRNA as urinary cancer markers	0	0	21	NaN%	NaN	0
Ophthalmate biosynthesis in hepatocytes	0	0	10	NaN%	NaN	0
Phosphatidylcholine catabolism	0	0	32	NaN%	NaN	0
Role of carnosine in muscle contraction	0	0	14	NaN%	NaN	0
